# Supplementary material for: Analyzing the impact of heavy metal exposure on osteoarthritis and rheumatoid arthritis: an approach based on interpretable machine learning
Source: Front Nutr. 2024 Jul 19;11:1422617. doi: 10.3389/fnut.2024.1422617 (PMC11294220; doi:10.3389/fnut.2024.1422617)
Supplement: Supplementary file 1 [file Data_Sheet_1.zip]

Archive with 52 entries (49 files):
- arthritis_status.csv
- dependence/
- dependence/Age.png
- dependence/BMI.png
- dependence/education_level.png
- dependence/gender.png
- dependence/LBXBCD.png
- dependence/LBXTHG.png
- dependence/PIR_level.png
- dependence/race.png
- dependence/URXUAB.png
- dependence/URXUAS.png
- dependence/URXUAS3.png
- dependence/URXUAS5.png
- dependence/URXUCD.png
- dependence/URXUCO.png
- dependence/URXUDMA.png
- dependence/URXUMMA.png
- dependence/URXUMO.png
- dependence/URXUPB.png
- dependence/URXUSB.png
- dependence/URXUTL.png
- dependence/URXUTU.png
- Figure1-13 (arthritis_status_13Model)/
- Figure1-13 (arthritis_status_13Model)/ROC_PR_CM_CatBoost.png
- Figure1-13 (arthritis_status_13Model)/ROC_PR_CM_ExtraTreesEntr.png
- Figure1-13 (arthritis_status_13Model)/ROC_PR_CM_ExtraTreesGini.png
- Figure1-13 (arthritis_status_13Model)/ROC_PR_CM_KNeighborsDist.png
- Figure1-13 (arthritis_status_13Model)/ROC_PR_CM_KNeighborsUnif.png
- Figure1-13 (arthritis_status_13Model)/ROC_PR_CM_LightGBM.png
- Figure1-13 (arthritis_status_13Model)/ROC_PR_CM_LightGBMLarge.png
- Figure1-13 (arthritis_status_13Model)/ROC_PR_CM_LightGBMXT.png
- Figure1-13 (arthritis_status_13Model)/ROC_PR_CM_NeuralNetFastAI.png
- Figure1-13 (arthritis_status_13Model)/ROC_PR_CM_NeuralNetTorch.png
- Figure1-13 (arthritis_status_13Model)/ROC_PR_CM_RandomForestEntr.png
- Figure1-13 (arthritis_status_13Model)/ROC_PR_CM_RandomForestGini.png
- Figure1-13 (arthritis_status_13Model)/ROC_PR_CM_XGBoost.png
- Figure14-26 (OARA_13Model)/
- Figure14-26 (OARA_13Model)/CM_ROC_CatBoost.png
- Figure14-26 (OARA_13Model)/CM_ROC_ExtraTreesEntr.png
- Figure14-26 (OARA_13Model)/CM_ROC_ExtraTreesGini.png
- Figure14-26 (OARA_13Model)/CM_ROC_KNeighborsDist.png
- Figure14-26 (OARA_13Model)/CM_ROC_KNeighborsUnif.png
- Figure14-26 (OARA_13Model)/CM_ROC_LightGBM.png
- Figure14-26 (OARA_13Model)/CM_ROC_LightGBMLarge.png
- Figure14-26 (OARA_13Model)/CM_ROC_LightGBMXT.png
- Figure14-26 (OARA_13Model)/CM_ROC_NeuralNetFastAI.png
- Figure14-26 (OARA_13Model)/CM_ROC_NeuralNetTorch.png
- Figure14-26 (OARA_13Model)/CM_ROC_RandomForestEntr.png
- Figure14-26 (OARA_13Model)/CM_ROC_RandomForestGini.png
- Figure14-26 (OARA_13Model)/CM_ROC_XGBoost.png
- oa_vs_ra.csv
