# Supplementary material for: Analyzing the impact of heavy metal exposure on osteoarthritis and rheumatoid arthritis: an approach based on interpretable machine learning
Source: Front Nutr. 2024 Jul 19;11:1422617. doi: 10.3389/fnut.2024.1422617 (PMC11294220; doi:10.3389/fnut.2024.1422617)
Supplement: Supplementary file 1 [file Data_Sheet_1.zip › arthritis_status.csv]

SEQN	Age	BMI	URXUAS	URXUAS3	URXUAS5	URXUAB	URXUAC	URXUDMA	URXUMMA	URXUBA	URXUCD	URXUCO	URXUCS	URXUPB	URXUSB	URXUTL	URXUTU	URXUMO	LBXBCD	LBXBPB	LBXTHG	education_level	PIR_level	gender	race	arthritis_status	arthritis_class
21043	31	62.77	5.1	0.8	0.7	0.3	0.4	3	0.6	0.51	0.04	0.2	3.49	0.38	0.14	0.27	0.12	49.9	0.1	0.9	0.3	2	1	1	4	0	NA
21051	55	30.45	29.8	0.8	0.7	23.8	0.4	2	0.6	2.44	0.2	0.29	3.98	0.58	0.05	0.14	0.1	65.1	0.4	1.9	4.2	2	3	1	3	1	Other or unknown
21052	37	20.01	0.4	0.8	0.7	0.3	0.4	1.2	0.6	2.51	0.25	0.45	1.15	0.23	0.05	0.04	0.02	33.7	1	0.6	0.14	2	2	2	3	0	NA
21054	59	26.89	12.1	0.8	0.7	2.1	0.4	7	0.6	1.28	0.51	0.51	3.85	0.23	0.05	0.11	0.02	32.3	0.5	1.2	1.4	3	3	2	3	0	NA
21055	73	28.92	4.7	0.8	0.7	1	0.4	3	0.6	0.85	0.33	0.88	4.86	0.41	0.06	0.1	0.04	39.18	0.8	0.8	0.4	1	2	2	1	1	Other or unknown
21059	51	20.61	8.8	0.8	0.7	6.2	0.4	3	0.6	1.05	0.06	0.58	1.92	0.23	0.05	0.06	0.08	14.6	0.4	0.9	6.9	3	3	2	3	1	Other or unknown
21061	71	29.75	10.8	0.8	0.7	0.6	0.4	5	1	2.81	0.54	0.32	6.23	1.23	0.05	0.31	0.13	76.6	0.3	2	1.9	1	2	1	3	0	NA
21063	69	31.45	1.8	0.8	0.7	0.3	0.4	1.2	0.6	0.22	0.08	0.22	1.84	0.46	0.05	0.09	0.02	23.1	0.3	4.8	0.7	1	2	1	1	0	NA
21074	76	29.94	18	0.8	0.7	7.8	0.4	4	0.6	0.22	1.13	0.29	4.82	1.1	0.05	0.21	0.05	63.2	0.7	2.6	0.4	1	1	2	4	1	Other or unknown
21078	85	21.66	4.5	0.8	0.7	4.3	0.4	1.2	0.6	0.22	0.04	0.09	1.39	0.35	0.05	0.04	0.02	32.8	0.3	3.7	1.7	2	2	1	3	0	NA
21080	60	29.79	2.3	0.8	0.7	0.3	0.4	1.2	0.6	0.54	0.1	0.22	3.1	0.37	0.05	0.09	0.02	11.8	0.3	1.5	0.5	3	2	2	3	0	NA
21085	26	26.62	0.9	0.8	0.7	0.3	0.4	2	0.6	0.8	0.18	0.12	2.04	1.87	0.05	0.08	0.06	56.5	0.6	9	0.7	2	1	1	1	0	NA
21109	25	30.65	10.9	0.8	0.7	0.3	0.4	6	0.6	1.23	0.21	0.38	7.98	0.57	0.12	0.29	0.15	89	0.1	0.6	0.2	3	2	1	3	0	NA
21111	85	24.62	8.4	0.8	0.7	1.6	0.4	5	0.6	0.76	0.43	0.35	3.98	0.51	0.05	0.16	0.01	24.63	0.6	1.4	1.3	1	NA	2	2	1	Other or unknown
21112	76	21.65	4.3	0.8	0.7	0.3	0.4	2.6	0.6	0.71	0.06	0.18	1.58	0.62	0.1	0.05	0.04	86.9	0.3	4.8	0.3	1	1	1	5	0	NA
21115	32	42.57	16.2	0.8	0.7	4.4	0.4	8	0.6	1.7	1.06	0.95	8.28	0.97	0.18	0.32	0.05	83	0.4	0.7	0.6	1	1	2	1	1	Other or unknown
21116	38	37.82	11.8	0.8	0.7	1.9	0.4	7	0.9	2.28	0.42	1.33	7.87	1.14	0.09	0.33	0.04	59.9	0.3	1.4	0.2	1	2	2	1	0	NA
21117	63	NA	4.4	0.8	0.7	2	0.4	1.2	0.6	1.04	0.25	0.11	3.7	0.48	0.05	0.09	0.02	14.7	2.2	2.8	2.6	2	2	2	3	1	Other or unknown
21118	66	25.76	15.3	0.8	0.7	0.3	0.4	7.7	0.6	2.61	3.81	1.29	11.28	5.09	0.21	0.37	0.15	53.1	1	4.8	0.3	1	2	1	1	1	Other or unknown
21123	75	22.14	22.6	0.8	0.7	14.7	0.4	4	0.6	0.32	0.7	0.28	4.54	1.32	0.12	0.09	0.1	103.9	0.9	4	5.4	3	3	1	3	0	NA
21130	20	38.37	4.1	0.8	0.7	1.8	0.4	2	0.6	0.22	0.09	0.25	2.42	0.4	0.08	0.11	0.07	40.1	0.4	2.1	1.1	3	2	2	4	0	NA
21141	37	24.46	2.9	0.8	0.7	0.7	0.4	1.2	0.6	2.41	0.12	0.27	4.89	0.67	0.05	0.11	0.03	25	0.3	2.7	0.7	2	2	1	3	0	NA
21149	63	33.16	25.8	0.8	0.7	6.2	0.4	11	3.1	1.09	0.44	0.28	15.93	1.07	0.08	0.44	0.04	30.8	0.4	2.1	2.7	3	2	2	4	0	NA
21165	75	27.45	4.8	0.8	0.7	0.6	0.4	3	0.6	9.67	0.41	10.37	10.07	2.41	0.11	0.41	0.07	93.6	0.7	4.2	0.1	1	2	2	3	1	Other or unknown
21169	65	20.83	3.3	0.8	0.7	0.8	0.4	1.8	0.6	1.71	0.67	0.26	3.08	0.57	0.11	0.07	0.08	9.9	0.7	3.9	0.2	3	2	1	3	0	NA
21181	61	34.57	1	0.8	0.7	0.3	0.4	1.2	0.6	0.22	0.36	0.06	1.63	0.23	0.05	0.05	0.02	60.2	0.8	1.6	1	2	1	2	3	0	NA
21193	40	34.62	13.4	0.8	0.7	4	0.4	7	1	3.46	0.32	0.31	6.88	1	0.16	0.39	0.2	76.9	0.3	1.4	0.7	2	3	1	4	0	NA
21195	26	26.37	1.7	0.8	0.7	0.3	0.4	1.2	0.6	0.22	0.05	0.09	1.23	0.54	0.05	0.04	0.03	8.9	0.2	6.5	0.6	1	1	1	1	0	NA
21204	62	26.2	14.8	0.8	0.7	0.3	0.4	7.7	0.6	4.23	0.03	0.59	10.01	2.64	0.16	0.2	0.17	53.7	0.3	3.1	0.5	1	2	1	1	0	NA
21209	54	23.73	0.4	0.8	0.7	0.3	0.4	1.2	0.6	0.33	0.15	0.06	3.79	0.4	0.05	0.07	0.14	6.7	0.4	1.8	0.9	3	2	2	3	0	NA
21213	51	27.5	12.3	0.8	0.7	5.8	0.4	6	1	0.44	0.25	0.12	3.41	0.39	0.05	0.06	0.08	35.7	0.5	1.8	1.7	3	3	2	4	1	Other or unknown
21215	23	27.74	15	0.8	0.7	7.5	0.4	8	1.1	1.21	0.07	0.2	3.77	1.05	0.05	0.16	0.05	72.6	0.9	4.3	2	3	3	1	3	0	NA
21221	23	28.47	26.3	2.5	0.7	0.3	0.4	13.9	5	2.14	0.14	0.2	7.38	0.23	0.23	0.24	0.27	87.7	0.1	0.6	0.6	2	2	1	1	0	NA
21223	34	23.52	1.8	0.8	0.7	0.3	0.4	1.2	0.6	0.49	0.08	0.21	2.4	0.49	0.05	0.11	0.03	29.5	1.7	0.8	0.8	2	1	2	3	0	NA
21228	63	18.61	15.6	0.8	0.7	7.7	0.4	5.5	1.3	0.22	0.85	0.14	1.06	0.23	0.05	0.03	0.06	45.1	2.4	1.6	4.1	3	2	2	5	1	Other or unknown
21232	24	25.66	2.7	0.8	0.7	0.3	0.4	2	0.6	1.73	0.04	0.34	2.55	0.44	0.13	0.17	0.16	67.8	0.4	1.4	0.4	3	3	1	3	0	NA
21239	38	26.94	15.5	3	0.7	0.5	0.4	9	1.9	1.77	0.26	0.57	5.45	0.67	0.16	0.14	0.23	99.1	0.1	0.9	0.14	1	2	1	4	0	NA
21244	27	29.23	17.8	0.8	0.7	5.8	0.4	8.2	1.2	2.1	0.11	0.77	3.42	0.46	0.08	0.1	0.09	34	0.1	0.2	0.4	3	3	2	3	0	NA
21252	62	30.45	1.6	0.8	0.7	0.3	0.4	1.2	0.6	0.57	0.23	0.17	3.91	0.42	0.05	0.18	0.03	21.3	1.8	1.6	0.3	3	2	2	3	1	Other or unknown
21256	27	27.63	9.8	0.8	0.7	1.6	0.4	5	1.1	0.53	0.19	0.32	11.55	0.72	0.15	0.43	0.07	66.4	0.3	1	0.9	1	2	1	1	0	NA
21257	67	37.03	2.1	0.8	0.7	0.3	0.4	1.2	0.6	0.22	0.11	0.06	2.54	0.43	0.05	0.15	0.15	20	0.3	1.2	1.8	1	2	2	4	1	Other or unknown
21264	41	27.43	15.3	0.8	0.7	1.1	0.4	11	0.6	1.56	0.97	0.22	6.46	0.78	0.22	0.26	0.56	60.2	0.9	2.4	0.7	1	2	1	2	0	NA
21274	26	21.13	20.5	0.8	0.7	8.6	0.4	5	0.6	3.61	0.6	1.08	5.42	0.61	0.1	0.33	0.27	76.5	1.3	0.8	1.1	3	2	2	4	0	NA
21283	57	33.77	19.9	0.8	0.7	3.4	0.4	8	1.7	3.3	1.88	0.53	9.38	1.7	0.13	0.32	0.15	285.3	0.6	2.1	3	3	2	2	3	1	Other or unknown
21295	70	24.37	105.8	0.8	0.7	67	0.6	11.8	0.6	0.22	0.3	0.06	1.95	0.23	0.05	0.07	0.1	24.7	0.6	0.8	3.5	1	2	2	5	1	Other or unknown
21297	46	31.18	4.6	0.8	0.7	1.4	0.4	2	0.6	1.06	0.2	0.13	1.33	0.23	0.05	0.05	0.03	32.1	0.4	0.8	1.5	3	3	2	3	0	NA
21311	50	28.02	7	0.8	1.1	0.9	0.4	4.1	0.6	1.69	0.26	0.5	8.54	1.47	0.13	0.41	0.16	88.5	0.3	1.4	1.2	3	3	1	3	0	NA
21325	32	31.56	22.5	0.8	0.7	9.4	0.4	6	1.7	2.05	0.32	0.35	8.26	0.87	0.07	0.28	0.09	91.2	0.2	1.6	3.3	3	3	1	3	0	NA
21331	61	NA	4.6	0.8	0.7	0.4	0.4	1.7	0.6	2.13	0.24	1.33	1.28	0.46	0.07	0.06	0.27	13.8	0.1	0.8	0.4	2	2	2	1	1	Other or unknown
21332	41	26.8	6.8	0.8	0.7	5.2	0.4	2	0.6	0.22	0.05	0.06	1.67	0.23	0.05	0.05	0.02	9.8	0.1	1.3	9.5	3	3	1	3	0	NA
21339	43	35.23	10.2	0.8	0.7	1.4	0.4	4	0.9	0.5	0.46	0.44	7.87	0.8	0.09	0.25	0.33	140.8	0.2	0.6	0.7	3	3	2	1	0	NA
21346	42	28.9	110.7	0.8	0.7	63.8	0.4	17	2	3.05	0.75	0.52	11.29	6.34	0.13	0.35	0.08	92.9	0.5	5.5	5.9	3	2	1	1	0	NA
21348	24	24.52	6.3	0.8	0.7	0.5	0.4	3	0.6	2.6	1.06	1.87	12.33	0.37	0.05	0.53	0.05	67.4	0.7	1.1	0.6	3	2	2	4	0	NA
21353	48	30.24	15.9	1	0.7	0.3	0.4	16	1.7	5.59	1.25	1.19	8.25	1.53	0.05	0.26	0.09	91.4	0.9	1.9	0.4	1	2	2	1	0	NA
21355	43	24.07	12	0.8	0.7	2.1	0.4	5.5	1.5	0.84	0.45	0.37	17.3	0.31	0.05	0.33	0.05	37.2	0.3	0.8	0.6	2	2	2	3	0	NA
21360	44	26.38	2.6	0.8	0.7	0.5	0.4	2	0.6	0.61	0.79	0.29	6.36	0.46	0.12	0.06	0.1	15.7	0.9	1.4	1.6	3	2	2	3	0	NA
21367	31	41.88	46.2	0.8	0.7	40.2	0.4	5	0.6	1.66	0.14	0.26	2.92	1.92	0.15	0.23	0.05	28.5	0.4	5.4	4.4	1	1	1	4	0	NA
21394	28	40.94	37.3	0.8	0.7	17.9	0.4	6.5	0.6	3.47	0.8	0.42	5.21	1.5	0.23	0.44	0.12	84.1	0.5	2.1	0.9	1	1	2	4	0	NA
21412	59	29.67	11.3	0.8	0.7	3	0.4	5	0.6	0.96	0.22	0.18	5.68	0.45	0.05	0.22	0.03	18.5	0.3	1.8	4.7	3	3	1	3	0	NA
21427	35	22.64	6.2	0.8	0.7	0.3	0.4	4	0.6	2.15	0.74	0.32	4.68	1.07	0.35	0.13	0.07	78.2	1.5	2.8	0.3	3	2	1	3	0	NA
21431	24	30.17	4.8	0.8	0.7	2.7	0.4	1.2	0.6	1.15	0.06	0.1	2.86	0.23	0.09	0.07	0.03	16.7	0.3	0.4	1.5	3	2	2	3	0	NA
21432	30	27.83	4.7	0.8	0.7	0.3	0.4	3	0.6	0.43	0.43	0.16	4.2	0.91	0.09	0.18	0.07	43.3	1	2.9	0.4	2	2	1	4	0	NA
21442	58	39.25	44	0.8	0.7	29	0.4	5	0.6	1.64	0.24	0.21	11.55	0.89	0.11	0.24	0.11	59.8	0.1	1.6	3.9	3	3	1	3	0	NA
21444	32	41.59	9.2	0.8	0.7	2.6	0.4	5.8	0.6	0.56	0.19	0.17	4.54	0.82	0.05	0.26	0.08	54.1	0.2	2	0.7	2	2	1	4	0	NA
21449	44	NA	9.7	0.8	1.8	2.3	0.4	3.3	0.6	0.84	0.57	0.84	1.97	0.71	0.09	0.16	0.02	21.7	0.4	3.9	0.4	2	1	2	4	0	NA
21453	20	21.94	11.5	0.8	0.7	0.8	0.4	6	0.6	1.31	0.1	0.33	5.17	0.61	0.11	0.23	0.04	67.3	0.1	1.8	0.7	1	2	1	1	0	NA
21456	84	31.79	11.3	0.8	0.7	3.1	0.4	5	0.6	1.82	0.11	0.83	4.2	0.69	0.05	0.11	0.14	65.3	0.3	2.1	2.1	3	2	1	3	1	Other or unknown
21465	41	24.68	4.9	0.8	0.7	0.3	0.4	2	0.6	0.83	0.24	0.2	3.35	0.52	0.83	0.11	0.06	32.8	0.3	2.1	0.3	3	2	1	4	0	NA
21476	47	26.46	0.4	0.8	0.7	0.3	0.4	1.2	0.6	0.4	0.04	0.06	1.75	0.45	0.05	0.05	0.03	14.5	0.3	0.8	0.5	3	3	2	3	0	NA
21483	27	26.55	8.9	0.8	0.7	0.5	0.4	6	1.9	3.15	0.25	0.24	5.77	0.56	0.05	0.28	0.05	72.1	0.1	0.5	1.2	3	3	2	3	0	NA
21484	55	29.45	19.7	0.8	0.7	5.3	0.4	7	2	3.13	0.84	1.04	6.54	1.78	0.16	0.25	0.3	1215.9	0.2	1.5	1.2	3	3	1	4	0	NA
21499	62	30.08	11	0.8	0.7	3.6	0.4	2.5	1.2	0.67	0.41	0.26	6.64	1.98	0.13	0.11	0.31	59	0.3	2.2	0.9	1	2	1	1	0	NA
21527	35	34.18	1.9	0.8	0.7	0.6	0.4	2	0.6	1.73	0.49	0.71	3.2	0.6	0.05	0.16	0.63	26.6	0.3	1.1	0.5	3	1	2	1	0	NA
21534	31	35.53	14.5	0.8	0.7	0.6	0.4	7	1.6	1.68	0.21	0.4	7.42	0.99	0.09	0.3	0.11	127.9	0.2	1.2	1.3	3	2	1	1	0	NA
21552	71	23.41	4.1	0.8	0.7	0.3	0.4	2.7	1.3	0.47	1.54	0.63	552.12	1.04	0.09	0.21	0.33	22.2	0.9	1.6	1.6	3	1	2	4	0	NA
21566	50	28.38	8.6	0.8	0.7	3.4	0.4	3	0.6	0.42	0.22	0.3	2.11	0.34	0.05	0.06	0.03	9.1	0.6	1.2	2.9	3	2	2	3	1	Other or unknown
21574	83	25.64	18.4	0.8	0.7	12.1	0.4	2	0.6	1.02	0.4	0.41	4.48	0.93	0.05	0.33	0.06	32.7	0.3	0.9	2.8	1	2	2	3	1	Other or unknown
21582	77	21.32	46.2	0.8	0.7	35.5	0.4	3.3	1.5	2.08	0.35	0.48	4.44	0.62	0.09	0.05	0.05	79.4	0.3	1	1	2	2	2	3	1	Other or unknown
21618	43	23.04	22.7	0.8	0.7	5.8	0.4	8	1.3	1.18	0.38	0.21	3.17	0.37	0.05	0.14	0.12	53.4	0.3	1.2	4.5	1	1	1	4	0	NA
21619	81	19.98	8.9	0.8	0.7	3.2	0.4	4	0.6	0.81	0.3	0.64	4.21	0.52	0.05	0.18	0.04	26.2	0.6	2.6	3.1	2	2	2	3	1	Other or unknown
21623	85	30.12	33.5	0.8	0.7	14.9	0.4	7	0.6	0.51	0.27	0.55	6.67	0.65	0.05	0.06	0.05	11.3	0.4	1.3	0.5	1	2	2	3	1	Other or unknown
21630	63	31.71	5.8	0.8	0.7	0.8	0.4	4	0.6	2.8	0.28	0.37	4.13	0.61	0.05	0.1	0.08	63.2	0.5	2	0.8	1	1	2	3	0	NA
21632	81	28.25	34.4	0.8	0.7	23.7	0.4	4	0.6	0.44	0.19	0.16	3.59	0.78	0.07	0.29	0.07	173	0.3	1.6	2.6	1	2	2	4	0	NA
21635	65	37.3	40.5	0.8	0.7	29.3	0.4	5	0.6	1.91	0.57	0.3	5.42	1.49	0.08	0.34	0.04	64.1	0.4	1.9	2.6	3	2	2	5	1	Other or unknown
21639	20	NA	27.2	0.8	0.7	14	0.4	7	1	1.35	0.11	1.63	5.22	0.89	0.08	0.18	0.07	76.3	0.4	0.9	0.8	1	2	2	2	0	NA
21645	39	28.08	7.8	0.8	0.7	0.3	0.4	4	1.4	1.52	0.42	0.42	3.21	2.14	0.33	0.11	0.11	102.5	0.8	2.8	1.4	2	3	1	4	0	NA
21658	45	31.54	13.6	0.8	0.7	6.5	0.4	4	0.6	2.48	0.35	0.41	4.07	1.38	0.11	0.17	0.04	40	0.3	4.8	0.5	2	2	1	4	0	NA
21660	41	24.76	2.5	0.8	0.7	0.3	0.4	1.2	0.6	1.7	0.7	0.3	6.98	0.23	0.05	0.13	0.04	20.2	1.2	1.7	0.5	2	1	2	3	1	Other or unknown
21667	60	22.13	3.4	0.8	0.7	0.3	0.4	1.2	0.6	4.61	1.28	0.24	3.89	1.2	0.05	0.1	0.02	44.8	0.9	5.6	0.4	2	1	2	3	1	Other or unknown
21672	61	33.94	2.2	0.8	0.7	0.6	0.4	1.2	0.6	0.22	0.1	0.06	0.9	0.23	0.05	0.03	0.02	7.4	0.3	1.2	1.3	3	3	2	3	0	NA
21690	26	26.51	14.1	0.8	0.7	4.9	0.4	5	0.6	2.94	0.14	0.35	2.58	0.56	0.17	0.1	0.08	30.8	0.3	0.6	0.14	2	2	1	3	0	NA
21702	62	35.4	13.1	0.8	0.7	1.1	0.4	11	0.6	3.48	0.36	2.02	3.91	0.23	0.12	0.08	0.06	29.4	0.4	0.8	0.3	3	3	2	3	1	Other or unknown
21705	33	33.27	14.6	0.8	0.7	3.5	0.4	6	1.5	2.66	0.32	0.25	5.64	0.61	0.08	0.21	0.1	68.1	0.4	1.5	5.7	1	3	1	1	0	NA
21712	53	26.79	2.2	0.8	0.7	0.3	0.4	1.2	0.6	1.19	0.81	0.27	5.17	1.97	0.13	0.12	0.04	44.9	0.7	3.5	0.3	2	2	2	4	0	NA
21728	59	26.08	10.4	0.8	0.7	7.4	0.4	3	0.6	1.04	0.1	0.08	2.59	0.23	0.05	0.1	0.04	19.1	0.1	1.3	8.2	3	3	1	3	0	NA
21730	46	32.1	26.3	0.8	0.7	4.5	0.4	15	0.6	2.34	0.61	0.45	2.88	0.78	0.15	0.23	0.02	28.2	1.9	2.9	4	1	1	2	4	0	NA
21740	32	29.18	4	0.8	0.7	1.9	0.4	1.2	0.6	0.36	0.19	0.1	1.97	0.23	0.1	0.1	0.02	20.4	0.1	0.8	0.8	2	1	1	3	0	NA
21748	83	26.32	6.7	0.8	0.7	0.4	0.4	4.1	0.6	1.16	2.51	23.19	2.21	0.23	0.16	0.08	0.05	16.4	0.4	0.9	0.8	3	2	2	3	1	Other or unknown
21757	66	28.6	46.4	0.8	0.7	32.9	0.4	6	1.1	4.1	0.45	0.35	5.09	1.33	0.07	0.17	0.08	33.4	1	2.6	2.1	3	3	1	4	0	NA
21772	66	33.42	3.8	0.8	0.7	2.1	0.4	2.1	0.6	0.57	0.64	0.35	4.13	0.44	0.05	0.1	0.04	26	0.5	1.3	4.6	3	2	1	1	0	NA
21783	37	27.66	33	0.8	0.7	9.2	0.4	11	1.6	3.17	0.26	0.21	5.3	0.68	0.05	0.19	0.45	116.2	0.1	1.1	0.7	3	2	1	4	0	NA
21795	33	25.2	1.7	0.8	0.7	11.1	0.4	2.3	0.6	1.88	0.05	0.22	2.59	0.67	0.15	0.1	0.2	22	0.1	1.1	1.3	3	3	1	3	0	NA
21812	35	22.64	51.2	0.8	0.7	35.2	0.4	6	0.6	2.64	0.08	0.83	6.91	1.25	0.05	0.29	0.03	22.7	0.3	2.8	4	3	2	2	3	0	NA
21823	33	26.09	16.7	0.8	0.7	3.8	0.4	7	1.8	1.93	0.18	0.35	7.15	0.78	0.14	0.17	0.41	67.9	0.3	1.7	1.4	2	2	1	1	0	NA
21824	32	21.53	10.8	0.8	0.7	3.9	0.4	5	0.6	0.58	0.1	0.18	7.08	0.23	0.05	0.19	0.05	23	0.3	0.5	2.2	3	3	1	3	0	NA
21825	27	26.39	4.9	0.8	0.7	2.4	0.4	3	0.6	2.63	0.03	0.12	0.76	0.23	0.05	0.02	0.03	3.8	0.4	1.1	0.14	2	3	1	1	0	NA
21832	48	25.01	15.8	0.8	0.7	3.1	0.4	8.5	2.4	1.33	0.11	0.7	6.59	1.14	0.14	0.18	0.07	6.2	0.5	3	10.9	3	2	2	3	0	NA
21834	50	24.43	15.7	0.8	0.7	2	0.4	11	2	0.94	0.42	0.22	9.02	1.16	0.05	0.25	0.08	58.6	0.2	1.8	2.1	3	3	1	3	0	NA
21845	32	28.58	3.2	0.8	0.7	1	0.4	2	0.6	0.84	0.09	0.15	2.68	0.23	0.05	0.07	0.02	22.2	0.3	1.2	3.9	3	3	1	3	0	NA
21860	83	21.97	9.9	0.8	1.1	6.5	0.4	3	1.1	0.94	0.78	0.4	6.74	1.57	0.12	0.93	0.09	29.6	0.3	2.3	0.3	1	1	1	3	0	NA
21862	33	39.46	3.3	0.8	0.7	0.3	0.4	2	0.6	0.43	0.17	0.13	2.69	0.37	0.05	0.16	0.12	54.8	0.7	1.3	0.3	3	2	2	3	0	NA
21864	78	24.74	6.8	0.8	0.7	0.7	0.4	3.6	1.5	0.58	0.77	0.45	3.88	1.48	0.09	0.1	0.02	22.7	0.4	2.4	0.4	1	2	2	1	1	Other or unknown
21865	77	28.11	8.5	0.8	0.7	2.1	0.4	4	0.6	5.62	0.24	0.67	4.25	0.9	0.05	0.13	0.07	105.3	0.2	2	2.3	2	2	1	3	1	Other or unknown
21869	36	41.33	3.7	0.8	0.7	0.3	0.4	2	0.6	2.69	0.09	0.39	5.84	0.54	0.18	0.16	0.07	62.1	0.1	0.5	0.7	3	1	2	3	0	NA
21889	72	34.66	5.7	0.8	0.7	1.6	0.4	4	0.6	0.53	0.69	0.34	6.68	0.83	0.05	0.17	0.06	38.8	0.5	2.1	1.9	2	2	2	3	1	Other or unknown
21896	69	23.54	19.2	0.8	0.7	5.8	0.4	8.8	0.6	3.03	1.68	0.38	6.93	1.46	0.11	0.27	0.04	82.5	0.4	1.5	1	3	2	2	1	0	NA
21898	67	37.06	5.9	0.8	0.7	0.6	0.4	3.5	0.6	1.77	0.59	0.41	4.46	2.47	0.12	0.19	0.04	36.7	0.4	2.2	0.5	3	2	2	1	1	Other or unknown
21905	78	22.96	149.3	2	0.7	102.7	0.6	6	1	4.85	NA	0.36	8.12	3.17	0.27	0.22	0.24	178.4	0.4	2.1	0.4	1	2	1	1	1	Other or unknown
21907	71	23.46	13.5	0.8	0.7	5.6	0.4	3.8	1.2	2.27	0.79	0.44	6.8	1.05	0.14	0.27	0.05	47.9	0.5	2.2	1.2	3	2	1	3	0	NA
21909	85	27.08	32.9	0.8	0.7	19.7	0.4	2	0.6	0.41	0.18	0.47	3.23	0.46	0.05	0.17	0.04	25	0.3	2.6	1.2	2	2	2	3	1	Other or unknown
21927	23	26.11	3	0.8	0.7	1	0.4	2	0.6	2.12	0.14	0.8	3.09	0.95	0.05	0.09	0.08	30.7	0.3	3.2	0.14	3	2	2	1	0	NA
21933	48	20.31	9.9	0.8	0.7	2	0.4	5	1.6	1.42	0.96	3.6	3.1	0.92	0.09	0.12	0.12	37.6	2.1	2.4	0.9	1	1	2	4	0	NA
21952	21	18.99	12.4	1	0.7	0.3	0.4	4.6	2	2.76	0.12	0.5	6.25	2.82	0.14	0.27	0.13	182.1	1.2	2.8	0.14	1	NA	1	4	0	NA
21954	73	24.22	6.2	0.8	0.7	3.9	0.4	3	0.6	0.51	0.21	0.17	4.18	0.23	0.05	0.17	0.02	49.5	0.5	1.5	0.6	3	3	2	3	0	NA
21956	85	22.54	13.4	0.8	0.7	8.9	0.4	3	0.6	0.38	0.51	0.37	2.78	0.4	0.05	0.06	0.33	137.5	0.7	2.8	0.5	2	3	1	3	0	NA
21957	42	31.18	22.4	0.8	1.8	4.2	0.4	11	0.6	0.77	0.21	0.21	9.09	1.57	0.05	0.41	0.02	45.4	0.1	3.4	1.6	3	2	1	4	0	NA
21958	80	25.04	39.7	0.8	0.7	29.9	0.4	3.8	0.6	2.04	0.78	0.29	6.71	0.54	0.13	0.11	0.06	46.8	0.3	1.4	0.6	3	2	2	4	0	NA
21962	51	37.42	21.8	0.8	0.7	4.4	0.4	11	2.2	0.52	0.27	0.28	9.53	1.31	0.13	0.32	0.05	85.69	0.1	1.9	1.2	3	3	1	3	0	NA
21972	54	21.26	11.5	0.8	0.7	0.7	0.4	5	1.2	2.64	0.98	0.48	11	3.35	0.43	0.24	0.1	48.1	0.6	5.9	2.9	3	2	1	3	0	NA
21981	85	28.39	0.4	0.8	0.7	0.3	0.4	1.2	0.6	0.83	0.11	0.11	2.63	0.31	0.05	0.05	0.04	44.9	0.3	3.4	0.8	1	1	2	1	0	NA
21986	75	NA	1.8	0.8	0.7	0.3	0.4	1.2	0.6	1.47	0.17	0.26	5.64	0.77	0.08	0.09	0.06	18.8	0.3	1.2	0.2	1	2	2	3	1	Other or unknown
21987	66	22.79	11.3	0.8	0.7	2.5	0.4	6	0.6	0.22	0.16	0.16	3.54	0.37	0.1	0.16	0.05	24.5	0.4	1.7	2.2	3	2	1	5	0	NA
21991	28	28.01	9.1	1.3	0.7	0.7	0.4	5.5	0.6	4.08	0.14	0.38	2.75	1.42	0.13	0.15	0.09	40.8	0.6	3	0.2	2	2	1	1	0	NA
21999	85	23.49	7.3	0.8	0.7	2.5	0.4	3	0.6	0.22	0.15	0.17	1.16	0.23	0.05	0.05	0.04	20.5	0.5	1.4	3.3	3	2	2	3	1	Other or unknown
22004	61	26.21	14.8	0.8	0.7	0.9	0.4	6.4	0.6	4.1	0.26	0.44	3.19	2.37	0.11	0.16	0.12	60	0.3	3.4	0.7	1	2	2	1	0	NA
22011	62	25.38	11.6	0.8	0.7	5.9	0.4	5	1.1	0.33	0.49	0.35	6.64	0.75	0.05	0.42	0.14	355.2	0.2	1.1	3	1	2	2	1	1	Other or unknown
22014	80	33.17	18.9	0.8	0.7	6.9	0.4	8	1.4	0.38	0.19	0.1	5.25	1.05	0.05	0.23	0.03	33.9	0.4	3.9	0.8	1	2	2	3	1	Other or unknown
22018	71	30.56	0.4	0.8	0.7	0.3	0.4	1.8	0.6	0.62	0.07	0.06	1.79	0.23	0.05	0.07	0.06	10.1	0.5	1.7	0.4	1	2	1	1	0	NA
22048	71	22.34	2	0.8	1.1	0.3	0.4	1.2	0.6	1.13	0.27	0.49	4.81	0.72	0.12	0.06	0.05	8.7	0.4	1.5	0.1	1	3	2	3	1	Other or unknown
22068	33	37.48	1.1	0.8	1.3	0.3	0.4	1.2	0.6	0.84	0.06	0.24	2.25	0.71	0.09	0.09	0.02	32.2	0.2	0.8	0.7	2	2	2	3	0	NA
22075	43	28.5	3.4	0.8	0.7	0.5	0.4	2	1.1	0.93	0.25	0.17	6.18	0.45	0.05	0.16	0.05	38.3	0.4	1.7	2.8	3	3	1	3	0	NA
22094	32	26.36	5.7	0.8	0.7	0.5	0.4	3	0.9	1.45	0.16	0.26	4.7	0.61	0.08	0.11	0.05	41.6	0.2	0.7	0.8	1	2	2	1	0	NA
22103	61	36.48	7.1	0.8	0.7	2.5	0.4	3	0.6	0.95	0.56	0.34	8.22	2.27	0.05	0.11	0.23	159.9	0.6	4.1	1.5	3	2	1	3	0	NA
22111	35	23.12	49.9	0.8	1.9	5.3	0.4	43	2.8	0.67	0.12	0.22	6.67	0.43	0.19	0.14	0.06	230.1	0.1	1.1	3.3	1	2	1	2	0	NA
22115	40	22.98	4.4	0.8	0.7	0.5	0.4	3	1.9	0.95	0.46	0.34	8.97	0.95	0.16	0.17	0.05	50.2	0.3	1.6	0.7	3	2	2	3	0	NA
22131	27	24.68	3	0.8	0.7	0.3	0.4	2	0.6	1.41	0.12	0.7	4.33	0.23	0.05	0.28	0.02	43.2	0.3	0.2	0.1	3	3	2	3	0	NA
22143	51	24.22	29	0.8	0.7	21.1	0.4	2	0.6	1.13	0.13	0.18	4.94	0.46	0.05	0.18	0.08	20.7	0.2	1.5	2.1	3	3	2	3	1	Other or unknown
22150	24	28.12	6.9	0.8	0.7	2.5	0.4	2	0.6	0.72	0.06	0.21	3.25	0.23	0.05	0.18	0.02	9.3	0.2	1.1	0.5	3	3	2	4	0	NA
22153	48	23.92	16.5	0.8	0.7	8.8	0.4	5	0.6	1.44	0.44	0.49	7.91	12.06	0.05	0.22	0.18	144.1	0.3	9	0.8	1	2	1	1	0	NA
22162	54	30.67	24.5	0.8	0.7	8.9	0.4	7	0.6	0.77	0.21	0.17	5.55	0.88	0.05	0.13	0.02	41.9	0.3	2.7	3	3	3	2	3	1	Other or unknown
22176	35	27.31	4.3	0.8	0.7	1.5	0.4	3	0.6	0.63	0.03	0.23	2.5	0.61	0.18	0.13	0.11	37	0.1	0.9	1.6	3	2	1	4	0	NA
22179	35	33.68	5.9	0.8	0.7	0.3	0.4	3	0.6	0.89	0.36	0.8	4	0.7	0.15	0.11	0.12	25.4	0.3	1.2	2.4	1	1	2	4	0	NA
22180	35	25.54	24.1	0.8	0.7	4.9	0.4	11	2.9	3.87	0.15	0.45	7.17	2.49	0.1	0.29	0.07	40.9	0.2	3.7	2.4	3	3	1	3	0	NA
22183	72	22.7	3.5	0.8	0.7	0.3	0.4	3	0.6	0.22	0.2	0.1	6.4	0.47	0.05	0.23	0.04	8.1	0.4	1.6	1	3	2	2	3	0	NA
22193	26	64.97	43.2	0.8	0.7	18.3	0.4	16	0.6	0.22	0.15	0.18	6.36	0.3	0.13	0.16	0.37	35.4	0.6	0.9	2.6	1	2	1	4	0	NA
22220	51	30.36	0.8	0.8	0.7	0.7	0.4	2	0.6	0.54	0.06	0.13	2	0.23	0.05	0.15	0.07	27.3	0.2	1.9	0.7	3	2	2	3	0	NA
22226	60	26.41	7.5	0.8	0.7	2.6	0.4	4	0.6	0.53	0.55	0.2	5.13	0.91	0.05	0.12	0.02	74.7	0.4	1.3	1.9	1	NA	2	1	1	Other or unknown
22231	80	26.07	8.4	0.8	0.7	4.5	0.4	2.7	0.6	1.35	1.27	0.57	6.07	1.5	0.12	0.12	0.21	19.3	0.8	3.2	1.4	3	2	1	3	1	Other or unknown
22239	64	34.05	5.5	0.8	0.7	1.9	0.4	2	0.6	1.4	0.17	0.17	3.98	0.71	0.05	0.12	0.02	29.8	0.1	3	1.3	1	2	1	3	1	Other or unknown
22248	61	28.07	8.8	0.8	0.7	0.3	0.4	6.5	0.6	1.12	0.52	0.27	5.26	0.77	0.05	0.25	0.02	47.6	0.3	2	1.9	1	2	1	1	0	NA
22249	77	31.08	13.7	0.8	1.5	0.6	0.4	9	2.4	2.89	0.35	0.18	5.86	1.42	0.09	0.11	0.07	36.6	0.5	4.1	0.5	1	3	1	3	0	NA
22255	46	57.67	4.4	0.8	0.7	0.7	0.4	2	0.6	2.39	0.23	0.21	3.46	0.23	0.05	0.25	0.06	16.3	0.5	1	0.7	2	2	2	3	0	NA
22270	68	34.57	5	0.8	0.7	1.5	0.4	2	0.6	1.76	0.32	0.29	5.29	0.66	0.05	0.12	0.01	47	0.6	2.9	2.3	3	2	1	4	1	Other or unknown
22279	82	23.74	6.2	0.8	0.7	0.3	0.4	3.7	0.6	0.22	0.48	0.24	2.4	0.7	0.12	0.06	0.03	50.4	0.5	2.2	0.3	1	2	1	4	1	Other or unknown
22287	56	35.02	3	0.8	0.7	0.3	0.4	2	0.6	0.72	0.4	0.19	4.28	0.96	0.05	0.18	0.1	29.2	0.3	1.6	1.1	3	NA	2	3	0	NA
22292	51	20.71	8.6	0.8	0.7	1.1	0.4	6	1	0.66	0.55	0.25	9.25	0.51	0.17	0.31	0.07	51	0.3	0.9	6.3	3	2	1	3	0	NA
22296	70	31.81	24.2	0.8	0.7	13.9	0.4	7	0.9	0.36	0.19	0.13	2.76	0.9	0.05	0.1	0.09	37.2	0.2	2.2	0.7	1	2	1	4	1	Other or unknown
22314	46	39.98	5.1	0.8	0.7	0.7	0.4	3.5	0.6	0.44	0.14	0.41	3.07	0.58	0.11	0.12	0.07	52.7	0.2	1.1	0.6	3	2	2	4	0	NA
22325	72	30.76	5.3	0.8	1.1	1.4	0.4	3.2	0.6	3.39	0.19	0.2	2.86	0.67	0.1	0.1	0.02	22.7	0.1	1.3	0.1	2	2	2	1	0	NA
22328	61	37.05	5	0.8	0.7	2.5	0.4	2	0.6	1.36	0.42	0.28	4.02	0.61	0.09	0.09	0.04	30.5	0.5	1.3	0.6	1	1	2	1	0	NA
22330	21	NA	14.6	0.8	0.7	6.6	0.4	4	0.6	14.96	0.09	1.43	5.76	0.46	0.11	0.18	0.09	45	0.2	0.2	0.5	2	2	2	3	0	NA
22348	24	25.25	5.6	0.8	0.7	2.2	0.4	2	0.6	0.59	0.16	0.06	1.78	0.23	0.07	0.05	0.02	3.5	0.2	1.1	3.9	3	2	1	2	0	NA
22350	78	24.03	7.7	0.8	0.7	0.3	0.4	4	0.9	1.38	0.45	0.77	4.37	0.71	0.05	0.06	0.09	307.5	0.4	1.9	1.7	1	2	1	3	1	Other or unknown
22358	21	54.38	2.9	0.8	0.7	0.8	0.4	1.2	0.6	2.75	0.05	0.26	2.53	0.49	0.05	0.07	0.04	11.3	0.1	1.7	0.9	2	2	1	3	0	NA
22359	84	25.31	208.7	0.8	0.7	160	2.2	10.7	2.2	0.82	0.9	0.45	7.2	1.45	0.21	0.16	0.05	80.7	0.5	2.2	0.7	3	3	1	4	1	Other or unknown
22365	49	25.1	0.4	0.8	1.2	0.3	0.4	1.2	0.6	0.33	0.32	0.14	1.21	0.23	0.05	0.05	0.02	11.4	0.9	3.4	0.2	3	3	1	3	0	NA
22375	43	32.25	3.1	0.8	0.7	0.3	0.4	2	0.6	0.58	0.28	0.09	2.65	0.52	0.05	0.13	0.08	23.6	0.4	2.7	0.8	3	3	1	3	0	NA
22376	62	29.54	18.9	0.8	0.7	10	0.4	4	1.3	1.38	0.83	0.37	5.49	0.45	0.05	0.07	0.08	31.5	0.6	1.3	1.9	3	3	1	4	0	NA
22391	29	20.49	11.5	0.8	0.7	1.7	0.4	4	1.6	3.13	0.27	0.43	5.25	1.32	0.23	0.28	0.12	51.4	1	2	1.9	3	2	1	4	0	NA
22409	71	25.91	10	0.8	0.7	3.1	0.4	3	0.6	2.96	0.8	0.48	3.56	0.69	0.44	0.14	0.02	40.4	0.7	2.1	0.14	1	2	1	3	1	Other or unknown
22410	83	24.83	31.3	0.8	0.7	10.8	0.4	11	3.2	2.96	0.85	0.66	13.49	4.06	0.17	0.25	0.2	119.4	0.4	3	0.5	2	2	1	3	0	NA
22414	25	26.96	7.6	0.8	0.7	0.8	0.4	4	1	9.7	0.57	0.36	10.72	0.8	0.1	0.6	0.04	67.9	1.3	0.8	0.4	3	2	1	3	0	NA
22415	84	30.08	4.2	0.8	0.7	0.8	0.4	3	0.6	1.06	0.34	0.2	5.49	0.67	0.05	0.14	0.09	23.9	0.6	2.7	1.3	3	3	2	3	1	Other or unknown
22418	83	27.98	10.7	0.8	0.7	6.4	0.4	3	0.6	1.62	0.34	0.23	4.4	0.77	0.05	0.11	0.02	25.8	0.6	3.2	1.2	3	2	2	3	1	Other or unknown
22443	38	23.09	8.3	0.8	0.7	1.4	0.4	4.2	1.1	0.85	1.25	0.45	6.3	1.56	0.12	0.41	0.12	90.5	2.1	1.3	1.3	3	2	2	3	0	NA
22450	85	21.83	32.1	0.8	0.7	8.6	0.4	14	1	8.1	1.07	0.84	7.38	1.12	0.07	0.23	0.02	70	0.5	2	1.4	3	2	2	3	1	Other or unknown
22453	45	25.54	6.5	0.8	0.7	0.5	0.4	4	1.3	1.6	1.16	1.28	6.82	0.81	0.1	0.12	0.16	27.1	1.7	2.7	0.3	2	1	2	4	0	NA
22454	85	18.44	13.3	0.8	0.7	7.1	0.4	1.9	0.6	0.82	0.49	0.24	2.31	2	0.12	0.06	0.03	23.5	0.5	7.5	1.8	2	3	2	3	1	Other or unknown
22460	20	24.92	11.1	0.8	0.7	0.8	0.4	7.1	1.9	4.64	0.08	0.48	9.3	0.54	0.05	0.26	3.49	73.8	0.1	0.9	1	3	1	1	3	0	NA
22467	20	22.43	5.2	0.8	0.7	0.5	0.4	3.3	1.4	2.98	0.06	0.32	3.59	0.78	0.09	0.1	0.02	48.5	0.5	1.7	0.4	1	2	1	4	0	NA
22485	20	24.38	14.7	0.8	0.7	9.4	0.4	3.9	0.6	1.73	0.12	0.38	7.09	0.38	0.12	0.16	0.02	32.3	0.2	0.7	1	2	2	2	3	0	NA
22492	51	27.47	10.3	0.8	0.7	0.7	0.4	5	1.9	1.85	0.57	0.33	7.82	1.1	0.1	0.22	0.02	33.3	0.3	2.1	0.7	2	3	1	3	0	NA
22495	32	23.65	5.5	0.8	0.7	0.3	0.4	4	0.6	0.57	0.07	0.21	2.76	0.17	0.05	0.21	0.05	21.22	0.1	0.5	1.3	3	NA	2	4	0	NA
22513	55	25.12	0.9	0.8	0.7	0.3	0.4	1.2	0.6	0.66	0.21	0.06	1.85	0.41	0.05	0.07	0.02	13.3	0.4	2	0.9	3	3	1	3	1	Other or unknown
22515	20	23.46	24	0.8	0.7	12.3	0.4	5.3	0.6	10.01	0.58	2.18	8.46	2.46	0.33	0.18	0.15	76.1	0.7	1.7	0.4	1	1	2	1	0	NA
22525	54	28.9	44	1	0.7	15.6	0.4	17	3.4	4.5	0.93	0.38	8.94	1.44	0.08	0.25	0.62	132.5	1.4	3.6	5.5	1	3	1	5	0	NA
22528	60	23.34	5.8	0.8	0.7	3.1	0.4	3	0.6	1.41	0.14	0.06	1.67	0.23	0.05	0.04	0.11	14.5	0.5	1.2	0.5	3	3	2	3	1	Other or unknown
22542	75	25.15	2.3	0.8	0.7	0.3	0.4	2	0.6	0.35	0.19	0.32	2.52	0.23	0.05	0.28	0.02	86.4	0.7	1	1.9	3	3	2	3	0	NA
22545	24	35.23	66.2	0.8	1.5	44.6	0.4	12	0.6	6.83	0.16	0.7	3.74	0.36	0.09	0.17	0.08	51.8	0.4	0.8	0.7	3	2	2	3	0	NA
22546	75	22.42	28.3	0.8	0.7	14.1	0.4	7.8	0.6	3.83	0.76	0.29	6.79	1.29	0.22	0.18	0.04	37.5	0.3	2.2	1.1	1	3	2	4	1	Other or unknown
22547	28	22.85	10.9	0.8	0.7	0.5	0.4	6	0.6	0.59	0.17	0.35	7.38	2.21	0.18	0.17	0.03	115.1	0.2	2.7	0.9	2	2	1	1	0	NA
22557	65	28.54	21.8	0.8	0.7	8.6	0.4	9.1	1.8	0.85	0.94	0.37	4.81	1.15	0.05	0.13	1.16	49.2	0.6	3.3	0.3	1	1	1	3	0	NA
22561	37	39.51	2.8	0.8	0.7	1.4	0.4	2	0.6	0.5	0.35	0.77	2.85	0.38	0.05	0.12	0.05	22.8	0.6	1.6	0.9	3	3	2	4	1	Other or unknown
22562	80	19.65	1.6	0.8	0.7	0.3	0.4	2	0.6	0.22	0.1	0.06	1.02	0.23	0.05	0.03	0.02	8.2	0.5	2.1	1.4	1	1	2	2	0	NA
22586	32	19.59	1.9	0.8	0.7	0.3	0.4	1.2	0.6	0.56	0.07	0.09	0.77	0.23	0.05	0.02	0.02	20.6	0.1	0.6	0.6	3	2	2	3	0	NA
22597	72	30.59	54.9	0.8	0.7	24.6	0.4	16	0.6	0.62	0.66	0.25	9.07	0.65	0.05	0.23	0.04	49.3	0.1	1.4	1.4	2	2	2	4	0	NA
22598	76	27.8	2.1	0.8	0.7	0.3	0.4	1.2	0.6	2.3	0.29	0.23	2.23	0.23	0.05	0.12	0.05	12.4	0.3	1.3	0.3	1	1	2	3	1	Other or unknown
22610	42	33.61	4.3	0.8	0.7	1.4	0.4	2.4	0.6	1.63	0.34	0.36	5.11	0.6	0.11	0.11	0.07	53.1	0.6	0.9	0.5	2	2	1	4	0	NA
22612	22	20.55	6.5	0.8	0.7	0.3	0.4	3	0.6	1.87	0.12	0.69	6.24	0.35	0.14	0.18	0.16	46.1	0.1	0.6	0.4	3	2	2	4	0	NA
22622	38	37.81	1.3	0.8	0.7	0.3	0.4	1.2	0.6	2.16	0.13	0.8	2.26	0.23	0.05	0.11	0.03	10.8	0.5	1	0.3	3	2	2	3	1	Other or unknown
22643	51	28.45	41.7	0.8	0.7	25	0.4	12	1.2	0.87	0.54	0.19	7.39	1.39	0.07	0.17	0.04	24.48	0.8	4.3	7.5	3	2	2	3	0	NA
22646	72	18.26	1.3	0.8	0.7	0.3	0.4	1.2	0.6	1.03	0.11	0.18	1.95	0.23	0.14	0.07	0.02	15.2	0.9	9.7	0.14	1	NA	1	3	0	NA
22652	65	26.96	3.7	0.8	0.7	0.3	0.4	2	0.6	1.91	0.3	0.15	11.01	0.63	0.05	0.08	0.02	22.7	0.4	3	0.4	3	3	1	3	1	Other or unknown
22660	59	25.34	9.4	0.8	0.7	5.1	0.4	3	0.6	0.89	0.07	0.14	1.68	0.34	0.05	0.07	0.02	7.2	0.3	1.6	3.5	3	3	1	3	0	NA
22662	62	24.34	3.1	0.8	0.7	0.4	0.4	1.2	0.6	2.57	0.52	0.17	1.95	0.86	0.08	0.06	0.02	9	1.6	4.9	0.2	1	1	2	1	1	Other or unknown
22663	70	25.58	4.4	0.8	0.7	2.6	0.4	1.2	0.6	0.74	0.14	0.13	3.64	0.23	0.13	0.1	0.02	27.6	0.3	1.3	1	3	NA	1	3	0	NA
22668	85	23.36	18.4	0.8	0.7	4.8	0.4	8	0.6	0.22	0.32	0.11	2.29	0.23	0.05	0.06	0.02	17.9	0.8	2.6	1.8	3	2	1	3	0	NA
22675	33	20.11	5.2	0.8	0.7	0.3	0.4	2.8	1.2	1.6	0.32	0.89	3.24	1.49	0.08	0.18	0.07	23.9	0.9	4.1	0.7	3	1	1	4	1	Other or unknown
22683	38	34.91	21.4	0.8	0.7	1.5	0.4	12	0.6	1.38	0.28	0.48	7.75	1.19	0.11	0.22	0.08	78.5	0.3	2.1	1.1	2	2	1	1	0	NA
22690	29	38.39	62.9	0.8	0.7	41.4	0.4	8.5	0.6	3.1	0.29	0.57	10.5	1.64	0.17	0.2	0.03	37.2	0.1	0.7	1.1	1	2	2	3	0	NA
22691	36	32.7	38.2	0.8	0.7	21	0.4	6.8	0.6	1.34	0.27	0.31	9.63	1.12	0.09	0.51	0.27	89.2	1.2	1.8	2.9	2	2	1	4	0	NA
22708	54	36.43	77.2	0.8	0.7	55.4	0.4	6	0.6	8.61	0.84	1.04	4.26	1.31	0.05	0.18	0.08	27.5	4.1	2	3.6	2	2	2	3	1	Other or unknown
22718	20	34.51	5.9	0.8	0.7	1.4	0.4	3	0.6	2.64	0.11	0.3	5.51	0.53	0.23	0.29	0.08	71.6	0.5	1.7	0.4	2	3	1	4	0	NA
22719	69	21.48	18.6	0.8	0.7	7	0.4	6	3	0.49	4.33	4.21	9.99	0.59	0.12	0.29	0.11	325.6	1.5	5	0.3	3	2	1	5	0	NA
22732	53	23.71	11.6	0.8	0.7	0.3	0.4	5	1.9	1.69	1.22	0.87	17.03	3.39	0.26	0.34	0.48	184	0.8	4.3	0.5	2	2	1	3	0	NA
22744	61	45.16	9.2	0.8	0.7	0.3	0.4	5	2.3	9.89	0.4	1.3	6.37	1.01	0.43	0.21	0.12	114.8	0.1	2	0.2	3	1	1	3	1	Other or unknown
22748	36	25.63	95.4	0.8	0.7	22.2	0.4	44	1	13.72	0.2	0.57	7.07	0.86	0.1	0.22	0.08	65.6	0.1	1.7	4.6	3	1	1	3	0	NA
22749	33	29.45	22.1	0.8	0.7	1.5	0.4	11.6	2.7	0.39	0.88	0.49	9.13	0.96	0.19	0.27	0.11	122.3	0.3	1.1	3.4	1	3	2	4	0	NA
22753	27	25.44	7.4	0.8	0.7	0.6	0.4	4	0.6	5.32	0.37	0.64	7.51	0.57	0.14	0.28	0.23	72.1	1.7	0.2	0.6	1	2	2	4	0	NA
22756	28	38.04	30.4	0.8	0.7	1.9	0.4	14	1.7	1.2	0.53	0.29	4.2	1.08	0.16	0.27	0.12	22.6	1	1.9	1.2	1	1	2	4	0	NA
22758	35	22.05	19.5	0.8	0.7	7.1	0.4	10.5	1.7	2.19	0.37	0.64	7.58	1.07	0.18	0.34	0.1	62	0.1	0.8	1.7	3	3	2	3	0	NA
22770	70	27.93	4.6	0.8	0.7	1.8	0.4	2.5	0.6	0.9	0.14	0.24	1.95	0.23	0.08	0.02	0.04	20.1	0.4	3	0.1	1	3	2	1	0	NA
22775	56	27.89	3.9	0.8	0.7	0.3	0.4	3	0.6	2.01	0.14	0.27	5.49	0.36	0.05	0.22	0.02	27	0.3	1.3	0.8	3	2	2	5	1	Other or unknown
22777	72	35.65	3.9	0.8	0.7	0.3	0.4	2.5	0.6	2.38	0.8	0.57	4.97	0.85	0.1	0.12	0.06	24.5	0.6	2	0.3	3	2	1	3	0	NA
22781	73	18.25	3.5	0.8	0.7	1.5	0.4	1.2	1.2	0.22	0.68	0.14	1.46	0.61	0.05	0.011	0.02	21.6	2	6.4	0.7	1	2	1	3	0	NA
22782	79	25.65	32.4	0.8	0.7	22.5	0.4	9	0.6	1.78	1.3	0.32	6.85	0.93	0.05	0.12	0.1	51.1	1.2	1.7	1	1	2	2	1	0	NA
22786	38	25.2	19.3	0.8	1.6	8.7	0.4	6.5	1.4	1.73	0.39	0.2	6.52	0.84	0.12	0.14	0.07	42.2	0.3	1.4	1.6	2	2	2	1	0	NA
22790	46	29.14	7.5	0.8	0.7	0.4	0.4	5	0.6	1.56	0.26	0.46	5.66	0.52	0.07	0.29	0.04	49.1	0.5	1.8	4	1	2	2	4	0	NA
22797	83	29.78	10.9	0.8	0.7	4.5	0.4	3.9	0.6	3.1	1.09	0.29	3.72	2.39	0.05	0.21	0.06	173.3	0.4	3.6	1.8	3	1	2	4	0	NA
22808	39	20.58	5.4	0.8	0.7	0.3	0.4	3	0.6	1.52	0.51	1.36	7.51	0.91	0.23	0.31	0.11	39.7	0.4	1.7	0.4	1	1	2	3	0	NA
22813	55	24.7	46.8	0.8	0.7	39.5	0.4	1.2	0.6	0.71	0.53	0.21	2.58	0.68	0.08	0.04	0.05	29.9	1.9	5	0.14	1	NA	1	3	1	Other or unknown
22822	72	28.15	5.1	0.8	0.7	0.3	0.4	2.3	0.6	2.34	1.55	0.4	4.33	2.17	0.21	0.12	0.14	27	1	3.7	0.1	1	1	2	1	0	NA
22836	48	31.14	8	0.8	0.7	0.3	0.4	5	1.5	0.61	0.31	0.42	8.25	0.82	0.05	0.25	0.07	119.3	0.2	0.9	0.7	2	2	1	1	0	NA
22837	85	24.52	31.2	0.8	0.7	15.8	0.4	6.2	0.6	2.96	1.05	0.51	11.6	3.2	0.14	0.76	0.25	203.9	0.7	3.5	1.5	2	2	2	3	0	NA
22838	61	34.76	11.9	0.8	0.7	7.3	0.4	4	0.6	0.79	0.41	0.29	3.36	0.23	0.07	0.4	0.06	24.2	0.8	2.2	2.4	2	2	2	4	1	Other or unknown
22843	52	28.89	9.7	0.8	0.7	4.9	0.4	2	0.6	2.2	0.47	0.26	4.02	1.06	0.09	0.18	0.07	41.4	0.3	2.6	0.9	2	1	2	4	1	Other or unknown
22848	24	23.94	32.7	0.8	0.7	11.9	0.4	12	1.1	0.7	0.21	0.24	1.94	0.23	0.8	0.07	0.2	14.4	0.4	0.9	2.7	3	2	2	5	0	NA
22854	64	17.32	11.7	0.8	0.7	7.5	0.4	2.6	0.6	0.79	0.06	0.14	1.2	0.23	0.05	0.06	0.02	3	0.2	1.2	10.9	3	2	2	3	0	NA
22857	46	34.39	1.7	0.8	0.7	0.3	0.4	1.2	0.6	0.2	0.07	0.1	2.07	0.2	0.06	0.06	0.03	25.1	0.3	1.8	3.1	3	2	2	4	0	NA
22859	80	31.26	16	0.8	0.7	2.4	0.4	6	3.4	3.42	1.21	0.63	5.49	2.54	0.22	0.18	0.12	120.9	1.7	5	0.3	2	2	1	3	0	NA
22862	22	30.1	3.5	0.8	0.7	0.4	0.4	2	0.6	0.8	0.48	0.89	2.32	0.84	0.12	0.12	0.05	22	1	1.7	0.5	1	2	2	4	0	NA
22872	70	33.58	3.6	0.8	0.7	0.5	0.4	2	0.6	0.22	0.07	0.8	2.65	0.23	0.05	0.08	0.05	36.9	0.3	1.1	1.3	2	2	1	3	1	Other or unknown
22875	46	29.71	58.1	0.8	0.7	26.8	0.4	11	1.1	1.04	0.39	0.22	3.58	1.08	0.2	0.17	0.07	97.9	0.3	3.6	0.7	2	3	1	3	0	NA
22880	52	26.14	3.3	0.8	0.7	1.6	0.4	1.2	0.6	0.91	0.04	0.06	0.7	0.23	0.05	0.04	0.02	1.06	0.5	2.1	2.6	3	3	2	3	1	Other or unknown
22893	85	20.11	3.5	0.8	0.7	0.3	0.4	2	0.6	1.6	0.33	0.23	3.57	0.35	0.05	0.08	0.16	83.5	0.4	1.2	0.8	1	2	1	3	0	NA
22897	61	30.46	17	0.8	0.7	7.1	0.4	4	1	2.28	1.54	0.7	11.36	0.79	0.16	0.16	0.22	82.8	0.8	2.2	1	3	2	1	3	1	Other or unknown
22904	63	29.76	41	0.8	0.7	24.7	0.4	8	1.8	0.65	0.62	0.43	7.66	2.03	0.08	0.43	0.07	96.6	0.5	5.3	3.2	2	2	1	3	0	NA
22910	22	43.79	1221.2	0.8	0.7	1011.3	0.4	60.9	0.6	8.9	0.6	0.93	8.55	2.15	0.29	0.36	0.65	97.2	0.2	0.9	1.3	2	2	2	4	0	NA
22913	79	28.12	1.7	0.8	0.7	0.3	0.4	1.2	0.6	0.39	0.07	0.17	3.72	0.23	0.05	0.15	0.02	9.5	0.3	1	0.5	2	2	2	3	1	Other or unknown
22918	35	42.24	7.8	0.8	0.7	1.7	0.4	4.5	1.2	2.35	1.27	1.08	22.98	1.08	0.13	0.32	0.04	41.6	0.7	1.4	0.6	2	2	2	3	0	NA
22921	80	24.62	15.1	0.8	0.7	7.3	0.4	4	0.6	0.22	0.91	0.32	5.46	0.67	0.05	0.14	0.08	79.2	0.8	2.5	1.1	1	1	1	1	1	Other or unknown
22922	22	32.62	5.5	0.8	0.7	0.3	0.4	3	0.6	12.69	0.34	2.03	9.27	1.91	0.37	0.24	0.15	52.5	0.5	0.8	0.7	1	1	2	3	0	NA
22925	30	25.35	13.8	0.8	0.7	2	0.4	8	1.5	0.77	0.54	0.17	5.69	0.75	0.05	0.18	0.21	22.6	0.4	1.1	1.2	3	2	1	4	0	NA
22928	60	28.06	3	0.8	0.7	0.6	0.4	1.2	0.6	3.45	0.15	0.16	6.47	0.49	0.05	0.09	0.23	172.9	0.2	1.4	1	3	NA	1	3	0	NA
22935	78	21.96	57.6	0.8	0.7	25.4	0.4	17	2.8	5.7	3.83	1.8	5.41	5.41	0.21	0.06	0.18	22.18	0.5	11.7	2.6	2	2	1	3	0	NA
22939	32	22.67	6.4	0.8	0.7	1.5	0.4	3	0.6	2.56	0.17	0.6	6.24	1.24	0.09	0.14	0.12	110.8	0.2	1.6	1.4	3	2	2	4	0	NA
22957	33	27.82	41.2	0.8	0.7	17.5	0.4	12	2.2	2.13	0.92	0.53	6.94	1.35	0.17	0.7	0.21	188.7	1.8	1.2	1	2	2	1	4	0	NA
22958	68	25.83	1.5	0.8	0.7	0.5	0.4	1.2	0.6	0.22	0.14	0.11	1.33	0.23	0.05	0.06	0.04	34.9	0.8	1.7	0.4	1	NA	1	3	1	Other or unknown
22959	31	23.97	21.3	0.8	0.7	11.6	0.4	7	0.6	2.43	0.27	0.22	6.51	0.23	0.1	0.16	0.02	43.2	0.4	0.5	7.5	3	3	2	3	0	NA
22961	60	42.81	17.5	0.8	0.7	9.3	0.4	7	1.9	2.32	0.43	0.28	3.61	0.71	0.05	0.07	0.06	35.8	0.4	2.2	0.14	1	2	2	1	1	Other or unknown
22969	35	47.55	37.5	0.8	0.7	12.4	0.7	14	1.2	1.32	0.21	0.36	6.26	0.73	0.17	0.33	0.17	49.8	0.1	0.4	3	3	1	2	4	0	NA
22981	40	38.02	9.5	0.8	0.7	0.6	0.4	6	1.2	5.86	0.55	0.41	8.63	1.48	0.05	0.21	0.43	91	1.5	4	0.7	2	2	1	4	0	NA
22994	68	29.83	4.1	0.8	0.7	0.7	0.4	2.1	0.6	1.6	0.11	0.16	2.55	0.59	0.09	0.08	0.02	32.6	0.2	2.2	0.5	2	2	1	3	0	NA
22997	21	17.44	7.1	0.8	0.7	0.3	0.4	3	1.5	3.87	0.19	0.33	4.53	0.65	0.19	0.09	0.31	14	2	2.2	0.3	2	NA	1	3	0	NA
23001	72	29.85	5.5	0.8	0.7	0.3	0.4	4.4	1.2	1.3	0.79	0.21	7.86	0.79	0.11	0.12	0.05	26.3	0.4	2.8	0.1	1	2	1	3	0	NA
23006	74	28.47	8.2	0.8	1.1	0.3	0.4	4	1	4.33	0.35	0.67	5.18	0.67	0.05	0.1	0.03	23.5	0.4	2.3	0.6	1	2	1	3	0	NA
23011	21	22.04	14.5	0.8	0.7	6.5	0.4	5	1.8	0.96	0.06	0.15	5.53	0.37	0.05	0.2	0.04	35.4	0.1	0.8	2.1	3	1	1	3	0	NA
23039	68	24.06	7.4	0.8	0.7	4.3	0.4	2.3	0.6	1.46	0.87	0.16	6.45	1.01	0.05	0.26	0.02	29.5	0.3	2.8	0.9	1	2	2	4	1	Other or unknown
23043	81	27.18	3	0.8	0.7	0.3	0.4	2	0.6	0.39	0.46	0.2	3.06	0.69	0.05	0.07	0.03	23.6	1.8	3.9	0.7	3	2	1	3	1	Other or unknown
23064	61	33.65	5.4	0.8	0.7	0.3	0.4	3	0.6	1.45	0.65	0.66	7.99	0.86	0.08	0.14	0.05	60.8	0.6	1.8	1.2	2	2	1	1	1	Other or unknown
23066	21	33.03	5.7	0.8	0.7	0.3	0.4	4	0.6	0.65	0.29	0.4	5.68	0.44	0.23	0.51	0.02	77.8	0.6	0.6	0.5	1	2	2	3	0	NA
23086	85	28.8	5.6	0.8	0.7	1.5	0.4	2.5	1.2	0.65	0.24	0.26	6.05	0.7	0.05	0.46	0.06	98.6	0.3	2.8	1.5	2	3	2	3	1	Other or unknown
23096	85	21.03	5.9	0.8	0.7	4	0.4	2	0.6	0.7	0.16	0.11	3.05	0.71	0.05	0.06	0.04	11.2	0.4	3	2.1	2	NA	2	3	1	Other or unknown
23110	38	32.92	6.5	0.8	0.7	3.3	0.4	2	0.6	0.7	0.14	0.19	4.07	0.53	0.05	0.11	0.04	56.5	0.2	1.5	0.5	3	3	1	3	0	NA
23112	81	26.12	2	0.8	1	0.5	0.4	2	1.1	1.79	0.25	0.4	4.81	0.61	0.05	0.16	0.05	35.8	0.3	1.5	1.3	1	2	1	3	0	NA
23116	81	27.66	17.6	0.8	0.7	12.7	0.4	4.1	1.1	0.9	0.17	0.17	3.63	0.88	0.08	0.08	0.02	33.3	0.4	2.6	2.1	3	3	2	3	0	NA
23127	40	20.05	5.1	0.8	0.7	0.3	0.4	2.4	0.6	1.44	0.43	0.41	4.34	0.72	0.12	0.13	0.04	48	0.3	0.8	0.1	2	1	2	1	0	NA
23129	55	27.32	49.1	0.8	0.7	38.3	0.4	6	0.6	1.48	0.16	0.16	2.54	0.23	0.05	0.16	0.03	22.64	0.2	1.6	2.3	3	2	1	5	1	Other or unknown
23138	72	28.75	14.7	0.8	0.7	8	0.4	4	1.3	2.34	1.2	0.5	6.36	0.57	0.1	0.11	0.04	87.7	1	1.7	1.9	2	2	2	3	1	Other or unknown
23144	56	25.32	19	0.8	0.7	13.1	0.4	3	0.6	0.22	0.06	0.06	1.8	0.23	0.05	0.03	0.02	13.7	0.2	1.9	9.5	3	2	1	3	0	NA
23149	60	23.95	197.4	1	0.7	131.3	0.4	13	2.8	5.97	0.87	0.57	16.25	2.12	0.25	0.37	0.28	79	0.8	3.5	2	3	3	1	3	0	NA
23152	36	27.67	27.7	0.8	0.7	10.8	0.4	14.8	1.4	0.87	0.11	0.38	8.06	0.44	0.09	0.3	0.2	77.6	0.1	0.6	1.4	1	1	2	2	0	NA
23154	21	22.08	29.5	0.8	0.7	13.1	0.4	4	1.2	4.91	0.13	0.69	6.36	0.92	0.05	0.5	0.16	73.7	0.3	3.2	0.8	1	NA	1	4	0	NA
23177	34	29.29	14.7	0.8	0.7	8.5	0.4	2.5	0.6	1.03	0.1	0.29	4.54	0.77	0.05	0.18	0.02	63.6	0.3	1.8	1.9	1	2	2	1	0	NA
23192	21	22.18	10.1	0.8	0.7	3.4	0.4	3.8	1.9	1.68	0.12	0.31	2.93	0.23	0.05	0.1	2.93	33.5	0.3	0.5	0.5	3	1	2	1	0	NA
23196	36	28	22.9	1.6	0.7	3.2	0.4	13	3	1.91	0.17	0.47	5.44	1.09	0.1	0.1	0.13	102	0.1	0.9	1.8	2	1	2	4	0	NA
23205	22	27.98	3	0.8	0.7	0.4	0.4	1.2	0.6	0.77	0.93	0.62	5.44	2.13	0.15	0.2	0.02	40	0.1	1.9	0.4	1	2	2	1	0	NA
23206	73	25.7	8.5	0.8	0.7	3	0.4	3.4	0.6	2.71	0.19	0.95	2.8	1.71	0.1	0.06	0.78	123.4	0.3	4.7	0.8	3	NA	1	3	1	Other or unknown
23214	52	26.78	78.1	0.8	0.7	60.9	0.4	6	0.6	3.84	0.94	0.45	7.39	1.79	0.08	0.36	0.11	61.4	0.6	2.3	1.7	2	2	2	2	0	NA
23224	61	27.27	10	0.8	0.7	4.3	0.4	3	0.6	2.11	0.44	0.25	5.75	1.1	0.21	0.16	0.13	59.8	0.3	2.6	0.4	1	2	1	3	0	NA
23235	75	30.59	7.7	0.8	0.7	0.8	0.4	5.1	0.6	1.02	0.15	0.41	9.1	0.55	0.15	0.27	0.02	64.7	0.1	0.9	0.3	1	1	2	1	1	Other or unknown
23253	65	29.24	7.1	0.8	0.7	0.3	0.4	4	2.4	7.04	0.91	0.21	8.36	2.78	0.13	0.29	0.1	57.6	0.3	2.9	0.14	2	2	1	3	0	NA
23255	60	32.9	61.3	0.8	1.1	37.9	0.4	18	2.5	0.22	0.52	0.3	6.11	0.54	0.05	0.22	0.23	52.1	0.4	1.8	1.6	2	1	2	1	0	NA
23256	42	22.58	4.6	0.8	0.7	0.3	0.4	3	0.6	1.22	2.01	0.11	3.6	0.84	0.05	0.16	0.04	13.9	1.1	2.8	0.14	1	1	1	3	1	Other or unknown
23257	73	24.01	4.4	0.8	0.7	0.9	0.4	2.7	0.6	0.92	0.58	0.19	6.86	0.56	0.05	0.2	0.02	24.9	0.7	2	0.6	2	2	2	4	0	NA
23272	23	29.31	9.3	2.1	0.7	0.8	0.4	6	0.6	5.29	0.3	0.35	7.05	1.24	0.17	0.34	0.02	66	0.1	1.5	0.3	2	2	1	1	0	NA
23274	70	27.64	48.9	0.8	0.7	32.4	0.4	11	1.5	7.36	0.32	0.61	8.96	0.81	0.05	0.16	0.23	44.6	0.4	2	2.8	3	3	1	3	0	NA
23275	50	22.21	8.1	0.8	0.7	1.1	0.4	3	1.1	3.15	1.25	0.82	5.31	2.33	0.16	0.16	0.35	23.1	0.9	4.7	2	2	2	1	3	0	NA
23293	44	34.87	93.1	0.8	0.7	64.7	0.4	5	0.6	1.43	0.7	0.32	8.86	2.04	0.16	0.38	0.14	102	0.6	2.3	2.5	3	2	1	3	1	Other or unknown
23303	74	22.05	9.8	0.8	0.7	0.3	0.4	5.5	1.1	3.43	0.85	1.04	4.41	2.14	0.11	0.13	0.06	16.1	0.4	3.8	0.2	1	1	1	1	1	Other or unknown
23306	21	21.44	8	0.8	0.7	1.8	0.4	3	0.6	1.05	0.1	0.43	6.92	0.68	0.1	0.15	0.08	62.3	0.7	0.8	1.8	2	2	1	3	0	NA
23309	25	25.84	4.5	0.8	0.7	0.3	0.4	2.1	0.6	3.12	0.24	0.28	3.72	0.61	0.12	0.16	0.04	46.9	0.3	1.2	0.4	3	3	1	3	0	NA
23311	35	19.81	7.6	0.8	0.7	0.3	0.4	4	0.6	1.05	0.35	0.9	7.17	1.53	0.08	0.25	0.07	59.4	0.3	1.5	1.6	3	2	2	4	0	NA
23319	64	16.38	2.5	0.8	0.7	0.4	0.4	1.2	0.6	0.22	0.11	0.11	3.86	0.23	0.05	0.08	0.02	14.1	0.3	0.6	1.5	3	3	2	3	0	NA
23331	56	40.62	5.7	0.8	0.7	0.7	0.4	3	0.6	0.75	0.51	0.25	5.48	1.04	0.05	0.11	0.03	41.7	0.4	2.7	1.7	3	3	2	4	0	NA
23336	31	23.03	16.5	1.8	1.2	5.3	0.4	7.7	2.2	0.82	0.53	0.34	5.23	0.88	0.2	0.52	0.6	38.5	1.1	1.8	1.2	3	2	1	4	0	NA
23338	42	28.12	2.7	0.8	0.7	0.9	0.4	1.2	0.6	0.22	0.51	0.14	2.12	0.42	0.05	0.07	0.02	6	2	3.3	0.4	3	1	1	3	0	NA
23343	23	50.85	4.8	0.8	0.7	0.3	0.4	2	0.9	2.91	0.36	0.29	4.96	0.46	0.05	0.22	0.11	80.7	0.4	0.8	0.14	1	2	2	3	0	NA
23353	60	23.97	5.3	0.8	0.7	0.7	0.4	2	0.6	1.12	2.18	0.41	10.56	1.77	0.08	0.16	0.06	51.9	2.2	2.8	0.7	2	1	2	3	1	Other or unknown
23359	25	19.72	40.8	0.8	0.7	19.7	0.4	11	1.5	1.08	0.17	0.27	11.04	0.38	0.05	0.15	0.04	39.6	0.4	0.9	1.4	3	2	2	5	0	NA
23369	46	34.16	1.1	0.8	0.7	1.6	0.4	1.2	0.6	1.07	0.04	0.14	0.93	0.23	0.05	0.12	0.06	13.6	0.1	1.4	0.8	2	1	1	3	1	Other or unknown
23372	84	21.54	29	0.8	0.7	20.9	0.4	2	0.6	0.55	0.1	0.12	2.52	0.54	0.05	0.07	0.02	22.9	0.1	2.2	4.5	3	2	2	3	1	Other or unknown
23375	75	31.45	55.1	0.8	0.7	33.8	0.4	9.3	0.6	0.22	0.39	0.25	3.03	0.53	0.1	0.1	0.11	35.9	0.6	3.2	7	2	2	1	3	1	Other or unknown
23388	46	31.99	10.9	0.8	0.7	0.6	0.4	6	1.5	3.78	0.24	0.34	16.15	1.43	0.13	0.42	0.03	14.5	1	1.8	0.5	3	3	1	3	0	NA
23389	61	26.92	3.3	0.8	0.7	0.3	0.4	2	0.6	3.54	0.99	0.22	3.99	1.18	0.05	0.22	0.29	88.2	1.2	3.5	0.1	1	2	2	4	0	NA
23420	29	26.1	7.7	0.8	0.7	0.8	0.4	5.5	1.4	0.76	0.5	1.11	13.28	2.19	0.05	0.36	0.02	34.9	0.4	2.1	1.9	1	2	2	1	0	NA
23422	64	31.34	7.7	0.8	0.7	1.4	0.4	5	0.6	1.71	0.2	0.32	5.1	0.53	0.11	0.18	0.03	26.4	0.3	0.9	1.1	3	3	2	3	1	Other or unknown
23423	51	28.83	13.1	0.8	0.7	4.9	0.4	4.8	1.6	1.11	0.1	0.18	3.13	0.63	0.05	0.14	0.27	41.4	0.1	2.1	3.8	3	3	1	3	0	NA
23430	34	31.37	9.1	0.8	0.7	3.9	0.4	1.9	0.6	0.6	0.15	0.09	3.26	0.23	0.06	0.07	0.05	65.3	0.2	1.3	1.3	3	2	1	3	0	NA
23435	76	37.21	14.8	0.8	0.7	1.3	0.4	8	2	4.87	0.54	0.35	8.2	1.42	0.08	0.18	0.08	107	0.4	3	1.3	3	3	1	3	1	Other or unknown
23442	27	25.17	21	0.8	1.1	11.6	0.4	6	0.6	2	0.19	0.56	5.25	0.75	0.05	0.27	0.12	41.7	0.1	0.8	0.9	3	2	2	4	0	NA
23451	47	33.47	1.5	0.8	0.7	0.3	0.4	1.2	0.6	1.02	0.03	0.06	1.24	0.23	0.05	0.05	0.02	11	0.1	1.3	1.1	3	NA	2	3	0	NA
23455	28	24.98	53.8	3	1.7	18.5	0.4	18	4.4	1.87	0.09	0.34	9.69	0.97	0.1	0.3	1.58	88.7	0.1	1.5	1.5	3	NA	1	1	0	NA
23465	26	27.95	30.9	0.8	0.7	16	0.4	9	0.6	2.38	0.15	0.33	5.14	0.38	0.08	0.25	0.04	75.2	0.1	0.8	1.2	3	2	1	3	0	NA
23466	48	22.55	46.3	4	1.4	0.3	0.4	20	7.2	1.51	2.46	1.09	23.37	1.45	0.3	0.25	0.46	82.9	2.4	2	0.7	1	1	2	1	0	NA
23467	48	33.09	2.4	0.8	0.7	0.3	0.4	2.1	0.6	2.1	0.21	0.1	2.68	0.59	0.05	0.06	0.05	9.9	0.7	2.8	1.7	1	1	2	1	0	NA
23480	36	30.46	5.4	0.8	0.7	3.2	0.4	2	0.6	3.9	0.03	0.41	1.85	0.41	0.05	0.06	0.04	13	0.3	0.8	0.5	3	3	2	1	0	NA
23491	84	21.45	6.1	0.8	0.7	2.5	0.4	3	0.6	0.65	0.15	0.16	3.49	0.37	0.05	0.07	0.02	19.2	0.3	1.5	0.3	1	1	1	1	0	NA
23495	30	23.39	9.6	0.8	0.7	6.9	0.4	1.2	0.6	5.12	0.06	0.2	2.94	0.23	0.05	0.09	0.02	15.5	0.1	1.4	0.14	2	3	1	3	0	NA
23500	66	30.85	6.1	0.8	0.7	0.3	0.4	4	0.6	0.48	0.59	0.14	4.19	0.23	0.16	0.12	0.26	257.4	0.4	0.3	0.4	1	NA	2	1	1	Other or unknown
23507	64	26.83	3.7	0.8	0.7	2.7	0.4	1.2	0.6	0.22	0.12	0.13	3.07	0.48	0.05	0.11	0.02	71.2	0.8	3	1.9	3	NA	1	4	0	NA
23517	57	38.58	15.4	0.8	0.7	5	0.4	7	0.6	1.21	0.33	0.23	3.13	0.99	0.05	0.1	0.1	39.3	0.1	3.2	3.3	3	2	2	3	1	Other or unknown
23524	76	26.08	1.9	0.8	0.7	0.3	0.4	1.2	0.6	0.61	0.18	0.27	2.85	0.23	0.13	0.05	0.02	15.6	0.3	1	0.14	2	1	2	3	1	Other or unknown
23532	67	27.28	21.1	0.8	0.7	6.2	0.4	7	0.6	0.98	0.28	0.1	2.16	0.39	0.05	0.13	0.09	41.4	0.6	1.6	3.3	3	3	2	3	0	NA
23540	48	NA	4.2	0.8	1.2	1.2	0.4	3.6	0.6	3.02	0.35	0.25	2.03	1.25	0.09	0.1	0.03	9	1.2	6.4	0.2	1	1	1	1	0	NA
23549	61	25.24	1.5	0.8	0.7	0.3	0.4	1.2	0.6	0.22	0.08	0.06	0.8	0.23	0.05	0.04	0.02	4.8	0.4	4.6	0.6	2	2	1	4	0	NA
23558	22	24.65	1.5	0.8	0.7	0.3	0.4	1.2	0.6	4.48	0.06	0.34	3.1	0.41	0.05	0.1	0.03	21.6	0.4	0.9	0.5	2	1	2	3	0	NA
23579	73	23.7	24.6	0.8	0.7	5.9	0.4	14	2.2	0.99	0.58	0.68	11.09	1.39	0.11	0.31	0.02	94.1	0.4	1.9	2.4	2	2	1	3	0	NA
23582	30	26.87	111.9	2	0.7	20.9	0.4	52	3.1	0.64	0.79	0.27	6.52	0.45	0.11	0.34	0.19	141.9	0.6	1.8	5	1	NA	1	5	0	NA
23586	41	29.21	3.6	0.8	0.7	0.3	0.4	2	1.3	1.16	0.18	0.26	4.44	0.43	0.05	0.19	0.03	17.63	0.3	1.8	0.5	3	2	2	3	0	NA
23587	29	26.84	6.5	0.8	0.7	0.6	0.4	2.8	1.7	0.75	0.22	0.3	7.3	0.64	0.09	0.23	0.64	53	0.2	0.8	0.7	1	1	2	1	0	NA
23588	61	37.86	5	0.8	0.7	0.3	0.4	2.6	0.6	0.56	1.2	0.31	3.64	0.83	0.11	0.1	0.09	36.3	0.7	1.9	0.1	1	2	2	1	0	NA
23591	45	51.54	3.6	0.8	0.7	0.3	0.4	2	0.6	0.73	0.45	0.14	4.4	0.54	0.07	0.13	0.02	13.4	1.5	1.7	1.4	3	3	2	3	0	NA
23600	39	27.92	14.8	0.8	0.7	6.3	0.4	5	1.1	2.91	0.18	0.37	8.4	0.75	0.05	0.3	0.13	83.3	0.3	1.4	3.4	3	2	1	3	0	NA
23602	43	31.15	10.8	0.8	0.7	0.8	0.4	7	0.6	4.12	1.2	1.62	11.51	1.11	0.12	0.49	0.22	138.6	7.4	2.1	1	3	1	2	3	0	NA
23605	85	20.82	2.5	0.8	0.7	0.3	0.4	1.2	0.6	2.81	0.48	0.52	5.94	0.81	0.05	0.17	0.09	83.2	0.5	2	0.6	1	2	1	3	0	NA
23610	40	32.25	0.4	0.8	0.7	0.3	0.4	1.2	0.6	0.34	0.34	0.19	2.01	0.23	0.05	0.06	0.02	5	1.5	1.5	0.7	3	2	2	3	1	Other or unknown
23614	68	46.18	8.4	0.8	0.7	0.7	0.4	5	2	0.5	0.74	0.11	7.68	1.24	0.05	0.32	0.12	36.9	0.3	2.4	1.4	3	NA	2	3	1	Other or unknown
23615	31	28.36	18.3	0.8	0.7	14.1	0.4	2	0.6	0.22	0.07	0.06	1.33	0.23	0.05	0.06	0.02	12.3	0.3	1.8	1.8	3	2	1	4	0	NA
23617	48	30.98	2.7	0.8	0.7	0.3	0.4	1.2	0.6	2.37	0.15	0.2	2.42	1.04	0.05	0.08	0.02	17.8	0.3	3.1	0.14	1	1	1	3	0	NA
23624	20	22.81	4.7	1.3	0.7	1.1	0.4	2.5	0.6	5.04	0.05	0.23	3.97	0.23	0.12	0.17	0.05	26.9	0.1	0.5	0.5	3	3	1	3	0	NA
23633	32	24.28	7.9	0.8	0.7	0.3	0.4	3.8	1.7	2.82	0.72	0.73	6.87	1.84	0.13	0.21	0.59	12.9	0.8	1.9	1.2	1	1	2	3	0	NA
23647	37	27.23	11	0.8	0.7	4.3	0.4	3.8	0.6	2.95	0.56	0.68	8.34	1.52	0.28	0.18	0.13	62.4	1.1	1.4	1.1	3	3	2	3	0	NA
23661	79	27.88	5.7	0.8	0.7	0.5	0.4	4	1.9	1.45	0.49	5.92	3.38	1.75	0.05	0.13	0.19	155.4	0.6	3.7	0.9	2	2	1	3	1	Other or unknown
23662	20	22.54	5.3	0.8	0.7	0.8	0.4	3.3	0.6	1.68	0.08	0.56	3.17	0.37	0.18	0.15	0.02	18.3	0.3	0.6	7.8	2	3	2	5	0	NA
23666	54	33.23	3.3	0.8	0.7	0.3	0.4	1.2	0.6	1.22	0.28	0.14	1.8	0.9	0.09	0.07	0.02	17	0.3	2.4	0.4	1	2	2	1	0	NA
23675	63	36.37	18.4	0.8	0.7	0.3	0.4	9	1.8	1.03	0.92	0.71	14.18	1.45	0.2	0.41	0.18	138.8	0.3	0.7	4.7	2	3	2	4	1	Other or unknown
23702	83	24.69	136.6	0.8	0.7	81.7	0.7	28	1.3	0.22	0.44	0.23	7.32	0.23	0.05	0.06	0.05	68.7	1.1	2.7	9.8	1	NA	1	5	0	NA
23703	65	24.27	4.9	0.8	0.7	1.1	0.4	4	0.6	0.86	0.45	0.2	2.16	0.35	0.05	0.06	0.02	12.3	0.9	2	1.9	2	2	1	4	0	NA
23709	26	18.98	3.4	0.8	0.7	0.3	0.4	2	0.6	0.71	0.09	0.24	4.57	0.23	0.05	0.08	0.06	46.7	0.1	0.3	0.4	3	2	2	3	0	NA
23730	69	27	2.9	0.8	0.7	0.3	0.4	1.2	0.6	2.06	0.2	0.85	32	0.66	0.05	0.12	0.31	95.4	0.4	1.5	0.5	3	2	1	3	1	Other or unknown
23740	67	30.99	30.5	0.8	0.7	14.7	0.4	7.6	1.6	2.01	0.15	0.51	10.9	3.57	0.09	0.28	0.08	80.7	0.2	4.3	0.9	1	NA	2	1	0	NA
23747	30	30.28	9.2	0.8	0.7	2.4	0.4	4	0.6	2.59	0.16	0.26	5.77	0.34	0.05	0.28	0.02	35.5	0.2	1	2	2	2	1	1	0	NA
23754	58	43.14	13.8	0.8	0.7	0.7	0.4	10	1.2	3.66	1.76	0.65	6.43	0.83	0.32	0.18	1.04	335.9	0.6	0.8	0.3	2	1	2	3	0	NA
23757	31	21.35	1.1	0.8	0.7	0.7	0.4	1.2	0.6	0.22	0.08	0.11	1.37	0.23	0.05	0.03	0.02	10.4	0.7	2.1	0.8	3	2	2	3	0	NA
23768	33	29.26	4.9	0.8	0.7	1.3	0.4	2	0.9	0.55	0.21	0.17	5.55	1.51	0.08	0.28	0.04	28.5	0.7	3.7	0.5	2	2	1	4	0	NA
23769	20	22.35	1.9	0.8	0.7	1	0.4	1.2	0.6	0.65	0.05	0.06	1.26	0.23	0.05	0.05	0.22	15.5	0.1	0.5	0.4	3	1	1	1	0	NA
23772	57	20.35	3.2	0.8	0.7	1.6	0.4	2	0.6	0.22	0.05	0.09	2.1	0.23	0.05	0.09	0.02	11	0.4	1.1	0.8	3	3	2	3	0	NA
23775	23	23.48	1	0.8	0.7	0.3	0.4	1.2	0.6	0.22	0.03	0.06	0.87	0.23	0.05	0.03	0.02	12.7	0.3	0.5	2.8	3	2	2	3	0	NA
23782	31	23.59	0.4	0.8	0.7	0.3	0.4	1.2	0.6	0.55	0.03	0.06	0.69	0.23	0.05	0.011	0.02	2.5	1.6	1.5	1.2	3	3	1	3	0	NA
23785	32	30.72	3.5	0.8	0.7	1.4	0.4	2	0.6	0.84	0.03	0.47	2.2	0.23	0.05	0.11	0.02	18.3	0.1	0.7	1.9	3	2	2	3	0	NA
23792	76	31.89	4.1	0.8	0.7	0.3	0.4	2.5	0.6	0.22	0.39	0.45	6.73	0.68	0.1	0.1	0.07	22.8	0.1	0.8	0.1	1	2	2	1	0	NA
23796	68	35.72	6.3	0.8	0.7	1.9	0.4	4.2	0.6	0.98	0.86	0.69	6.33	0.33	0.13	0.4	0.04	40.7	0.5	1.1	1	1	2	2	4	1	Other or unknown
23807	34	29.86	1.2	0.8	0.7	0.3	0.4	1.2	0.6	0.22	0.06	0.08	1.11	0.23	0.08	0.05	0.02	7.9	0.1	1.6	0.4	1	1	2	1	0	NA
23809	55	23.19	5.7	0.8	0.7	4.7	0.4	1.9	0.6	1.47	0.49	0.16	3.48	1.23	0.05	0.09	0.02	18.3	0.5	3.8	1.8	3	3	2	4	1	Other or unknown
23811	38	28.57	22.7	0.8	0.7	1.8	0.4	9	1.8	5.95	0.36	0.54	8.61	1.7	0.14	0.31	0.24	43.9	3.4	2.5	0.5	3	2	1	4	0	NA
23820	74	24.07	4.4	0.8	0.7	0.3	0.4	3	0.6	0.59	0.43	0.27	3.71	0.69	0.05	0.07	0.02	56.7	0.8	2.3	0.8	1	1	2	1	0	NA
23831	81	24.11	3.6	0.8	0.7	0.3	0.4	2	0.6	8.06	1.1	0.65	5.78	1.68	0.13	0.16	0.42	54	0.3	1.9	0.1	3	NA	2	3	1	Other or unknown
23836	28	36.84	0.4	0.8	0.7	0.3	0.4	1.2	0.6	0.72	0.03	0.06	1.2	0.23	0.05	0.09	0.02	7.9	2.6	0.9	0.4	3	2	1	3	0	NA
23839	85	23.02	23	0.8	0.7	13	0.4	3	0.6	0.69	0.71	0.37	5.28	1.8	0.05	0.13	0.08	91.6	0.3	2.2	0.8	3	3	1	3	0	NA
23850	43	28.15	4.2	0.8	0.7	1.3	0.4	4	0.6	0.31	0.14	0.3	4.25	0.23	0.05	0.29	0.02	34.6	0.3	0.7	0.9	2	2	2	1	1	Other or unknown
23870	32	30.45	68.2	1.2	0.7	21.4	0.4	25	2.5	0.56	0.5	0.28	6.7	2.07	0.14	0.42	0.05	71	0.1	3.4	0.5	1	1	1	1	0	NA
23882	52	25.28	20.6	0.8	0.7	7.2	0.4	6	0.6	2.54	0.58	0.57	8.08	1.75	0.15	0.33	0.06	51.9	0.1	2.7	0.6	1	2	1	3	1	Other or unknown
23883	60	30.26	20.1	0.8	0.7	9.6	0.4	3	0.6	2.58	2.17	0.46	3.19	0.4	0.2	0.06	0.18	72.6	1	3.6	0.7	1	2	2	4	1	Other or unknown
23884	63	34.64	9.7	0.8	0.7	2	0.4	5	1.3	2.51	0.21	0.76	6.22	1.12	0.08	0.17	0.12	25.9	0.3	1.8	1.6	2	3	1	3	0	NA
23894	26	22.71	7.4	0.8	0.7	0.3	0.4	4	0.6	1.01	0.31	0.41	6.35	0.97	0.25	0.23	0.1	45.7	0.1	1.3	0.3	2	2	1	3	0	NA
23897	35	27.6	10.3	0.8	0.7	0.5	0.4	5	1.9	0.98	0.27	0.5	8.64	0.62	0.05	0.44	0.04	71.9	0.2	1.4	1.4	3	3	1	2	0	NA
23900	52	29.35	35.4	2	2.9	1.1	0.4	18	4.4	8.56	0.89	0.38	13.29	4.91	0.21	0.21	0.07	89.5	0.6	6.7	0.9	2	2	1	3	1	Other or unknown
23912	25	21.6	8.6	0.8	0.7	6.5	0.4	2	0.6	0.22	0.07	0.08	2.21	0.23	0.05	0.07	0.02	26.3	0.2	0.9	0.7	3	2	2	3	1	Other or unknown
23915	51	30.31	5.2	0.8	0.7	0.7	0.4	2.8	0.6	0.96	0.29	0.14	2.82	0.49	0.05	0.12	0.08	56.3	0.1	1.7	1.3	2	3	1	3	0	NA
23917	70	27.12	26.1	0.8	0.7	3.2	0.4	9.2	0.9	0.22	1.15	0.25	3.33	0.84	0.09	0.12	0.02	10	1.5	3.2	6.4	3	2	1	2	0	NA
23935	31	34.59	2.4	0.8	0.7	1.2	0.4	1.2	0.6	0.22	0.19	0.06	0.78	0.23	0.05	0.04	0.02	10.5	1.8	2.6	2.5	2	2	1	4	0	NA
23942	85	25.96	12.8	0.8	0.7	0.9	0.4	7	2.7	1.55	0.25	0.3	9.97	1.4	0.05	0.34	0.04	46.7	0.1	2.5	0.5	2	2	1	3	0	NA
23948	20	26.63	11.2	0.8	0.7	1.3	0.4	6	1.1	1.2	0.4	0.61	6.57	0.33	0.05	0.36	0.06	47.8	0.1	0.5	0.6	3	NA	2	1	0	NA
23951	53	32.4	10.8	0.8	0.7	1.1	0.4	5	0.6	1.02	0.44	0.23	5.07	0.84	0.05	0.14	0.02	46.2	0.4	1.8	0.9	1	2	1	1	0	NA
23958	61	38.23	23.5	0.8	0.7	9.5	0.4	5	0.6	1.47	4.84	0.79	7.85	1.89	0.19	0.38	0.21	92.6	0.6	2	1	2	1	2	4	1	Other or unknown
23961	39	24.25	10	0.8	0.7	1.4	0.4	6.3	0.6	2.11	0.51	0.48	11.18	0.73	0.15	0.31	0.41	61.8	0.5	1	0.6	1	2	2	3	0	NA
23967	65	24.15	3	0.8	0.7	0.3	0.4	1.2	0.6	0.22	0.07	0.15	1.2	0.33	0.05	0.04	0.1	48	0.4	0.9	2.4	3	3	2	1	1	Other or unknown
23979	57	25.08	7.7	0.8	0.7	1.6	0.4	5	1	1.13	0.73	0.33	8.53	0.55	0.07	0.23	0.15	99.3	0.6	0.7	1.2	2	2	2	3	1	Other or unknown
23993	27	27.7	3	0.8	0.7	0.3	0.4	2	0.6	0.5	0.06	0.27	1.51	0.23	0.09	0.06	0.02	14.9	0.3	1.2	0.1	1	2	2	3	1	Other or unknown
24008	30	29.37	14.9	0.8	0.7	6	0.4	6.3	1.7	0.93	0.14	0.31	3.68	2.64	0.05	0.18	0.62	46	0.1	4.5	0.6	1	2	1	1	0	NA
24019	27	28.16	7.4	0.8	0.7	0.7	0.4	3	1.2	1.84	0.55	0.5	3.13	1.11	0.16	0.1	0.11	40.1	0.2	1.3	0.8	1	1	2	4	0	NA
24024	82	24.79	5.5	0.8	0.7	1.8	0.4	4	0.6	0.4	0.13	0.09	4.72	0.33	0.02	0.2	0.01	19.89	0.7	1.3	5.7	1	2	2	3	1	Other or unknown
24027	68	32.45	11.4	0.8	0.7	1.4	0.4	9	0.6	1.46	0.46	0.32	8.85	0.5	0.05	0.31	0.02	34.5	0.3	0.8	1.2	1	2	2	4	0	NA
24043	79	28.4	3.7	0.8	0.7	2.1	0.4	1.2	0.6	3.44	0.35	0.54	3.48	3.55	0.05	0.12	0.07	24.6	0.4	7.6	0.4	1	3	1	3	0	NA
24049	23	24.89	113.1	1.3	0.7	71.5	0.4	29.1	1.3	0.68	0.23	0.4	6.93	0.35	0.05	0.36	0.2	143.7	0.2	0.7	2.3	3	2	2	4	0	NA
24064	85	25.8	1.2	0.8	0.7	0.3	0.4	1.2	0.6	0.22	0.09	0.08	2.94	0.23	0.05	0.07	0.24	48.5	0.1	1.2	1	3	2	2	3	1	Other or unknown
24066	27	25.98	3.7	0.8	0.7	0.7	0.4	2	0.6	1.16	0.08	0.41	1.2	0.23	0.05	0.04	0.02	20.3	0.2	0.7	1	3	3	2	3	0	NA
24077	22	24.91	16	0.8	0.7	3.9	0.4	7	1.3	1.74	0.33	0.41	7.25	0.62	0.13	0.34	0.11	73.2	0.3	0.9	1.2	1	1	1	4	0	NA
24081	85	21.83	2.9	0.8	0.7	1.1	0.4	1.2	0.6	0.85	0.25	0.12	1.62	0.41	0.05	0.07	0.02	16.6	0.7	1.2	1.5	1	2	2	3	1	Other or unknown
24088	71	38.81	9.2	0.8	0.7	0.9	0.4	4	0.6	0.82	1.2	0.31	3.38	0.92	0.05	0.08	0.19	14.2	0.5	2.4	0.14	1	2	2	5	1	Other or unknown
24089	24	25.72	9.1	0.8	0.7	1.7	0.4	4	0.9	0.49	0.17	0.39	9.6	0.54	0.05	0.39	0.06	72.2	0.3	0.6	1.2	3	2	2	3	0	NA
24091	27	21.68	9.9	0.8	0.7	5	0.4	4	1.6	10.67	0.15	0.75	5.49	0.72	0.12	0.22	0.26	103.3	0.1	0.4	0.6	3	3	2	3	0	NA
24107	50	24.09	14.4	0.8	0.7	5.5	0.4	5	1.3	1.84	0.28	0.33	6.24	0.92	0.14	0.13	0.59	59.8	1.1	1.4	4.6	3	2	1	3	0	NA
24111	26	22.71	140.6	0.8	0.7	83.5	0.8	26.9	2	2.82	NA	1.21	10.87	1.32	0.53	0.61	0.2	92.3	0.5	2	2.8	3	2	2	4	0	NA
24117	49	29.26	5.3	0.8	1	0.3	0.4	4	1.7	0.94	0.05	0.06	2.43	0.23	0.05	0.06	0.1	8.3	0.3	1.4	0.4	3	2	1	3	1	Other or unknown
24123	78	22.33	11.6	1.4	0.7	1.7	0.4	5.9	0.6	2.94	0.23	0.34	5.59	0.62	0.11	0.26	0.13	75.8	0.3	1.2	0.6	3	3	1	3	0	NA
24126	77	25.99	92.5	0.8	0.7	53.7	0.4	7.6	1.8	0.57	0.68	0.59	4.58	1.32	0.05	0.15	0.08	76.8	0.5	2.5	0.8	1	2	1	1	1	Other or unknown
24128	27	24.12	4.5	0.8	0.7	1.2	0.4	3	0.6	1.39	0.14	0.32	12.61	0.23	0.07	0.34	0.02	46.5	0.1	0.6	15.8	3	NA	1	3	0	NA
24137	70	27.08	4.5	0.8	0.7	0.9	0.4	3.4	0.6	1.11	0.75	0.17	4.89	0.99	0.05	0.12	0.03	20.1	0.6	3.9	0.9	1	3	1	4	0	NA
24138	64	30.92	5.7	0.8	0.7	2.5	0.4	3	0.6	0.4	0.13	0.12	3.65	0.23	0.05	0.09	0.02	12.1	0.3	1	0.2	3	NA	2	3	0	NA
24147	51	23.03	26	0.8	0.7	11.1	0.4	8	0.6	2.89	0.03	0.57	8.56	1.4	0.12	0.2	0.46	94.3	1.1	2.9	1.8	2	3	2	3	0	NA
24153	28	20.52	31.8	1.6	2.1	0.3	0.4	18.7	0.6	3.35	0.46	0.7	7.42	0.87	0.11	0.37	0.14	82.6	0.1	1.1	0.5	3	2	1	4	0	NA
24168	66	27.23	3.8	0.8	0.7	0.4	0.4	2	0.6	0.67	0.27	0.2	3.18	0.9	0.05	0.09	0.04	4.2	0.3	1.2	3.1	1	2	2	4	1	Other or unknown
24171	25	41.72	4.9	0.8	0.7	0.8	0.4	2	0.6	3.9	0.11	0.27	4.98	0.81	0.14	0.15	0.03	45.2	0.2	1.7	0.2	2	2	1	4	0	NA
24175	55	23.41	10.4	0.8	0.7	6.3	0.4	2	0.6	2.11	0.23	0.15	2	0.57	0.05	0.11	0.04	28.6	0.4	1.8	2.6	3	3	1	1	0	NA
24177	27	40.87	75.9	0.8	0.7	64	0.4	6	2.4	2.45	0.08	0.22	9.17	1.16	0.08	0.19	0.04	35	0.3	3.7	5.9	2	2	1	1	0	NA
24180	60	22.5	1.6	0.8	0.7	0.3	0.4	3	0.6	1.28	0.69	0.17	3.7	0.42	0.13	0.06	0.09	24.7	2.3	2	0.4	2	NA	1	3	0	NA
24181	85	21.87	15	0.8	0.7	8	0.4	3.3	1.2	1.37	0.58	0.68	3.95	2.42	0.1	0.13	0.03	46.7	0.4	6.7	1.1	3	3	1	4	0	NA
24183	49	22.22	10.1	0.8	0.7	4.4	0.4	5	0.6	1.13	0.28	0.34	5.14	0.99	0.05	0.26	0.05	32.8	0.4	2.4	1.8	3	3	1	3	0	NA
24185	21	19.25	31.9	0.8	0.7	11.5	0.4	8.6	0.6	4.12	0.42	0.77	8.98	1.46	0.29	0.46	0.28	114.3	1.1	2.6	0.6	3	1	1	4	0	NA
24187	50	25.04	11.7	0.8	0.7	4.2	0.4	4	0.6	0.32	0.27	0.08	3.77	0.23	0.05	0.08	0.04	8.9	1.9	3.3	8.4	1	1	1	5	0	NA
24191	66	24.74	5.2	0.8	0.7	1.3	0.4	2	0.6	0.22	1.27	0.19	8.08	1.75	0.05	0.12	0.07	50.8	0.8	4	0.3	1	2	1	1	0	NA
24195	46	28.15	2.3	0.8	0.7	0.3	0.4	2	0.6	0.45	0.21	0.28	2.96	0.75	0.05	0.14	0.02	10.9	0.3	1.5	0.3	2	3	2	3	0	NA
24197	37	30.15	42.9	0.8	0.7	30.8	0.4	4	0.6	22.61	0.2	0.36	3.75	0.81	0.05	0.17	0.04	50.9	0.1	1.9	0.6	2	2	1	3	1	Other or unknown
24199	75	31.02	4.2	0.8	0.7	0.3	0.4	2.1	0.6	0.47	0.59	0.54	1.75	0.66	0.12	0.04	0.05	49	2.7	3.5	0.3	1	1	2	1	0	NA
24207	60	23.02	42.9	0.8	0.7	1	0.4	21.8	0.6	2.03	2.96	1.08	14.16	6.53	0.28	0.28	0.21	592	0.6	4.4	0.4	3	2	1	3	1	Other or unknown
24213	32	31.97	13.8	0.8	0.7	2.9	0.4	3	1	3.55	0.35	0.56	6.32	0.8	0.07	0.22	0.07	31.3	0.1	0.9	1.3	3	2	1	3	0	NA
24226	26	17.66	11.3	0.8	0.7	0.8	0.4	6.4	1.6	1.89	0.3	0.29	4.98	0.78	0.2	0.13	0.16	42.1	1.2	0.9	0.4	3	3	1	3	0	NA
24229	34	28.15	61.6	0.8	0.7	35.5	0.4	12	1.4	1.32	0.29	0.43	8.34	1.31	0.1	0.34	0.17	71.5	0.3	1.8	3.3	1	2	1	1	0	NA
24234	20	24.4	17.6	0.8	1.2	2.3	0.4	11.9	0.6	2.83	0.1	1.33	8.57	1.05	0.12	0.27	0.1	52.4	0.2	0.7	0.4	2	2	2	3	0	NA
24244	31	29.44	0.4	0.8	0.7	0.3	0.4	1.2	0.6	0.83	0.08	0.06	1.29	0.4	0.05	0.04	0.02	3.3	1.4	3.1	0.1	1	2	1	5	0	NA
24250	61	26.52	18.1	0.8	0.7	3.4	0.4	10	2.1	0.53	0.41	0.14	10.88	0.5	0.05	0.27	0.06	63.4	0.4	0.9	3.9	1	2	2	2	0	NA
24254	73	33.4	9.2	0.8	0.7	2.2	0.4	4.9	0.6	1.35	0.21	0.52	5.93	2.15	0.14	0.18	0.22	121	0.1	2.6	1.2	2	2	1	3	0	NA
24262	63	22.32	12.7	0.8	1.5	0.6	0.4	8.1	1.8	3.12	0.62	0.37	79.97	1.76	0.24	0.23	0.18	47	0.2	2.1	0.5	3	3	2	3	1	Other or unknown
24264	54	34.41	3.7	0.8	0.7	0.3	0.4	2.1	1.1	0.89	0.71	0.15	3.92	0.75	0.05	0.19	0.06	31.7	1	3.2	2.3	2	2	1	4	1	Other or unknown
24267	36	21.92	112.8	11	4.6	18.1	0.4	44	16	3.73	0.15	0.62	12.2	2.69	0.14	0.28	0.2	91	0.1	2.6	0.5	1	2	1	1	0	NA
24277	62	28	8.6	0.8	0.7	7.2	0.4	1.2	0.6	0.71	0.28	0.17	2.72	0.62	0.05	0.16	0.02	14.2	1.1	2.8	1.8	1	2	1	3	1	Other or unknown
24279	46	28.03	15.2	0.8	0.7	11	0.4	3	0.6	6.61	0.11	0.45	5.73	0.23	0.05	0.11	0.08	74	0.3	1	1.6	3	2	2	3	0	NA
24290	40	23.53	9	0.8	0.7	0.3	0.4	7	1.3	1.24	0.51	1.47	6.03	1.08	0.07	0.23	0.04	60.2	0.6	1.2	0.6	1	2	2	1	0	NA
24291	49	29.58	7.2	0.8	0.7	1.9	0.4	4	0.6	0.44	0.21	0.23	6.94	0.53	0.05	0.17	0.05	32.4	0.3	0.5	0.9	2	2	2	5	0	NA
24300	49	42.2	5.5	0.8	0.7	0.3	0.4	3	0.9	6.71	0.65	0.3	12.21	0.75	0.08	0.42	0.05	46.5	0.8	0.9	0.4	3	3	1	3	0	NA
24309	38	33.47	32.7	0.8	0.7	18.7	0.4	7	0.6	1.69	1.45	0.71	7.4	1.3	0.16	0.21	0.05	82.2	0.4	1.3	0.8	1	2	2	1	0	NA
24319	21	30.59	2.3	0.8	0.7	0.3	0.4	2.1	0.6	0.39	0.03	0.45	1.26	1.69	0.05	0.05	0.02	34	0.3	4.8	0.14	3	1	2	1	0	NA
24329	43	26.45	5.5	0.8	1.1	0.6	0.4	4.4	0.6	1.65	0.26	0.28	18.13	1.04	0.05	0.35	0.02	53.6	0.1	2.1	1.8	3	3	1	3	0	NA
24330	72	26.35	12.6	0.8	0.7	1.5	0.4	6	0.6	1.45	3.27	0.31	6.04	0.53	0.13	0.19	0.02	54.9	1	2.1	0.1	1	2	1	1	1	Other or unknown
24332	26	39.73	7.7	0.8	0.7	0.3	0.4	4.2	0.6	0.89	0.2	0.42	4.15	0.9	0.19	0.22	0.07	92.1	0.1	0.9	0.1	1	2	1	1	0	NA
24334	79	31.42	5	0.8	0.7	0.3	0.4	2	0.6	1.99	0.41	0.31	3.47	1.4	0.11	0.14	0.07	41	0.4	2.5	0.14	3	NA	2	4	1	Other or unknown
24352	61	30.76	63.9	0.8	0.7	45.6	0.4	6.8	0.6	1.33	0.45	0.32	5.98	1.26	0.1	0.15	0.04	27.5	0.3	2	5.2	3	3	1	4	1	Other or unknown
24362	52	28.34	14	0.8	0.7	6.2	0.4	7	0.6	0.43	2.63	0.31	7.57	2.08	0.08	0.2	0.15	164.9	2.7	4.7	0.8	3	2	2	4	0	NA
24377	30	46.16	10.4	0.8	0.7	0.9	0.4	6.1	0.6	3.31	0.57	0.41	5.24	0.41	0.12	0.16	0.1	78.5	0.1	0.7	1.4	2	2	2	4	0	NA
24380	77	25.6	27.6	0.8	0.7	15	0.4	8.2	0.6	0.84	0.2	0.15	3.48	0.34	0.08	0.1	0.04	13.9	0.4	1.4	7	3	2	2	3	1	Other or unknown
24384	31	30.71	14.9	0.8	0.7	1.4	0.4	9	0.6	2.5	0.56	0.4	12.51	1.68	0.08	0.43	0.04	79.2	0.2	0.7	1.6	3	3	2	5	0	NA
24389	30	29.81	16.6	0.8	0.7	7.5	0.4	5	0.6	0.51	0.76	0.45	7.6	0.91	0.1	0.29	0.07	116.7	0.4	1.4	1.2	3	3	1	4	0	NA
24392	25	19.94	15.2	0.8	0.7	8.7	0.4	4	0.6	0.22	0.06	0.1	1.6	0.44	0.05	0.06	0.02	8.4	0.4	4.3	3.1	3	2	2	3	0	NA
24398	84	28.81	1.8	0.8	0.7	0.8	0.4	1.2	0.6	1.56	0.22	0.06	2.13	0.7	0.05	0.07	0.02	18	0.4	3.7	2.4	2	2	1	3	0	NA
24404	51	34.34	4.1	0.8	0.7	1.3	0.4	2	0.6	0.51	0.34	0.25	4.2	0.23	0.05	0.13	0.1	186.4	0.4	0.8	0.5	2	2	2	3	0	NA
24407	53	20.24	6.5	0.8	0.7	0.3	0.4	4	0.6	0.71	0.22	0.28	4.47	0.83	0.05	0.12	0.04	21.9	0.3	1.3	2.8	3	3	2	3	0	NA
24412	66	25.89	7.3	0.8	0.7	1	0.4	4.3	1.7	1.37	0.57	0.36	5.31	0.99	0.05	0.31	0.25	84.1	0.4	1.6	1.8	3	2	1	3	0	NA
24420	72	25.77	9.4	0.8	0.7	0.5	0.4	4	1.6	1.12	1.76	0.52	5.19	0.93	0.11	0.12	0.54	56.5	1.1	1.1	0.2	2	2	1	3	1	Other or unknown
24422	22	32.78	50.1	0.8	0.7	11.9	0.4	9	0.6	2.38	0.24	1.08	8.1	1.53	0.22	0.25	0.12	75.2	0.4	1.3	2.4	2	1	2	4	0	NA
24424	58	38.34	12.2	0.8	0.7	3.1	0.4	4	0.6	2.48	0.82	0.27	6.25	2.61	0.47	0.31	0.27	101.8	1	2.8	0.7	1	2	2	3	0	NA
24438	54	29.73	48.7	0.8	0.7	22.3	0.4	10	2.6	1.74	0.53	0.33	12.26	0.98	0.15	0.37	0.08	60.6	0.1	2.1	1.7	2	3	1	3	1	Other or unknown
24441	35	33.75	5.6	0.8	0.7	0.7	0.4	4	0.9	1.24	0.04	0.16	4.33	0.23	0.05	0.21	0.07	48.52	0.1	1.3	2	3	3	1	3	0	NA
24445	29	22.12	65.4	1.3	2.6	30	0.4	9.3	2.4	2.48	0.56	0.34	12.95	0.57	0.21	0.36	0.07	62.8	0.1	1.3	6.1	3	2	2	3	0	NA
24452	36	37.7	7.9	0.8	0.7	0.6	0.4	3	0.6	0.83	0.23	0.38	6.11	0.23	0.13	0.35	0.1	32.3	0.3	0.5	0.8	3	2	2	3	0	NA
24455	69	25.41	8.7	0.8	0.7	0.5	0.4	2.5	0.6	9.7	0.69	0.49	6.77	2.64	0.1	0.2	0.1	53.1	0.4	3.5	0.1	1	2	1	1	0	NA
24462	80	32.72	7.7	0.8	0.7	4.7	0.4	1.2	0.6	4.59	0.22	0.83	4.19	1.34	0.09	0.09	0.15	46.6	0.5	3	0.2	2	2	2	3	0	NA
24476	85	NA	3.1	0.8	0.7	0.3	0.4	2	0.6	0.57	0.15	0.14	2.93	0.55	0.05	0.08	0.02	34.1	0.5	2.7	1.9	3	2	1	3	0	NA
24492	44	31.58	4.7	0.8	0.7	2.4	0.4	1.2	0.6	1.19	0.04	0.06	1.48	0.23	0.05	0.05	0.02	8.9	0.2	1.3	15	3	3	1	3	0	NA
24498	61	26.41	9.6	0.8	0.7	0.3	0.4	5.6	1.3	4.66	0.81	0.34	3.17	1.26	0.12	0.13	0.02	21.3	1	5.4	0.1	1	2	1	1	0	NA
24500	66	37.23	10.3	0.8	0.7	1.4	0.4	7	0.6	0.45	0.07	0.25	1.54	0.23	0.12	0.08	0.09	29.5	0.2	2.6	0.6	2	2	1	4	1	Other or unknown
24502	40	25.68	9.2	0.8	0.7	1.3	0.4	5	2	2.32	1.01	0.24	5.42	0.74	0.32	0.32	0.11	77.6	0.6	1.1	0.3	2	2	1	3	0	NA
24509	56	24.05	5.8	0.8	0.7	0.7	0.4	2	1.3	3.11	0.37	0.47	4.88	0.9	0.05	0.22	0.06	193.6	2.6	2.7	1.1	2	2	1	3	0	NA
24525	46	24.01	10.4	0.8	1	5.5	0.4	1.9	1.8	1.24	0.43	0.22	2.39	0.23	0.05	0.08	2.05	38.1	0.2	1.1	0.2	1	2	2	3	0	NA
24528	84	22.17	30.2	0.8	0.7	7.3	0.4	13.6	0.6	1.17	0.62	0.61	11.14	1.15	0.21	0.34	0.06	27.4	0.3	1.4	0.7	2	NA	2	3	0	NA
24529	50	18.77	1.3	0.8	0.7	0.7	0.4	1.2	0.6	0.22	0.06	0.06	0.44	0.23	0.05	0.04	0.03	1.06	0.1	1.7	0.3	2	2	2	4	1	Other or unknown
24565	70	30.37	112.4	0.8	0.7	79.9	0.4	12	0.6	2.17	0.67	0.35	4.64	0.63	0.05	0.27	0.03	47.3	0.4	1.7	2.7	3	2	2	3	0	NA
24567	68	28.17	6.9	0.8	0.7	0.3	0.4	4.6	1.8	0.85	0.37	0.28	4.23	1.04	0.05	0.1	0.23	20.2	0.1	2.6	0.2	1	1	1	1	0	NA
24571	67	28.77	14.4	0.8	0.7	6.4	0.4	4	0.6	0.9	0.34	0.38	3.35	1.21	0.05	0.22	0.24	53.9	0.3	2.1	4.4	2	1	2	4	1	Other or unknown
24572	31	22.14	1.6	0.8	0.7	0.4	0.4	2	0.6	0.22	0.15	0.23	3.42	0.58	0.13	0.17	0.02	9.8	0.1	0.5	1.1	2	2	2	3	0	NA
24575	64	22.31	1.6	0.8	0.7	0.3	0.4	1.2	0.6	17.76	0.33	0.13	2.84	0.23	0.05	0.08	0.05	21	0.5	1	0.7	2	2	2	3	0	NA
24599	84	25.35	23.9	0.8	0.7	5.1	0.4	11	0.6	2.06	0.94	0.49	8.64	1.87	0.05	0.27	0.1	88.1	0.5	3.3	2.5	3	2	1	3	0	NA
24603	48	25.95	16	1	0.7	0.3	0.4	9.2	1.8	1.03	0.83	0.19	6.25	0.87	0.05	0.07	0.13	41.3	2.4	2.5	0.3	2	2	1	3	0	NA
24605	40	51.67	14	0.8	0.7	3.1	0.4	8	0.6	2.08	0.66	0.53	4.82	0.7	0.11	0.18	0.1	53.6	0.3	0.8	0.6	3	2	2	4	1	Other or unknown
24616	49	28.86	23.7	2	0.7	1.3	0.4	9	3	2.52	0.51	0.4	8.79	1.44	0.18	0.27	0.6	249.6	0.1	1.4	0.5	3	3	1	1	0	NA
24617	61	24.65	9.2	0.8	0.7	4.2	0.4	4	0.6	0.37	0.21	0.26	11.75	0.36	0.1	0.27	0.12	67.1	0.5	1	9.5	2	2	2	3	1	Other or unknown
24622	66	27	2.6	0.8	0.7	0.3	0.4	1.2	0.6	0.22	0.18	0.14	1.64	0.88	0.08	0.05	0.04	14.6	0.7	4.8	0.1	1	3	1	1	0	NA
24627	78	18.49	2.9	0.8	0.7	0.3	0.4	1.2	1.5	2.19	0.51	0.68	5.53	2.8	0.05	0.08	0.23	106.3	0.3	4	0.1	1	1	1	3	0	NA
24630	23	31.38	38.3	0.8	0.7	2.4	0.4	23.7	0.6	1.45	0.21	0.37	20.64	0.93	0.05	0.27	0.41	237.2	0.4	0.9	2.8	3	2	2	2	0	NA
24631	38	33.1	4.8	0.8	0.7	1.7	0.4	2.8	0.6	2.68	0.65	0.41	10.46	1.73	0.12	0.21	0.15	154.8	1.1	1.8	1.4	3	1	1	4	0	NA
24633	31	23.77	2.5	0.8	0.7	0.3	0.4	1.2	0.6	0.49	0.45	0.14	3.66	0.38	0.05	0.14	0.02	36.7	3.7	1.2	0.6	3	2	1	3	1	Other or unknown
24636	22	28.48	33.6	0.8	0.7	19.1	0.4	9.9	1.3	0.15	0.23	0.21	2.96	0.62	0.08	0.09	0.07	69.7	0.5	1.7	2.3	3	1	2	4	0	NA
24642	85	24.84	4.7	0.8	0.7	0.3	0.4	3	0.6	1.21	0.28	0.31	3.94	0.48	0.05	0.12	0.05	143.4	0.1	1	0.3	2	2	2	3	1	Other or unknown
24644	78	26.03	2.2	0.8	0.7	1	0.4	1.2	0.6	0.47	0.3	0.27	1.21	0.41	0.05	0.03	0.02	6	0.8	3.8	1.5	1	2	1	3	0	NA
24647	61	28.03	6.6	0.8	0.7	10.3	0.4	4.3	0.6	3.92	0.73	0.51	8.38	0.76	0.12	0.19	0.07	22.5	0.4	1.6	2	3	3	2	3	0	NA
24649	33	31.91	5.4	0.8	0.7	0.3	0.4	3.2	0.6	0.45	0.3	0.18	4.22	0.66	0.09	0.13	0.02	30.2	0.2	1.1	0.9	2	2	2	4	0	NA
24655	26	20.32	6.5	0.8	0.7	0.7	0.4	3.4	1.5	2.5	0.15	0.36	6.62	0.9	0.2	0.29	0.48	85.3	0.1	1.2	0.9	1	1	1	4	0	NA
24660	44	36.14	16.8	1	0.7	1.2	0.4	7	0.6	1.84	0.47	1.01	5.78	2.29	0.09	0.3	0.07	82.7	0.6	1.5	0.5	2	2	2	4	0	NA
24668	50	42.6	20.8	0.8	0.7	5.8	0.4	6	0.6	3.41	1.08	0.4	5.51	1.47	0.1	0.18	0.06	76.4	0.7	1.4	0.8	2	NA	2	3	1	Other or unknown
24669	42	42.38	510.3	3	0.7	359.9	1.9	16	2.1	3.33	0.18	0.45	6.07	0.73	0.47	0.29	0.2	77.1	0.1	1.1	1.3	3	3	1	3	0	NA
24671	72	26.68	2.3	0.8	0.7	0.3	0.4	1.2	0.6	0.54	0.47	0.14	2.1	0.87	0.05	0.06	0.04	12.9	1.1	7.8	0.5	3	2	2	4	0	NA
24672	37	22.64	38.3	1.2	0.7	9.5	0.4	16.1	0.6	4.33	0.17	0.28	2.55	0.47	0.16	0.08	0.14	69.2	2.4	1.6	1.2	1	2	1	3	0	NA
24680	74	33.91	6.3	0.8	0.7	1.1	0.4	2.1	0.6	2.46	0.17	0.31	3.24	1.91	0.13	0.15	0.02	41.7	0.3	7.4	0.3	1	1	2	1	1	Other or unknown
24687	61	29.54	19.6	0.8	0.7	3.6	0.4	9	2.3	2.04	1.73	0.61	12.96	2.21	0.14	0.24	0.1	163.5	0.6	2.1	6.7	3	3	1	3	0	NA
24703	60	36.47	2.6	0.8	0.7	0.3	0.4	2.1	0.6	1	0.42	0.22	4.75	0.82	0.23	0.08	0.05	6.7	0.3	3.3	1.4	3	2	1	4	1	Other or unknown
24705	85	26.41	58.6	0.8	0.7	9.1	0.4	36	0.6	2.26	0.61	0.94	6.68	4.75	0.19	0.26	0.11	107.8	0.6	4.8	0.7	2	2	1	4	1	Other or unknown
24710	66	28.77	29.7	0.8	0.7	20.6	0.4	5	0.6	1.95	0.72	0.24	4.59	1.01	0.46	0.21	0.06	128.3	0.6	4.5	4	2	2	1	3	0	NA
24720	24	26.61	6.6	0.8	0.7	0.3	0.4	4	0.9	8.72	0.19	1.48	4.97	1.15	0.05	0.14	0.06	71.3	0.3	0.6	0.14	3	2	2	3	0	NA
24721	58	26.75	8.8	0.8	1.8	0.3	0.4	7.2	0.6	1.89	0.45	0.56	8.73	1.01	0.15	0.17	0.1	97.3	0.3	1.6	0.7	2	3	2	3	0	NA
24731	56	27.48	11.6	0.8	0.7	5.4	0.4	4	0.6	0.33	0.19	0.08	1.88	0.23	0.05	0.06	0.09	22.9	0.3	1.5	0.9	3	3	2	4	1	Other or unknown
24733	48	30.27	2.5	0.8	1.4	0.6	0.4	3	0.6	5.91	0.42	0.19	4.11	0.67	0.05	0.11	0.1	40.7	2.4	1.9	1.1	2	1	2	2	1	Other or unknown
24748	80	26.16	6.6	0.8	0.7	2	0.4	3	0.6	0.51	0.2	0.17	1.42	0.23	0.05	0.06	0.02	68.1	0.8	0.8	1.3	2	1	2	3	1	Other or unknown
24751	76	25.66	0.6	0.8	0.7	0.3	0.4	1.2	0.6	0.22	0.14	0.1	1.65	0.23	0.05	0.03	0.03	39	0.2	1.2	0.5	3	2	2	3	0	NA
24755	79	26.92	20.7	0.8	0.7	13.7	0.4	2.5	0.6	4	0.43	0.32	5.28	0.6	0.12	0.26	0.03	21.4	0.6	1.6	1.6	2	2	2	3	0	NA
24756	38	28.46	3.3	0.8	0.7	1.1	0.4	2	0.6	0.8	0.13	0.24	4.42	0.23	0.05	0.21	0.11	46.4	0.1	0.8	0.3	3	2	2	3	0	NA
24759	68	32.21	4.1	0.8	0.7	0.3	0.4	2	0.6	5.84	1.22	0.49	5.12	0.4	0.05	0.04	0.02	29	5.2	1.4	0.1	3	2	2	3	0	NA
24762	32	27.34	20.1	0.8	0.7	7.1	0.4	7	0.6	3.28	0.27	0.19	5.59	0.76	0.08	0.25	0.02	55.8	0.2	1.9	1	2	2	1	1	0	NA
24784	69	33.86	6.1	0.8	0.7	0.8	0.4	2.4	0.6	1.72	1.06	0.39	3.3	0.47	0.1	0.08	0.02	9.6	0.8	1.8	0.2	1	2	2	3	1	Other or unknown
24789	29	32.2	10.6	0.8	0.7	3	0.4	6	2.2	0.75	0.15	0.33	8.9	0.68	0.05	0.19	0.05	45.7	0.4	2	0.3	2	1	1	1	0	NA
24791	68	23.91	13.7	0.8	0.7	4.7	0.4	3.2	0.6	2.1	0.95	0.68	4.09	0.93	0.09	0.23	0.06	100.7	0.5	1.2	0.5	1	2	1	1	1	Other or unknown
24795	80	22.57	4.7	0.8	1	0.7	0.4	3.3	1.3	2.55	0.21	0.64	5.69	0.43	0.11	0.13	0.03	28.2	0.3	2	0.3	2	2	2	3	0	NA
24805	39	32.23	56	0.8	0.7	40.7	0.4	6	0.6	2.42	0.84	0.51	7	0.68	0.09	0.24	0.03	36.7	0.5	0.7	0.9	3	2	2	3	0	NA
24809	37	24.81	3.3	0.8	0.7	0.3	0.4	2	1.4	1.21	0.62	0.17	5.83	0.61	0.07	0.15	0.05	37.2	0.6	2.1	0.5	3	2	1	3	0	NA
24818	42	28.24	4.9	0.8	1.2	0.5	0.4	2.5	0.6	2.59	0.5	0.26	4.15	2.03	0.09	0.21	0.11	29.8	0.5	3.2	1	1	1	1	4	1	Other or unknown
24824	47	29.13	6.5	0.8	0.7	0.5	0.4	4	1.2	1.44	1.91	0.36	11.08	1.04	0.1	0.4	0.05	82.32	0.8	1.5	3.6	2	2	1	3	0	NA
24826	36	30.25	17.3	0.8	1.3	3.4	0.4	9.9	0.6	5.82	0.46	0.52	6.84	0.81	0.17	0.28	0.17	134.8	0.1	1	1.7	2	2	1	4	0	NA
24835	43	29.75	9.1	0.8	0.7	1.3	0.4	5.6	1.8	1.75	0.5	0.34	4.81	0.53	0.05	0.12	0.05	96.2	0.7	2.1	1.3	2	2	1	3	0	NA
24837	78	21.45	21.4	0.8	0.7	5.8	0.4	10	1.3	1.14	0.67	0.77	7.43	1.25	0.1	0.12	0.15	185.2	0.7	2.8	0.5	3	2	1	3	1	Other or unknown
24839	61	29.96	4	0.8	0.7	2.5	0.4	1.2	0.6	0.22	0.34	0.06	2.16	0.23	0.05	0.11	0.02	16.1	0.4	2.1	1.1	1	3	1	4	0	NA
24841	36	25.11	3.5	0.8	0.7	0.3	0.4	2.3	0.6	0.22	0.03	0.06	0.81	0.23	0.05	0.011	0.32	3.5	0.7	2	0.3	2	2	1	3	0	NA
24844	62	23.37	13	0.8	0.7	4	0.4	6	0.6	1.2	0.34	0.49	10.84	2.14	0.1	0.31	0.56	43.18	0.2	3.1	1.7	3	2	2	3	1	Other or unknown
24867	51	21.13	2.2	0.8	0.7	0.5	0.4	2.2	0.6	1.63	0.29	0.49	6.08	1.31	0.16	0.15	0.02	6.9	0.3	1.5	1.1	3	3	2	3	1	Other or unknown
24876	58	34.38	12.9	0.8	0.7	2.7	0.4	7.4	0.6	0.9	0.49	0.33	2.86	1.45	0.4	0.15	0.05	19.6	0.3	6.3	0.1	1	1	1	1	0	NA
24878	41	25.67	74.7	0.8	0.7	49.4	0.4	9.5	0.6	0.6	NA	0.23	4.74	0.45	0.1	0.11	0.1	28.6	0.1	1.1	0.8	3	2	2	2	0	NA
24881	32	31.76	35.6	2	0.7	4.7	0.4	19.8	2.3	0.47	0.27	2.25	5.26	1.73	0.05	0.35	0.06	67.3	0.5	2.3	0.5	1	2	2	1	0	NA
24886	68	30.7	8.7	0.8	0.7	1.4	0.4	5.2	1.3	1.53	0.19	0.25	4.01	0.68	0.12	0.25	0.1	46.3	0.2	1.5	0.4	1	2	1	1	1	Other or unknown
24889	73	34.95	6.8	0.8	0.7	0.3	0.4	2	2.1	3.01	0.4	0.32	4.4	2.4	0.11	0.16	0.06	20.6	0.3	3.6	1.4	2	NA	1	4	1	Other or unknown
24902	68	24.04	55.5	0.8	0.7	49.7	0.4	3	0.6	1.53	0.29	0.22	3.12	0.52	0.05	0.16	0.02	18.3	0.7	2.1	4.9	3	3	2	3	1	Other or unknown
24903	40	29.56	6.5	0.8	0.7	3.5	0.4	1.2	0.6	1.25	0.68	1.24	3.23	0.34	0.05	0.09	0.03	31.3	0.9	0.8	4.4	3	3	2	4	0	NA
24906	51	23.61	5.9	0.8	0.7	1.2	0.4	2	0.6	1.17	0.13	0.11	2.28	0.31	0.05	0.04	0.02	13.9	0.5	1.7	1.2	2	3	2	1	0	NA
24908	34	23.83	4.5	0.8	0.7	1.7	0.4	1.2	0.6	0.72	0.04	0.09	1.5	0.23	0.05	0.05	0.06	14	0.1	1.4	2	3	3	2	3	0	NA
24912	34	27.29	10.6	0.8	0.7	2.1	0.4	5	0.6	2.3	0.12	0.51	4.18	0.42	0.05	0.18	0.07	67.3	0.4	1.2	3.2	3	3	2	3	0	NA
24917	83	30.14	5.5	0.8	0.7	2.1	0.4	1.2	0.6	0.99	0.05	0.16	2.4	0.31	0.05	0.07	0.04	64.7	0.4	1.9	3.3	3	3	2	3	0	NA
24922	20	31.68	3.9	0.8	0.7	0.8	0.4	2.2	0.6	0.22	0.04	0.64	1.29	0.53	0.05	0.07	0.05	19.3	0.1	1.2	30.7	1	2	2	1	0	NA
24928	44	29.1	5.9	0.8	0.7	1.6	0.4	3.4	0.6	0.51	0.77	0.22	2.81	0.56	0.11	0.08	0.02	24.5	1	1.6	0.4	1	1	1	1	0	NA
24953	47	40.1	12.8	0.8	0.7	0.3	0.4	7	1.4	0.35	0.52	0.17	6.92	1.09	0.07	0.19	0.05	41.8	0.3	2.1	1.5	3	2	1	1	0	NA
24955	42	28.03	6.1	0.8	0.7	0.3	0.4	3.6	0.6	4.34	0.57	1.37	15.37	0.61	0.05	0.45	0.03	52.9	0.2	1	1.1	3	3	2	3	0	NA
24956	75	27.83	20.4	0.8	0.7	0.9	0.4	10	1.4	0.91	0.44	0.79	7.01	2.93	0.05	0.22	0.28	252.2	0.3	4.4	0.14	1	2	1	1	1	Other or unknown
24962	28	16.54	1.9	0.8	0.7	0.7	0.4	1.2	0.6	1.95	0.03	0.06	0.95	0.23	0.05	0.02	0.02	5.6	0.4	0.6	0.6	3	3	2	3	0	NA
24964	69	29.83	24.1	0.8	0.7	15.6	0.4	6	0.6	7.02	1.02	0.63	6.41	1.85	0.07	0.18	0.06	43.4	0.6	2.8	1.7	2	3	2	1	1	Other or unknown
24982	29	25.16	11.4	0.8	0.7	0.5	0.4	6	1.3	1.83	0.99	1.36	10.23	1.74	0.53	0.45	0.06	110.2	0.4	1.8	0.9	2	2	2	1	0	NA
24984	30	23.04	12.4	0.8	0.7	0.3	0.4	8	2	1.44	0.25	0.47	12.66	2.66	0.18	0.32	0.23	162.3	0.3	2.8	0.14	1	2	1	1	0	NA
24987	30	20.79	8.6	0.8	0.7	1.6	0.4	4.9	0.6	0.62	0.25	0.23	6.7	0.48	0.12	0.1	0.04	44.9	0.1	0.5	2.2	3	3	2	2	0	NA
24990	25	31.74	36.3	0.8	0.7	9.7	0.4	15	2	1.38	0.2	0.36	6.57	0.35	0.09	0.16	0.09	142.7	0.2	0.6	3.9	3	2	1	1	0	NA
24991	54	25.85	7.1	0.8	0.7	1.3	0.4	3.8	0.6	4.95	0.33	0.29	6.67	1.3	0.05	0.22	0.06	64.3	0.4	1.5	0.8	3	3	2	3	0	NA
24995	28	22.51	3.7	0.8	0.7	1	0.4	1.2	0.6	5.04	0.03	0.06	0.85	0.23	0.05	0.04	0.02	14	0.1	0.7	1	3	2	2	3	0	NA
24997	35	27.98	32.1	0.8	0.7	15.8	0.4	8	1	7.16	0.23	0.3	12.71	0.62	0.7	0.38	0.11	78.8	0.1	1.2	1.1	3	3	1	3	0	NA
24999	42	31.05	10.2	0.8	0.7	1.7	0.4	5	1.8	0.63	0.18	0.23	3.5	1.22	0.05	0.05	0.07	18.2	0.2	1.9	0.9	3	3	1	3	1	Other or unknown
25000	25	33.32	3	0.8	0.7	0.3	0.4	2	0.6	2.23	0.07	0.55	3.31	0.44	0.1	0.14	0.05	27.1	0.2	0.4	1	1	2	2	3	0	NA
25006	67	33.64	1.2	0.8	0.7	0.3	0.4	1.2	0.6	1.18	0.14	0.13	1	0.23	0.08	0.04	0.02	8.5	0.6	1.6	0.4	1	3	2	1	0	NA
25011	46	26.89	4.4	0.8	0.7	1.5	0.4	3	0.6	0.75	0.04	0.17	1.76	0.23	0.05	0.05	0.06	8.9	0.2	0.5	0.6	3	2	1	2	0	NA
25014	33	56.11	7.6	0.8	0.7	1.3	0.4	4.4	0.6	0.85	0.34	0.27	4.68	0.23	0.08	0.21	0.02	60.3	0.1	0.8	0.3	1	2	1	4	0	NA
25022	34	29.72	37.8	0.8	0.7	20.2	1	10.2	0.6	0.65	0.47	1.79	8.79	1	0.17	0.44	0.03	40.3	0.4	1.3	0.7	1	1	2	4	0	NA
25039	77	24.52	26.5	0.8	0.7	11	0.4	13	0.6	0.89	0.17	0.34	5.87	0.39	0.16	0.24	0.09	23.9	0.4	1.8	2.4	3	2	2	3	1	Other or unknown
25042	49	28.56	5.7	0.8	0.7	0.3	0.4	5	0.6	1.15	0.28	0.31	11	0.34	0.05	0.15	0.06	105.7	0.2	0.7	0.4	1	2	2	4	1	Other or unknown
25052	58	38.71	12.2	0.8	0.7	1.3	0.4	6	0.9	4.04	1.61	0.56	7.54	4.62	0.15	0.23	0.32	73.3	0.8	4.3	1.1	1	2	2	4	0	NA
25055	25	32.25	5.3	0.8	0.7	1.3	0.4	4	0.6	3.74	0.21	0.6	5.37	0.44	0.1	0.26	0.09	52	0.3	0.4	0.5	3	2	2	4	0	NA
25063	35	23.88	3.1	0.8	0.7	0.3	0.4	3	0.6	4.12	0.2	0.9	4.49	0.23	0.1	0.19	0.02	71.6	0.1	0.7	0.1	3	1	2	3	0	NA
25068	69	24.93	4.2	0.8	0.7	0.7	0.4	2	0.6	0.86	0.51	0.28	2.44	0.85	0.08	0.08	0.02	15.7	2.5	5.2	0.1	1	2	2	1	1	Other or unknown
25074	62	27.99	NA	0.8	0.7	0.5	0.4	5	2.4	1.91	NA	0.3	9.07	3.74	0.34	0.27	0.09	60.9	0.3	2.9	0.9	1	1	2	4	1	Other or unknown
25081	65	34.69	11	0.8	0.7	4.5	0.4	3	0.6	1.01	0.35	0.19	2.8	0.23	0.05	0.02	0.04	31.3	0.3	0.7	1.7	3	2	1	3	1	Other or unknown
25084	53	31.45	28.6	0.8	0.7	10.2	0.4	8	1.7	4.04	1.87	0.59	15.28	2.43	0.16	0.45	0.07	23.5	1.8	2.9	1.1	3	3	1	1	0	NA
25085	21	27.93	6.2	0.8	0.7	2.8	0.4	3	0.6	1.44	0.03	0.46	3.25	0.8	0.05	0.13	0.02	32.7	0.1	1.5	0.5	3	2	2	1	0	NA
25088	79	32.74	39	0.8	0.7	20.8	0.4	8	0.6	0.66	0.18	0.64	6.72	2.28	0.12	0.24	0.15	93.7	0.1	4.4	1.1	1	2	1	4	1	Other or unknown
25099	64	36.72	5.2	0.8	0.7	0.5	0.4	3	0.6	1.06	0.03	0.4	4.61	0.7	0.05	0.1	0.05	25.9	0.1	1.8	0.2	1	1	1	1	1	Other or unknown
25102	84	23.54	3.1	0.8	0.7	0.8	0.4	3.2	0.6	0.64	0.36	0.48	1.49	0.55	0.08	0.1	0.08	22.7	0.9	1.8	0.7	2	3	2	2	1	Other or unknown
25105	36	21.26	9.6	0.8	0.7	0.5	0.4	5	1.3	1.28	1.43	0.54	3.35	2.02	1.28	0.1	0.78	79.1	2.5	3.7	1.4	2	1	1	4	0	NA
25114	28	27.42	4.5	0.8	0.7	0.5	0.4	3.9	0.6	2.35	0.23	0.41	3	1.07	0.05	0.14	0.11	27.1	0.1	1.4	0.7	1	2	2	1	0	NA
25131	73	29.05	5.4	0.8	2.1	3.4	0.4	4.2	0.6	1.3	0.25	0.41	6.12	1.17	0.15	0.19	0.64	42.9	0.3	2.7	0.6	2	2	1	4	1	Other or unknown
25151	30	19.9	0.4	0.8	0.7	0.3	0.4	1.2	0.6	0.99	0.06	0.09	1.39	0.23	0.05	0.03	0.02	2.7	0.3	0.5	0.3	2	2	2	1	0	NA
25161	68	30.97	2.1	0.8	0.7	0.3	0.4	2	1.2	0.22	0.65	0.23	2.77	0.75	0.05	0.07	0.02	8.5	0.9	4.4	0.1	1	2	2	3	1	Other or unknown
25174	25	19.73	19.3	0.8	1.4	8.1	0.4	4.8	0.6	1.8	0.22	0.52	7.37	0.78	0.05	0.33	0.08	57.6	0.2	1.1	1.7	3	1	1	4	0	NA
25176	56	28.08	5.4	0.8	0.7	2	0.4	2.4	NA	1.89	0.22	0.4	6.53	0.71	0.15	0.17	0.27	303.9	0.1	1.1	0.7	3	3	1	3	0	NA
25180	79	28.16	7.2	0.8	0.7	0.3	0.4	3.8	0.6	1.15	0.15	0.25	3.24	0.73	0.08	0.08	0.02	38.7	0.1	0.9	0.1	1	2	2	1	0	NA
25192	73	24.12	4.3	0.8	0.7	0.3	0.4	3	0.6	1.65	0.03	0.17	48.86	0.23	0.05	0.14	0.06	79.6	0.2	1.7	1.8	2	3	2	3	0	NA
25195	50	39.16	7.1	0.8	0.7	0.3	0.4	4	0.9	1.48	1.65	0.5	8.52	1.8	0.14	0.28	0.12	49	0.5	1.9	1.4	3	3	2	1	0	NA
25197	85	19.94	8.2	0.8	0.7	2.4	0.4	2	0.6	4.12	1.28	0.66	12.92	1.97	0.05	0.21	0.09	145.7	0.7	2.4	0.3	2	1	2	3	0	NA
25200	55	25.03	9.5	0.8	0.7	0.3	0.4	4.9	0.6	1.68	0.68	0.28	5.95	2.74	0.15	0.2	0.08	63.7	1	5.9	0.3	1	3	1	1	0	NA
25212	50	18.76	6	0.8	0.7	0.3	0.4	3	0.6	2.03	0.37	0.52	7.26	0.77	0.1	0.33	0.11	78.5	0.3	1	0.6	3	2	1	3	0	NA
25231	69	36.24	10.8	0.8	0.7	1.8	0.4	4.3	1.1	0.95	1.72	0.29	10.26	0.49	0.05	0.27	0.07	55.8	0.6	1.3	0.9	3	2	1	1	1	Other or unknown
25234	78	30.83	4	0.8	0.7	0.5	0.4	2	0.6	0.72	0.03	0.18	2	1.28	0.05	0.06	0.13	23.8	0.1	5.8	0.2	1	2	1	3	1	Other or unknown
25244	48	38.68	8.1	0.8	0.7	4	0.4	4	0.6	1.18	0.1	0.24	6.17	0.33	0.05	0.14	0.02	24.1	0.1	0.6	1.6	3	3	2	3	0	NA
25246	55	29.68	0.9	0.8	0.7	0.3	0.4	1.2	0.6	0.33	0.11	0.06	2.04	0.23	0.05	0.12	0.02	1.9	0.5	1.7	1.8	3	3	2	3	0	NA
25263	20	23.68	112.3	0.8	0.7	31.4	0.4	50	1.4	0.48	0.56	0.9	26.54	2.37	0.19	0.45	0.06	72.5	0.7	6.1	0.9	1	1	2	1	0	NA
25265	23	22.86	10.3	0.8	0.7	3.7	0.4	3	0.6	1.22	0.18	0.14	5.01	0.38	0.08	0.24	0.23	21.8	0.1	0.8	2	2	3	1	4	0	NA
25269	56	33.88	5.8	0.8	0.7	0.5	0.4	4	1.1	1.74	0.19	0.18	5.12	0.7	0.05	0.14	0.06	47.6	0.1	2.2	3.5	3	3	2	3	1	Other or unknown
25273	25	28.02	4.1	0.8	0.7	0.3	0.4	2	0.6	2.05	0.14	0.26	5.07	0.58	0.16	0.12	0.08	16.3	0.8	1.1	0.2	3	2	1	4	0	NA
25286	23	34.12	66.6	0.8	0.7	35	0.4	7	0.6	2.06	0.17	0.42	2.83	0.5	0.14	0.11	0.02	40.4	0.1	0.9	0.5	3	3	2	4	0	NA
25299	64	24.31	7.9	0.8	0.7	0.3	0.4	5.1	2.1	2.63	1.57	0.66	6.9	0.9	0.08	0.4	0.19	49.4	0.9	1.7	0.14	1	2	2	3	1	Other or unknown
25305	56	26.97	14.8	0.8	0.7	3.2	0.4	5.1	2.5	1.63	0.26	0.18	6.27	1	0.08	0.67	0.11	43.9	0.1	2.2	1.2	1	1	1	1	0	NA
25313	52	26.48	10.3	0.8	0.7	3.3	0.4	5	1.2	1.25	1.23	0.58	9.03	1.9	0.05	0.33	0.1	42.1	1.1	2.5	3.4	2	3	1	3	1	Other or unknown
25317	21	21.39	4.6	0.8	0.7	0.3	0.4	3	0.6	1.13	0.03	1.33	5.62	0.4	0.09	0.2	0.18	23.7	0.3	0.7	2.2	1	NA	2	1	0	NA
25326	20	52.81	5.3	0.8	0.7	0.7	0.4	2	0.6	0.31	0.09	0.17	6.25	0.38	0.18	0.13	0.05	46.2	0.1	0.9	0.5	3	2	2	5	0	NA
25339	20	31.18	9.1	0.8	0.7	3	0.4	4	1	3.42	0.06	0.24	2.21	0.39	0.15	0.07	0.07	29.6	0.2	1.5	4.2	3	NA	1	3	0	NA
25342	56	30.13	11.2	0.8	0.7	4.4	0.4	5	0.6	0.22	0.32	0.2	4.77	0.77	0.08	0.13	0.56	39.8	0.2	2.4	2.5	3	2	1	4	0	NA
25345	26	27.71	7.6	0.8	0.7	2.2	0.4	3	1.1	1.58	0.2	0.35	7.99	0.53	0.13	0.27	0.18	100.9	0.1	0.6	1.2	1	1	1	4	0	NA
25356	25	18.72	7.8	0.8	0.7	0.9	0.4	3	0.6	4.43	0.28	1.08	4.79	0.54	0.52	0.11	0.12	60.3	0.3	0.6	1.4	2	2	2	3	0	NA
25357	27	31.05	17.3	0.8	0.7	8	0.4	5.8	2	0.22	0.03	0.2	3.24	0.61	0.82	0.09	0.29	10.3	0.3	1.9	0.7	2	2	2	4	0	NA
25365	56	29.07	2	0.8	0.7	0.3	0.4	1.2	0.6	0.38	0.14	0.12	3.71	0.34	0.05	0.1	0.03	14.9	0.5	1.5	0.4	3	2	2	3	0	NA
25367	32	23.66	12	0.8	0.7	1.6	0.4	7	0.6	2.59	0.4	0.48	4.26	0.97	0.11	0.23	0.18	19.7	0.7	1.5	0.7	1	1	1	4	0	NA
25371	59	26.17	270.3	0.8	0.7	237.8	0.4	5	0.6	2.08	0.22	0.39	5.42	1.66	0.08	0.12	0.02	38.9	0.2	4.1	3.3	2	3	1	1	0	NA
25384	52	27.33	6	0.8	0.7	0.3	0.4	1.2	0.6	2.46	0.25	0.64	4.33	0.77	0.05	0.22	0.27	125.1	0.3	0.9	1.3	3	1	2	4	0	NA
25386	85	28.58	4.7	0.8	0.7	0.3	0.4	2	0.6	0.55	1.46	0.29	4.95	0.63	0.12	0.13	0.07	29.3	0.7	2.2	0.6	2	3	2	3	1	Other or unknown
25390	28	22.43	3.3	0.8	0.7	1	0.4	1.2	0.6	3.46	0.03	0.06	1.04	0.23	0.05	0.04	0.02	7.5	0.2	0.6	0.14	3	2	2	3	0	NA
25392	37	27.2	19.7	0.8	0.7	0.7	0.4	11	4.2	3.28	1.45	0.64	9.01	1.26	0.12	0.14	0.03	65.7	1.2	1.7	0.2	3	2	2	3	0	NA
25401	68	31.88	7.6	0.8	0.7	2.5	0.4	3.3	0.6	1.49	0.54	0.86	4.1	0.53	0.05	0.06	0.18	204.5	0.4	2	1.4	1	2	1	3	1	Other or unknown
25407	34	22.08	1.6	0.8	0.7	0.3	0.4	1.2	0.6	0.35	0.07	0.08	2.58	0.23	0.05	0.07	0.1	21.8	0.4	0.4	0.4	3	3	2	3	0	NA
25412	31	39.22	7.3	0.8	0.7	2.9	0.4	2.2	1.2	3.91	0.14	0.32	2.9	0.57	0.05	0.11	0.05	28	0.3	1	1.5	3	3	2	3	0	NA
25415	28	29.73	6.2	0.8	0.7	0.3	0.4	3	1.4	1.79	0.19	0.4	8.97	3.41	0.12	0.37	0.12	70.1	0.5	7.2	0.3	2	2	1	3	0	NA
25416	42	32.5	6	0.8	0.7	0.3	0.4	3.9	0.6	1.52	0.17	0.52	16.87	1.49	0.16	0.36	0.06	106.5	0.1	1.7	1.1	3	2	1	3	0	NA
25419	37	24.56	6.9	0.8	0.7	0.3	0.4	4	1.5	1.32	0.34	0.3	6.22	0.57	0.43	0.27	0.08	96.4	0.1	0.6	0.5	2	2	1	3	0	NA
25428	23	29.27	11.5	0.8	0.7	5.6	0.4	3	0.6	0.98	0.09	0.47	5.71	0.3	0.28	0.24	0.05	43.9	0.2	0.4	1.4	2	2	2	4	0	NA
25439	25	22.24	11.2	0.8	0.7	1.2	0.4	6	1.3	1.41	0.33	0.44	6.95	2.4	0.27	0.26	0.1	84.1	0.3	3	0.2	1	2	1	1	0	NA
25441	20	25.76	8.9	0.8	0.7	0.5	0.4	4	0.6	7.67	0.32	1.17	3.4	0.99	0.12	0.17	0.1	57.6	0.4	1.4	0.1	2	1	2	1	0	NA
25444	43	44.16	8.3	0.8	0.7	1.7	0.4	3	0.6	1.88	0.36	0.32	5.74	0.98	0.07	0.22	0.13	36.4	1.1	1.5	1.2	2	2	2	4	1	Other or unknown
25445	36	45.1	7.2	0.8	0.7	2.5	0.4	3	0.6	3.83	0.26	0.4	7.37	0.49	0.08	0.31	0.06	66	0.2	1.1	2.3	3	2	1	3	1	Other or unknown
25446	74	24.75	126.9	0.8	0.7	99.4	1	7	0.6	0.38	0.53	0.11	4.48	0.83	0.05	0.21	0.03	48.6	0.9	2.9	1.3	1	NA	1	3	1	Other or unknown
25447	32	27.39	1.2	0.8	0.7	0.3	0.4	1.2	0.6	1.34	0.08	0.44	2.42	0.23	0.05	0.15	0.02	15.9	0.2	0.5	1	3	3	2	3	0	NA
25451	58	24.87	380.7	0.8	0.7	288.4	4.6	26	0.6	3.98	0.23	0.34	8.37	0.96	0.1	0.3	0.04	21.8	0.3	2.2	1.9	3	1	1	3	0	NA
25452	65	29.92	1	0.8	0.7	0.3	0.4	1.2	0.6	0.35	0.16	0.08	1.41	0.23	0.05	0.04	0.02	7.8	0.5	2.7	2.3	2	2	2	3	1	Other or unknown
25458	53	21.54	102.1	2.3	0.7	24.6	0.4	36	3.9	6.35	2.19	3.2	21.04	1.05	0.13	0.85	0.3	228.2	0.3	1	3.5	3	1	1	1	1	Other or unknown
25462	34	22.96	20.4	0.8	1.1	11.2	0.4	4.1	0.6	0.22	0.45	0.14	5.36	0.23	0.05	0.12	0.02	21.6	0.1	0.9	0.9	2	2	2	3	1	Other or unknown
25464	68	32.58	4.8	0.8	0.7	1.2	0.4	2.1	0.6	6.32	0.05	0.31	5.44	1.32	0.09	0.21	0.02	25.2	0.1	3.4	0.6	3	2	1	1	0	NA
25473	20	19.19	87	0.8	0.7	44.4	0.4	22	2.9	1.89	0.26	0.66	5.28	0.52	0.05	0.23	0.02	72	0.4	0.6	2.4	3	2	2	5	0	NA
25482	78	23.33	10.9	0.8	0.7	0.3	0.4	6.5	0.6	1.09	0.59	0.64	7.59	1.69	0.13	0.19	0.22	41.5	0.4	2.3	0.1	1	1	1	1	0	NA
25492	76	28.77	28	0.8	0.7	15.6	0.4	5	1.3	0.66	0.36	0.43	11.49	0.69	0.05	0.18	0.04	89.4	0.3	1.2	2.1	3	2	1	3	1	Other or unknown
25493	24	23.32	9.6	0.8	0.7	1.2	0.4	7	0.6	2.54	0.08	0.39	3.31	0.37	0.13	0.13	0.08	58.5	0.4	1.1	0.9	3	2	2	4	0	NA
25495	53	27.46	12.9	0.8	0.7	0.9	0.4	8	0.6	1.69	1.37	0.34	10.24	1.33	0.05	0.52	0.04	92.7	0.4	1.9	3.5	1	2	2	1	0	NA
25499	37	24.88	13.3	0.8	0.7	9.9	0.4	2	0.6	0.22	0.06	0.06	1.3	0.23	0.05	0.06	0.02	6.4	0.2	1.8	8.3	3	3	1	2	0	NA
25507	85	25.33	2	0.8	0.7	0.3	0.4	1.2	0.6	53.52	0.5	2.14	6.88	0.56	0.05	0.2	0.02	35	0.5	1	0.8	1	2	2	3	0	NA
25509	33	33.8	13.8	0.8	0.7	2.8	0.4	7.5	1.9	2.77	0.12	0.58	8.85	0.76	0.09	0.45	0.74	98.7	0.3	1.2	1.1	1	2	2	1	0	NA
25525	24	26.58	25.6	0.8	0.7	11.2	0.4	6.4	0.6	2.15	0.41	0.43	9.62	1.34	0.09	0.57	0.14	89.6	0.1	1.3	0.6	1	1	1	4	0	NA
25533	64	31.35	85	0.8	0.7	64	0.4	4	0.6	3.77	1.09	0.7	11.01	1.3	0.05	0.34	0.05	83	0.5	1.3	2.4	2	2	2	3	1	Other or unknown
25551	32	24.46	7.3	0.8	0.7	1.1	0.4	4	0.6	2.09	0.26	0.57	4.17	1.1	0.05	0.23	0.24	52	0.5	2.2	0.8	2	1	2	1	0	NA
25553	49	25.32	58.7	0.8	0.7	39	0.4	8	0.9	2.03	0.88	0.44	8.43	0.97	0.11	0.24	0.15	135.7	0.6	1.5	0.3	2	1	1	3	0	NA
25560	70	32.61	16.6	0.8	0.7	12.1	0.4	3	0.9	0.54	0.38	0.34	7.24	1	0.05	0.16	0.07	47.5	0.5	3.4	1.3	3	2	1	3	0	NA
25575	57	24.12	6.9	0.8	0.7	1.8	0.4	3	1	2.54	0.76	0.18	2.41	0.23	0.07	0.02	0.04	10.6	0.3	1.6	0.7	3	2	2	3	1	Other or unknown
25576	28	26.51	72.6	0.8	0.7	12.5	0.4	37	2	6.43	0.51	0.41	16.8	0.96	0.06	0.4	0.07	162.91	0.1	1.5	13	3	2	1	3	0	NA
25578	41	39.18	2.1	0.8	0.7	0.3	0.4	1.2	0.6	1.41	0.11	0.15	2.9	0.36	0.05	0.21	0.02	11.1	0.2	0.5	0.8	1	2	2	4	1	Other or unknown
25586	26	28.45	9.2	0.8	0.7	0.7	0.4	5	0.6	3.86	0.21	0.36	8.06	0.59	0.12	0.28	0.14	41.6	0.1	0.7	0.5	2	2	2	3	0	NA
25607	78	22.94	4.7	0.8	0.7	0.3	0.4	3.1	1.3	0.22	0.14	0.15	6.67	1.33	0.05	0.13	0.07	54.5	0.2	1.9	0.8	1	2	1	4	1	Other or unknown
25608	21	19.62	15.8	0.8	0.7	0.3	0.4	9.2	1.2	2.28	0.35	0.3	4.92	1.3	0.16	0.16	0.06	54.1	0.1	2.7	0.7	2	2	1	3	0	NA
25616	46	27.31	1.4	0.8	0.7	0.3	0.4	1.2	0.6	0.22	0.06	0.06	1.44	0.23	0.05	0.06	0.03	11.2	0.3	0.6	0.8	3	3	2	3	0	NA
25650	54	23.01	1.8	0.8	1	0.3	0.4	2	0.6	4.12	0.71	0.36	6.52	0.45	0.05	0.08	0.02	4.1	0.8	0.8	0.14	1	2	2	3	1	Other or unknown
25655	76	30.92	7.9	0.8	0.7	1.6	0.4	3	0.6	3.43	2.1	1	4.59	1.14	0.22	0.21	0.09	47.8	1.5	3.5	1.2	1	2	1	3	1	Other or unknown
25656	68	24.65	18	0.8	0.7	0.3	0.4	10	1.2	0.65	0.94	0.82	122.99	6.87	0.15	0.35	0.06	131.8	0.3	7	0.4	1	1	1	1	0	NA
25657	69	25.26	6.3	0.8	0.7	1	0.4	3	0.6	4.35	2.48	0.56	6.56	2.71	0.32	0.14	0.03	53.8	7.2	5.6	0.6	3	1	1	3	0	NA
25660	43	34.51	35.5	0.8	0.7	5.9	0.4	9	1.3	2.03	0.35	0.26	11.41	0.83	0.14	0.35	0.2	67.6	0.2	1.6	1.7	3	3	1	4	0	NA
25662	54	NA	5.1	0.8	0.7	0.4	0.4	3	0.6	3.99	0.18	0.28	5.41	1.19	0.13	0.18	0.03	32.7	0.3	0.9	0.8	3	2	2	3	0	NA
25667	58	31.49	13.1	0.8	0.7	8.4	0.4	2.8	0.6	2.1	0.15	0.18	3.29	0.7	0.05	0.17	0.02	37.6	0.4	3.1	1.4	3	3	1	4	0	NA
25668	31	22.77	3.8	0.8	0.7	2.8	0.4	1.2	0.6	0.86	0.08	0.08	1.81	0.4	0.05	0.03	0.02	2	0.9	3.1	1.1	1	2	1	3	0	NA
25679	78	20.96	6.9	0.8	0.7	0.7	0.4	4.3	0.6	0.22	0.85	0.16	2.76	0.23	0.21	0.1	0.1	99.5	0.4	1.2	0.4	3	2	2	4	0	NA
25683	40	24.58	2.8	0.8	0.7	0.3	0.4	2.1	0.6	1.32	0.38	0.12	2.76	0.66	0.11	0.07	0.02	56.1	1.7	4.5	0.6	1	1	1	3	1	Other or unknown
25688	56	38.58	7.7	0.8	0.7	4.3	0.4	1.2	0.6	0.45	0.24	0.08	1.83	0.68	0.07	0.06	0.05	13.3	0.3	2.1	1.5	3	NA	2	4	1	Other or unknown
25694	21	32.04	13	0.8	0.7	0.3	0.4	9	1.2	1.53	0.42	0.51	9.3	1.45	0.24	0.34	0.3	150.1	0.3	1.4	0.7	3	2	1	4	0	NA
25698	31	25.68	7.4	0.8	0.7	0.3	0.4	4	2	3.77	0.27	0.46	8.7	0.66	0.19	0.43	0.16	114.4	0.1	0.5	0.3	2	2	2	3	0	NA
25708	22	29.19	16	0.8	0.7	12.1	0.4	2	0.6	0.22	0.13	0.21	2.21	0.23	0.05	0.06	0.02	15.3	0.4	0.5	4.5	3	3	2	3	0	NA
25734	85	28.25	44.8	0.8	0.7	15.7	0.4	17	2.1	1.73	0.2	0.71	11.75	1.86	0.11	0.41	0.13	117.8	0.1	1.8	0.6	3	2	2	3	0	NA
25745	45	24.84	28.9	0.8	0.7	13.8	0.4	8.8	0.6	11.68	0.89	0.62	9.38	2.43	0.15	0.49	0.06	23.3	0.5	1.8	0.9	2	2	2	4	0	NA
25747	25	23.39	2.3	0.8	0.7	0.3	0.4	1.9	0.6	0.42	0.19	0.23	1.96	1.17	0.05	0.07	0.02	25.8	0.3	3.9	1.6	2	2	2	1	0	NA
25756	22	18.67	13.5	0.8	0.7	7.4	0.4	3	0.6	1.7	0.13	0.24	4.35	0.6	0.12	0.15	0.09	35.9	0.1	1.2	1	3	3	1	4	0	NA
25768	84	29.69	10.1	0.8	0.7	6.1	0.4	1.2	0.6	4.21	0.18	0.24	2.29	0.84	0.09	0.15	0.02	9.4	0.6	7	1	1	NA	2	3	1	Other or unknown
25769	85	21.73	1.9	0.8	0.7	0.5	0.4	1.2	0.6	2.1	0.4	0.17	2.35	0.85	0.05	0.03	0.03	17.5	0.6	10.5	0.2	2	2	1	3	1	Other or unknown
25773	65	30.8	6.3	0.8	0.7	0.7	0.4	4	0.6	1.49	0.48	0.37	3.43	0.51	0.09	0.08	0.25	106.8	0.4	0.4	0.5	2	2	2	3	1	Other or unknown
25791	71	26.66	2	0.8	0.7	0.3	0.4	1.2	0.6	0.6	0.15	0.23	2.02	0.43	0.05	0.09	0.06	22.6	0.5	1.8	1	1	2	1	1	0	NA
25797	85	31.87	6.1	0.8	0.7	1.4	0.4	2	0.6	1.15	0.29	0.22	3.44	0.39	0.05	0.13	0.05	35	0.6	1.4	0.7	1	2	2	4	1	Other or unknown
25809	62	25.15	7.3	0.8	0.7	1.5	0.4	4	1	0.94	0.23	0.34	2.72	0.41	0.05	0.08	0.07	98.7	1.9	2	0.8	2	2	2	3	0	NA
25813	81	24.04	162.8	0.8	0.7	241.1	0.4	9	0.6	1.94	0.29	0.16	4.7	0.23	0.05	0.12	0.03	17.1	0.8	1.3	5.5	1	1	2	5	1	Other or unknown
25815	59	49.51	16.5	0.8	0.7	0.8	0.4	11	1.5	2.74	0.51	0.25	12.09	0.8	0.12	0.28	0.07	64.6	0.3	1	0.4	2	2	2	3	0	NA
25827	38	27.68	1.7	0.8	0.7	0.3	0.4	1.2	0.6	1.01	0.07	0.26	2.27	0.34	0.05	0.12	0.02	3.1	0.5	1.6	1.8	3	3	2	1	0	NA
25828	81	24.05	4	0.8	0.7	0.3	0.4	2	0.6	2.68	0.55	0.45	2.74	1.06	0.05	0.1	0.02	33.5	0.5	2.4	0.2	3	2	2	3	0	NA
25841	77	32.55	15.9	0.8	0.7	8.7	0.4	2	0.6	0.86	0.19	0.17	3.04	0.23	0.05	0.13	0.02	26.6	0.2	0.8	2.2	2	2	2	3	1	Other or unknown
25842	21	19.33	19.5	2	0.7	0.3	0.4	7	2.8	2.93	0.15	0.44	10.71	1.8	0.38	0.34	0.44	111.7	0.3	3	0.8	2	1	1	1	0	NA
25844	47	30.85	14.9	0.8	0.7	7	0.4	4	0.6	1.48	0.83	0.46	4.84	0.99	0.05	0.18	0.07	43.4	0.5	2.3	1.5	3	2	1	3	0	NA
25848	20	19.55	31.3	0.8	1.2	14.8	0.4	6	1.2	1.76	0.11	0.58	14.35	1.32	0.2	0.45	0.43	125.3	1.1	1.1	4.9	3	1	2	3	0	NA
25850	68	29.14	24.9	0.8	0.7	13.7	0.4	6	1.8	1.52	0.35	0.21	5.92	0.23	0.05	0.15	0.02	24.6	0.3	1.4	2.6	3	2	2	3	1	Other or unknown
25856	70	31	36.7	0.8	0.7	32.7	0.4	2	1.2	0.92	0.31	0.23	4.94	0.39	0.05	0.09	0.04	29.3	0.6	1	0.9	2	3	2	3	1	Other or unknown
25859	25	27.35	1	0.8	0.7	0.3	0.4	1.2	0.6	0.22	0.04	0.06	0.59	0.23	0.05	0.03	0.02	8.9	0.2	3.8	0.4	2	2	1	3	0	NA
25862	62	44.54	38.4	0.8	0.7	28.6	0.4	6	0.6	0.97	0.43	0.21	3.48	0.35	0.05	0.09	0.04	39.2	0.3	1.1	0.5	2	2	1	3	1	Other or unknown
25869	38	34.17	4	0.8	0.7	0.9	0.4	1.2	0.6	1.08	0.17	0.33	1.34	0.69	0.09	0.05	0.08	10.4	0.5	1.6	1.5	3	2	2	3	0	NA
25875	69	40.77	17.4	0.8	0.7	0.3	0.4	12	1.2	1.32	0.58	1.38	4.2	1.05	0.05	0.16	0.05	88.8	0.9	2	0.4	1	2	2	3	1	Other or unknown
25878	52	28.84	1.5	0.8	0.7	0.3	0.4	2	0.6	1.54	0.41	0.19	3.03	0.46	0.05	0.07	0.05	15.8	0.6	3.2	0.14	1	2	1	3	1	Other or unknown
25906	49	33.04	8.4	0.8	1.5	0.3	0.4	3.5	0.6	0.8	0.2	0.1	4.6	0.7	0.05	0.07	0.04	19.7	1.3	3.1	0.6	1	3	1	3	1	Other or unknown
25909	64	28.92	3.2	0.8	0.7	0.6	0.4	2	0.6	5.79	0.19	0.25	2.75	0.53	0.05	0.07	0.02	12.3	0.4	2.1	0.4	2	2	2	3	0	NA
25910	63	39.7	71.6	0.8	0.7	50.5	0.4	10	1.4	1.56	0.34	0.19	6.02	0.67	0.08	0.17	0.03	39.8	0.3	1.9	0.8	1	2	1	4	0	NA
25936	58	NA	11.8	0.8	0.7	6.1	0.4	2.8	0.6	0.93	1.1	0.34	4.57	0.4	0.08	0.19	0.03	60.4	0.5	1.5	1.4	1	1	2	2	0	NA
25944	46	32.88	19.7	0.8	1.7	5	0.4	7.9	3.3	2.64	0.36	0.71	8.41	2.35	0.15	0.24	0.14	42.3	0.3	2	0.6	3	2	1	4	0	NA
25950	26	29.03	4.3	0.8	0.7	0.3	0.4	4	1.1	0.36	0.04	0.06	2.14	0.23	0.05	0.1	0.02	9.9	0.2	1.2	1.7	1	2	1	2	0	NA
25960	60	24.66	1.7	0.8	0.7	0.3	0.4	1.2	0.6	1.63	1.11	0.22	1.83	0.9	0.05	0.08	0.02	11.3	2.1	3.3	1	3	2	2	3	0	NA
25984	74	30.6	19.2	0.8	1.9	1	0.4	13.8	3.1	1.32	0.31	0.14	1.56	0.38	0.05	0.04	0.07	30.5	0.8	2.8	1	3	2	1	3	0	NA
26004	21	24.37	55.9	0.8	0.7	38.7	0.4	5	1	2.9	0.29	0.38	4.11	1.24	0.29	0.19	0.12	111.1	0.3	1.2	0.2	3	1	1	4	0	NA
26005	70	28.85	35.5	0.8	0.7	4.4	0.4	19	0.6	4.99	0.23	0.37	4	0.85	0.11	0.26	0.02	9.2	0.3	2.6	2.6	3	2	1	3	0	NA
26007	24	17.6	13.5	0.8	0.7	2.4	0.4	6	1.2	1.66	0.31	0.5	4.89	0.34	0.07	0.3	0.11	113.3	0.1	0.5	0.3	2	2	2	1	0	NA
26017	83	24.1	2.7	0.8	0.7	2.3	0.4	2	0.6	1.47	1.02	0.15	1.39	0.23	0.09	0.07	0.12	14.8	1.7	1.5	0.4	1	2	2	3	1	Other or unknown
26032	85	31.57	4.7	0.8	0.7	1.9	0.4	2	0.6	0.53	0.23	0.09	1.86	0.48	0.05	0.07	0.08	25	0.6	3.2	2.2	3	2	2	3	0	NA
26033	71	48.07	109.2	0.8	0.7	89.6	0.4	4	0.6	1.73	0.6	0.15	2.02	1.63	0.16	0.13	0.04	35.5	0.2	3.3	3.7	1	2	2	4	1	Other or unknown
26041	46	45.18	8.7	0.8	0.7	1.4	0.4	5	1.2	5.71	0.81	0.49	8.21	1.22	0.11	0.38	0.06	56.9	0.6	1.1	2.2	2	3	1	3	0	NA
26049	78	28.06	11.7	0.8	0.7	6.4	0.4	4	0.6	1.19	0.07	0.24	2.95	0.35	0.05	0.06	0.02	8.8	0.2	1.7	2.9	2	2	1	3	1	Other or unknown
26055	62	26.37	6	0.8	0.7	1.4	0.4	3	0.6	1.12	0.25	0.12	3.25	0.35	0.05	0.09	0.25	29.6	0.4	1.6	8.9	3	2	2	1	1	Other or unknown
26061	31	42.51	4.5	0.8	0.7	0.3	0.4	3.4	1.5	0.57	0.31	0.28	2.35	0.46	0.11	0.12	0.1	22.2	0.9	1.1	0.5	3	2	2	4	0	NA
26066	54	40.79	4	0.8	0.7	0.5	0.4	2	0.6	0.22	0.89	1.86	4.09	0.88	0.05	0.08	0.31	24.8	1.5	3.7	0.3	2	2	2	3	0	NA
26067	40	52.49	5.4	0.8	0.7	0.5	0.4	3	0.6	1.68	0.07	0.23	6.38	0.3	0.05	0.2	0.09	40.9	0.2	0.8	1.1	3	2	1	4	0	NA
26092	60	27.08	21	0.8	0.7	11.5	0.4	5	0.6	5.02	1.52	0.28	6.57	1.25	0.05	0.19	0.1	150.5	0.9	3.8	0.6	2	2	1	3	0	NA
26096	27	28.12	9	0.8	0.7	1.9	0.4	4	1.1	0.93	0.16	0.36	4.13	0.56	0.07	0.3	0.04	43.9	0.1	1.6	0.7	3	3	1	3	0	NA
26105	65	25.7	14.4	0.8	0.7	3.6	0.4	9	0.6	2.48	0.52	0.27	5.48	0.71	0.05	0.16	0.04	51.8	0.4	1.5	0.5	2	2	1	2	0	NA
26112	46	26.88	11.6	0.8	0.7	6.8	0.4	2	0.6	0.79	0.23	1.24	4.38	0.66	0.05	0.22	0.03	31.1	0.6	2.7	4.3	3	NA	1	3	0	NA
26117	48	32.13	8.4	0.8	0.7	0.5	0.4	4	1.2	1.38	0.11	0.49	7.31	1.52	0.58	0.19	0.19	103.2	0.1	1.2	1.3	3	1	2	1	0	NA
26130	68	26.02	7	0.8	0.7	2.5	0.4	3	0.6	0.37	0.11	0.11	2.41	0.23	0.05	0.06	0.02	32.9	0.4	1.3	1.3	2	2	2	3	0	NA
26144	41	30.71	15.8	0.8	0.7	5.1	0.4	6	1.6	1.46	0.24	0.32	7.78	0.53	0.12	0.25	0.06	48.2	0.1	1.9	1.5	1	2	1	1	0	NA
26146	40	32.09	6.6	0.8	0.7	1.6	0.4	3	0.6	2.47	0.24	0.34	2.67	0.37	0.05	0.21	0.08	34.3	0.2	0.7	0.8	1	1	2	3	0	NA
26154	25	18.91	4.2	0.8	0.7	1.7	0.4	2	0.6	0.22	0.08	0.06	5.52	0.23	0.05	0.17	0.05	19.1	0.3	0.9	0.6	3	2	2	3	0	NA
26156	62	18.64	5.5	0.8	0.7	0.3	0.4	2.5	0.6	1.87	0.14	0.44	2.62	0.73	0.05	0.09	0.07	29.3	0.6	4.2	0.3	2	2	1	5	0	NA
26161	60	35.48	18.7	0.8	0.7	10.9	0.4	2.9	0.6	1.14	0.16	0.11	1.97	0.23	0.05	0.07	0.1	36.4	0.3	0.9	2	3	3	2	3	1	Other or unknown
26191	49	27.59	9.4	0.8	0.7	0.3	0.4	5	1.7	0.51	0.7	0.35	12	3	0.22	0.21	0.05	59.4	0.2	4.5	0.3	3	2	1	3	0	NA
26198	68	20.05	12.8	0.8	0.7	5.6	0.4	5.9	1.3	0.22	0.28	0.28	2.08	0.31	0.05	0.07	0.08	25	0.9	2	4.5	3	2	1	5	0	NA
26199	51	26.69	15.3	0.8	0.7	1.5	0.4	7.4	0.6	0.22	0.56	0.22	5.37	0.46	0.05	0.06	0.02	43.4	0.3	1	4.1	1	2	1	2	1	Other or unknown
26203	84	23.92	22.5	0.8	0.7	17.3	0.4	2	0.6	3.6	0.54	3.95	4.42	0.86	0.14	0.1	0.08	33.4	0.4	1.3	1.2	3	2	2	3	1	Other or unknown
26205	85	28.8	38.7	0.8	0.7	20	0.4	6.2	0.6	0.37	0.24	0.13	5.67	0.98	0.14	0.2	0.02	60.6	0.3	2	3.7	1	1	1	1	0	NA
26209	29	42.54	10.3	0.8	0.7	0.4	0.4	5	0.6	1.29	0.21	0.47	11.29	1.1	0.11	0.34	0.02	97.3	0.1	0.6	0.5	2	1	2	1	0	NA
26210	80	27.09	28.3	0.8	0.7	11.2	0.4	10.5	0.6	0.42	0.46	0.33	5.19	0.82	0.11	0.27	0.03	86.6	0.2	1.9	3.2	1	2	1	3	0	NA
26212	30	35.76	11.9	0.8	0.7	0.3	0.4	5.9	0.6	1.61	0.99	2.26	7.12	0.62	0.18	0.41	0.21	72.5	0.4	1.2	0.5	3	1	2	4	0	NA
26216	66	22.61	12.1	0.8	0.7	3.6	0.4	4.9	1	2.5	0.26	0.37	4.67	0.71	0.12	0.2	0.02	43.5	0.4	1.6	0.7	2	3	1	1	0	NA
26227	70	31.44	2	0.8	0.7	0.3	0.4	2.5	0.6	1.14	0.03	0.09	5.3	0.23	0.05	0.08	0.05	11.4	0.3	1.7	0.7	1	1	2	1	0	NA
26229	26	27.29	25.4	0.8	0.7	11.1	0.4	7.8	0.6	2.03	0.24	0.28	6.17	1.28	0.17	0.31	0.05	69.7	0.3	2.1	0.8	1	2	1	1	0	NA
26231	82	24.08	7.1	0.8	0.7	2.2	0.4	3	0.6	0.87	0.12	0.23	3.44	0.78	0.05	0.12	0.07	70	0.4	6.9	1.3	1	2	1	3	0	NA
26239	62	28.99	7.5	0.8	0.7	0.6	0.4	4.1	0.6	3.09	0.31	0.33	2.73	1.08	0.18	0.16	0.06	55.1	0.2	2	0.3	3	2	1	1	1	Other or unknown
26240	84	33.31	4.7	0.8	0.7	0.7	0.4	2	0.6	0.22	0.39	0.54	4.73	0.34	0.34	0.11	0.15	102	0.3	0.7	0.9	1	3	1	3	1	Other or unknown
26250	36	23.33	23.9	1.9	0.7	1.7	0.4	14.9	3.6	0.45	0.32	0.2	7.06	0.47	0.12	0.32	0.03	156.9	0.1	1.3	1.8	3	3	1	4	0	NA
26255	72	42.56	21.4	1	1.1	1.7	0.4	14	2.4	1.81	0.58	0.76	8.12	1.32	0.05	0.22	0.1	99.9	0.5	2	1.3	1	2	2	1	0	NA
26268	75	28.44	8.5	0.8	0.7	5.4	0.4	1.2	0.6	0.55	0.43	0.21	3.03	0.23	0.05	0.05	0.02	63	0.7	1.2	0.6	1	NA	2	3	1	Other or unknown
26271	60	31.85	14.3	0.8	0.7	7.6	0.4	6	1.3	1.47	0.36	0.26	6.66	0.9	0.07	0.33	0.02	15.6	0.1	2.5	4.2	3	3	1	3	0	NA
26272	85	33.51	5.5	0.8	0.7	1.6	0.4	2	1	1.08	0.15	0.46	3.42	0.36	0.05	0.14	0.02	70.7	0.4	1.2	0.4	2	2	2	3	1	Other or unknown
26275	72	36.59	144.7	1.4	1.2	105.4	0.4	17	2.4	11.98	1.53	0.34	11.08	1.33	0.11	0.19	0.1	99.9	0.3	1.6	0.4	1	2	2	1	1	Other or unknown
26285	40	26.05	51.8	0.8	0.7	37.7	0.4	4.3	0.6	7.62	0.22	0.37	4.84	3.86	0.19	0.13	0.13	33	0.2	6.1	0.1	3	2	1	5	0	NA
26290	47	25.22	2.4	0.8	0.7	0.3	0.4	1.2	0.6	0.61	0.19	0.21	1.9	0.4	0.07	0.05	0.02	20.9	0.4	1	0.8	3	2	2	3	1	Other or unknown
26299	27	23.58	12.4	0.8	0.7	1.1	0.4	6	1.9	3.54	0.56	0.39	9.05	1.41	0.29	0.33	0.09	139	0.1	1.6	0.8	2	1	1	3	0	NA
26310	31	26.4	16.9	0.8	0.7	4.5	0.4	10	2.1	2.44	0.15	0.4	9.86	0.49	0.05	0.29	0.05	65.1	0.1	0.7	2.1	3	3	2	3	0	NA
26313	67	36.83	11.3	0.8	0.7	1.2	0.4	6.4	1.6	1.21	1.27	0.49	12.48	3.92	0.13	0.35	0.44	68.1	0.4	2.7	1.9	3	1	2	4	1	Other or unknown
26314	61	26.44	50.4	0.8	0.7	30.6	0.4	7	0.6	0.94	0.56	0.41	6.67	1.38	0.25	0.31	0.13	54.5	0.4	3.1	1.3	1	3	1	1	0	NA
26316	70	23.85	1.6	0.8	0.7	0.7	0.4	1.2	0.6	0.57	0.09	0.1	1.9	0.23	0.05	0.08	0.02	15.7	0.4	2.7	0.5	2	2	2	3	0	NA
26336	75	24.32	5.1	0.8	0.7	0.4	0.4	3	1	0.86	0.71	0.41	7.53	0.94	0.05	0.49	0.17	291	0.5	3.1	0.14	1	2	1	3	1	Other or unknown
26341	67	21.44	4.5	0.8	0.7	0.3	0.4	2.6	0.6	2.16	0.44	0.5	3.54	1.36	0.15	0.12	0.03	13	0.6	4.1	1.1	1	1	1	4	0	NA
26368	31	36.05	2.8	0.8	0.7	0.4	0.4	1.2	0.6	1.78	0.3	0.52	2.6	0.58	0.07	0.1	0.31	43.2	0.5	1.3	1.6	1	2	1	4	0	NA
26375	36	34.19	4.7	0.8	0.7	0.7	0.4	4	0.6	1.46	0.09	0.09	0.92	0.54	0.05	0.1	0.02	9.7	0.3	2	0.4	1	1	2	3	0	NA
26394	40	37.3	124.5	5.7	1	35.6	0.4	35	1.9	11.1	0.26	0.35	8.27	0.69	0.07	0.4	0.1	60.1	0.1	0.9	2.9	3	3	1	1	0	NA
26397	34	27.3	2.5	0.8	0.7	0.3	0.4	1.2	0.6	0.46	0.1	0.09	2.49	0.23	0.05	0.04	0.07	10	0.3	0.8	0.6	2	2	1	1	0	NA
26401	31	24.45	3.7	0.8	0.7	0.8	0.4	2	1.3	0.63	0.27	0.18	1.72	0.54	0.08	0.07	0.08	24.9	1.7	0.9	0.6	3	3	2	3	0	NA
26409	74	21.18	24	0.8	0.7	20.6	0.4	2	0.6	0.22	0.36	0.11	2.36	0.42	0.05	0.05	0.05	23.2	0.4	2.1	0.7	2	2	1	3	0	NA
26412	48	22.7	3	0.8	0.7	0.3	0.4	1.2	0.6	1.41	0.3	0.12	1.98	0.66	0.08	0.06	0.02	33.6	1.7	2.9	0.9	3	2	2	5	0	NA
26434	82	22.75	37.6	0.8	0.7	15.3	0.4	13	2.4	1.35	0.45	0.93	4.38	3.46	0.1	0.12	0.1	45.1	0.5	11.3	1.5	2	2	1	3	0	NA
26435	85	20.9	29.7	0.8	0.7	17.9	0.4	5	0.6	0.66	1.79	0.42	7.11	0.98	0.05	0.19	0.04	47.4	1.2	1.6	2	2	2	2	5	1	Other or unknown
26441	27	27.47	33.8	0.8	0.7	22.8	0.4	7	1.3	5.42	0.16	0.29	3.82	0.66	0.15	0.23	0.02	13.6	0.3	1.2	0.3	3	3	1	3	0	NA
26446	66	30.18	17.7	0.8	0.7	6.3	0.4	5.6	1.4	0.49	0.59	0.22	7.1	1.24	0.05	0.25	0.17	64.5	0.5	4	2.4	1	2	1	1	1	Other or unknown
26462	78	NA	2.6	0.8	0.7	0.3	0.4	1.8	0.6	0.42	0.39	0.42	1.21	0.79	0.09	0.03	0.02	23.5	0.7	6.5	0.2	1	1	2	1	1	Other or unknown
26481	33	32.07	18.3	0.8	0.7	1.9	0.4	7	1.1	1.46	0.32	0.41	14.91	1.13	0.16	0.34	0.13	120.4	0.1	1.9	0.4	2	2	1	3	0	NA
26482	37	44.9	29	1.2	0.7	0.4	0.4	13	1.8	2.33	0.23	0.48	8.52	0.93	0.13	0.2	0.13	190.6	0.1	0.8	1	3	3	1	4	0	NA
26487	21	NA	10.1	0.8	0.7	0.3	0.4	4	0.6	0.7	0.13	0.38	5.17	0.44	0.16	0.3	0.19	39.1	0.5	0.6	0.5	3	2	2	3	0	NA
26489	61	27.26	13.1	0.8	0.7	0.4	0.4	9	1.5	1.43	1.18	0.34	13.01	0.87	0.07	0.39	0.04	50.9	0.4	1	0.5	1	2	2	2	0	NA
26493	36	30.45	139.5	0.8	0.7	106.4	0.4	8	0.6	0.63	0.06	0.27	1.01	0.23	0.05	0.04	0.02	4.6	0.3	1.4	1.9	2	2	2	4	0	NA
26510	53	46.71	6.3	0.8	0.7	0.6	0.4	2	0.6	1.33	0.14	0.21	8.1	0.57	0.12	0.13	0.25	29.3	0.1	1.3	0.6	1	2	1	4	1	Other or unknown
26525	21	25.47	3	0.8	0.7	0.3	0.4	1.2	0.6	3.47	0.18	0.69	3.84	0.4	0.05	0.16	0.1	159.8	1.3	0.9	0.9	2	2	2	3	1	Other or unknown
26539	34	29.31	31.6	0.8	0.7	13.3	0.4	8	0.6	5.36	1.37	2	11.66	1.04	0.11	0.49	0.06	20.2	0.9	1.5	0.8	3	2	2	3	0	NA
26561	41	25.79	16.1	0.8	0.7	11	0.4	4	0.9	1.88	0.07	0.12	6.46	0.35	0.1	0.07	0.09	23.3	0.2	2.1	5.5	3	3	1	3	1	Other or unknown
26579	20	19.16	60.1	0.8	0.7	52.3	3.2	4	0.6	0.89	0.11	0.42	5.67	2.84	0.28	0.15	0.24	85.2	1.1	2.4	0.3	2	1	1	3	0	NA
26580	25	33.94	113.9	1	0.7	59.7	1	24	3	1.09	0.55	0.38	6.4	0.81	0.07	0.39	0.13	83.6	0.5	1.1	4.5	2	2	1	5	0	NA
26584	50	28.06	6.4	0.8	0.7	0.4	0.4	3	0.9	1.91	0.16	0.15	7.34	0.58	0.05	0.16	0.02	11.3	0.3	4.3	7.8	3	3	1	3	0	NA
26585	49	19.14	1.6	0.8	0.7	0.3	0.4	2	1.3	0.5	0.13	0.17	2.75	0.23	0.05	0.1	0.02	40.2	0.4	0.6	0.7	2	3	2	3	0	NA
26588	32	28.93	9.8	1.3	0.7	0.3	0.4	5	1.5	0.77	0.28	0.35	3.4	1.01	0.09	0.14	0.02	85.3	1.5	2.9	0.1	1	2	1	1	0	NA
26590	30	30.39	6.5	0.8	0.7	0.5	0.4	3	0.6	0.6	0.42	0.13	8.62	0.79	0.1	0.2	0.14	83.2	0.2	1.4	0.3	1	1	1	4	0	NA
26607	85	26.63	3.1	0.8	0.7	1	0.4	1.2	0.6	2.91	0.17	0.36	6.28	0.94	0.05	0.08	0.03	31.3	0.5	3.4	0.7	1	1	1	3	0	NA
26616	62	24.66	6.8	0.8	0.7	1.9	0.4	4	0.6	0.22	0.58	0.06	2.52	0.39	0.05	0.06	0.03	22.9	1.4	2.5	1.1	2	2	1	3	0	NA
26622	26	26.37	6.6	0.8	0.7	1.1	0.4	3	0.6	5.6	0.16	0.59	8.2	0.75	0.13	0.22	0.09	76.6	0.1	0.5	0.3	3	1	2	3	0	NA
26624	31	25.65	36	0.8	0.7	13	0.4	19	2.4	2.11	0.38	0.15	8.51	0.89	0.11	0.23	0.09	69.7	0.4	2	6.5	2	2	1	5	0	NA
26640	30	27.83	8.9	0.8	0.7	0.3	0.4	3	1.4	5.77	0.97	0.97	5.24	1.55	0.05	0.27	0.1	393	1.4	1.3	0.4	2	1	1	4	0	NA
26642	60	38.79	26.9	0.8	0.7	12.7	0.4	6	0.6	2.98	0.83	0.72	10.68	1.86	0.07	0.38	0.05	55.3	0.7	2.5	4	1	1	2	4	1	Other or unknown
26645	30	37.95	3	0.8	0.7	0.3	0.4	2.4	0.6	1.25	0.16	0.92	2.92	0.44	0.14	0.15	0.07	25.1	0.3	1.3	0.1	1	1	2	1	0	NA
26647	80	35.42	24.1	0.8	0.7	19.1	0.4	3	1.2	1.85	0.75	0.35	4.38	0.94	0.1	0.11	0.02	35.2	0.7	2.6	2.7	2	3	1	3	1	Other or unknown
26662	60	46.06	12.7	0.8	0.7	0.7	0.4	6	1.2	2.42	0.49	0.59	10.25	3.19	0.09	0.29	0.32	110.9	0.2	2.2	0.4	3	3	1	3	0	NA
26673	53	27.39	3.7	0.8	0.7	0.9	0.4	1.2	0.6	1.04	0.12	0.24	1.81	0.34	0.09	0.05	0.3	11.6	0.1	1	0.3	1	1	2	1	1	Other or unknown
26684	39	28.41	2.3	0.8	0.7	0.3	0.4	1.2	0.6	4.05	0.08	0.21	2.82	1.84	0.13	0.14	0.02	16.7	0.5	4.8	0.5	2	2	1	3	0	NA
26687	26	17.66	18.8	0.8	0.7	7.3	0.4	6	0.9	2.78	0.06	0.31	7.28	0.53	0.08	0.19	0.08	27.5	0.2	1.2	2.5	3	2	1	3	0	NA
26700	69	48.43	21.2	0.8	0.7	9.3	0.4	5	0.6	6.84	0.38	0.55	7.72	1.46	0.1	0.34	0.12	114.7	0.4	1.9	0.9	2	2	2	3	1	Other or unknown
26702	51	19.24	1.3	0.8	0.7	0.3	0.4	1.2	0.6	0.22	0.13	0.06	0.51	0.23	0.07	0.011	0.03	25.6	4.7	1.6	0.14	3	NA	1	3	0	NA
26721	68	25.13	5.6	0.8	0.7	5.3	0.4	2	0.6	1.29	1.59	0.38	5.07	0.49	0.08	0.1	0.06	28.1	1.2	1.6	0.2	1	1	2	3	1	Other or unknown
26729	73	31.4	1.2	0.8	0.7	0.3	0.4	2.4	0.6	1.1	0.37	0.26	1.78	0.65	0.13	0.08	0.06	15.4	0.7	1.9	0.4	2	2	2	3	1	Other or unknown
26733	47	33.82	9	0.8	1.1	3.5	0.4	5	0.6	2.41	0.4	0.36	9.87	0.4	0.08	0.33	0.1	77.3	0.2	0.6	1	3	3	2	3	1	Other or unknown
26752	37	22.15	4.1	0.8	0.7	0.7	0.4	2	0.6	0.33	0.07	0.1	1.79	0.23	0.05	0.07	0.02	20.3	0.1	0.6	0.6	3	2	2	1	0	NA
26753	41	39.06	10.1	0.8	0.7	1.1	0.4	7.2	0.6	4.6	0.41	0.28	4.77	0.68	0.16	0.33	0.02	58.1	0.3	0.9	0.4	3	3	2	1	0	NA
26756	24	46.92	13.5	0.8	0.7	7.8	0.4	3	0.6	0.48	0.38	0.25	6.46	0.44	0.07	0.23	0.11	48.9	0.2	0.6	0.8	3	1	2	4	0	NA
26757	44	25.24	1.4	0.8	0.7	0.9	0.4	2.2	0.6	0.92	0.4	0.24	3.73	0.4	0.05	0.09	0.04	46.9	0.3	1.1	0.1	3	3	2	3	1	Other or unknown
26771	25	25.53	7.3	0.8	0.7	1.7	0.4	3	1.4	1.42	0.21	0.22	5.03	0.34	0.14	0.21	0.07	109.7	0.2	0.8	0.8	3	2	1	3	0	NA
26775	85	36.64	17.4	0.8	0.7	11.8	0.4	3	0.6	1.62	1.42	0.28	11.74	3.59	0.05	0.26	0.02	26.5	0.9	6.8	1	3	1	2	3	1	Other or unknown
26778	36	28.31	3.2	0.8	0.7	0.3	0.4	2	0.6	18.81	0.13	0.34	3.3	0.7	0.26	0.11	0.13	44.7	0.1	1.3	0.5	2	2	1	3	0	NA
26782	46	35.52	0.4	0.8	0.7	0.3	0.4	1.2	0.6	1.03	0.06	0.08	0.75	0.23	0.05	0.03	0.02	2.2	0.3	1.6	0.14	3	3	2	3	0	NA
26784	53	27.24	4.3	0.8	0.7	1.5	0.4	2.5	0.6	0.62	0.31	0.06	1.92	0.45	0.05	0.04	0.04	13	1	4.6	2.9	3	2	2	3	0	NA
26785	84	24.89	8.9	0.8	0.7	6.5	0.4	1.2	0.6	0.62	0.12	0.16	3.32	0.33	0.05	0.33	0.02	21.9	0.4	2.6	1.4	3	2	1	3	1	Other or unknown
26796	47	46.34	4.9	0.8	0.7	1.3	0.4	4.2	0.6	0.52	1.44	0.5	6.31	0.48	0.11	0.24	0.11	27.8	0.4	1.6	1.3	2	1	2	4	0	NA
26799	80	32.51	4.9	0.8	0.7	0.3	0.4	3	0.6	7.4	0.57	0.87	4.93	0.77	0.08	0.16	0.11	43.8	0.5	1.1	2	1	2	2	3	1	Other or unknown
26801	46	37.27	2.9	0.8	0.7	0.3	0.4	1.2	0.6	13.21	0.24	0.59	5.94	0.37	0.05	0.14	0.04	28.7	0.6	1.2	0.8	3	3	2	3	0	NA
26812	71	20.83	5.6	0.8	0.7	2	0.4	2	0.6	2.15	0.75	0.39	7.92	1.57	0.09	0.16	0.01	21.35	1.1	6.3	0.6	2	2	1	3	0	NA
26815	80	30.53	4	0.8	0.7	0.3	0.4	3	0.6	0.4	1.38	0.8	6.68	0.67	0.05	0.25	0.12	94.7	1.1	2.1	0.3	1	2	1	5	1	Other or unknown
26821	26	23.65	7.2	0.8	0.7	0.4	0.4	3	1.1	0.75	0.18	0.14	5.71	0.48	0.14	0.12	0.04	42.1	0.4	1.8	0.14	3	2	1	3	0	NA
26832	68	27.02	7.7	0.8	1	0.3	0.4	5.6	0.6	0.22	0.86	0.15	12.25	0.95	0.05	0.28	0.36	34.5	0.3	2.7	4	2	2	2	3	0	NA
26842	61	44.82	23	0.8	0.7	6.2	0.4	11	1.4	1.31	0.61	0.3	2.18	0.79	0.05	0.06	0.09	97.6	0.4	1.9	0.8	1	1	2	4	1	Other or unknown
26853	72	31.31	553.3	0.8	0.7	519.2	1.5	6	0.6	0.64	0.28	0.34	6.89	0.3	0.15	0.12	0.02	25.1	0.9	1.4	4.7	2	2	2	3	1	Other or unknown
26854	47	28.76	7.2	0.8	0.7	0.6	0.4	5.8	0.6	0.94	0.07	0.25	3.37	0.8	0.16	0.16	0.05	80.9	0.2	2	0.3	3	3	1	4	0	NA
26858	41	21.01	3.2	0.8	0.7	0.3	0.4	2.4	0.6	0.33	0.13	0.06	2.52	0.23	0.05	0.05	0.08	25.3	0.3	0.6	0.7	3	2	1	1	0	NA
26862	72	25.93	21	0.8	0.7	13.5	0.4	3	0.6	4.16	0.11	127.87	5.63	0.69	0.05	0.13	0.08	21.2	0.1	1.5	2.9	2	3	1	3	1	Other or unknown
26863	53	27.87	6.3	0.8	0.7	4.8	0.4	1.2	0.6	0.54	0.04	0.09	0.99	0.23	0.05	0.07	0.02	11.6	0.2	1.6	9.3	2	3	1	4	0	NA
26864	41	37.55	4.1	0.8	0.7	0.3	0.4	2	0.6	1.61	0.46	1.05	3.05	0.88	0.05	0.11	0.11	39.5	0.6	2.1	1.3	3	1	2	1	1	Other or unknown
26871	61	35.54	10.3	0.8	0.7	0.3	0.4	5	0.6	2.01	0.52	1.09	6.55	1.59	0.19	0.16	0.19	127.2	0.3	1.4	0.14	1	1	2	1	1	Other or unknown
26883	72	26.7	3.8	0.8	0.7	0.8	0.4	1.2	0.6	81.82	0.28	0.33	4.98	0.55	0.05	0.05	0.02	9.1	0.5	1.6	0.5	2	2	1	3	1	Other or unknown
26889	81	32.58	0.7	0.8	0.7	0.3	0.4	1.2	0.6	0.37	0.12	0.1	1.25	0.23	0.05	0.011	0.02	6.2	0.8	1.5	0.6	3	2	1	3	0	NA
26904	81	31.86	5.8	0.8	0.7	2.1	0.4	3.5	0.6	0.33	0.26	0.18	161.39	0.39	0.05	0.35	0.03	29.2	0.3	1.1	1.3	1	1	1	1	1	Other or unknown
26908	73	29.78	12.6	0.8	0.7	7.6	0.4	4	0.6	0.48	0.13	0.22	4.73	0.55	0.05	0.24	0.02	24.3	0.3	2.4	7	3	3	1	3	0	NA
26912	63	23.38	5.9	0.8	0.7	1.4	0.4	3	0.6	1.23	0.77	0.29	3.58	1.2	0.05	1.39	0.13	54.3	0.5	2.4	1.3	2	NA	2	1	0	NA
26915	48	34.36	6.2	0.8	0.7	0.3	0.4	3	0.6	1.38	2.07	0.62	7.68	1.06	0.11	0.4	0.06	168.4	1.5	1.5	0.14	1	2	1	1	0	NA
26952	30	31.78	9	0.8	0.7	1.1	0.4	4.8	1.7	3.21	0.22	0.3	7.78	2.91	0.27	0.25	0.27	65	0.1	3.6	2.5	2	2	1	4	0	NA
26954	72	26.94	151.9	0.8	0.7	78.9	0.8	12	0.6	0.88	1.28	0.28	3.96	1.4	0.19	0.11	0.06	70.9	0.9	3.1	2.2	1	2	1	4	1	Other or unknown
26955	41	27.41	4.4	0.8	0.7	0.3	0.4	4	1	1.71	0.13	0.27	4.55	1.27	0.07	0.16	0.03	56.1	0.2	2.8	2.1	1	1	1	1	0	NA
26967	56	27.95	9.6	0.8	0.7	4	0.4	3	0.6	1.69	0.54	0.32	11.12	1.17	0.05	0.19	0.06	63	0.3	2.4	1.9	3	3	1	3	0	NA
26972	41	21.92	115.9	1.4	0.7	60.8	2.4	8	1.2	2.09	NA	1.23	24.75	1.04	0.35	0.54	0.79	172.2	0.3	0.7	3.7	1	2	2	1	0	NA
26976	21	22.81	10.2	0.8	0.7	0.3	0.4	5	1.5	7.13	0.15	0.73	7.66	2.54	0.4	0.39	0.39	208.7	1.1	3.6	0.1	3	NA	1	3	0	NA
26984	34	34.64	20.1	0.8	0.7	1.3	0.4	9	1.8	4.71	0.41	0.79	19.1	0.91	0.37	0.37	0.08	137.4	0.1	0.4	1	3	2	2	3	1	Other or unknown
26985	70	25.37	5.7	0.8	0.7	2.1	0.4	1.9	0.6	0.22	0.08	0.06	0.7	0.34	0.05	0.07	0.02	2.5	0.3	3.1	1	3	2	2	4	0	NA
26994	30	42.46	16.4	0.8	0.7	4.7	0.4	6	0.6	1.36	1.84	1.01	7.34	2.38	0.25	0.37	0.13	96.3	0.8	1.7	0.5	2	1	2	4	0	NA
26995	30	28.33	49.8	1.8	1.8	5.9	0.4	20.1	0.6	1.67	0.63	0.89	11.82	1.81	0.12	0.74	2.86	102.6	0.4	1.2	1.2	2	1	2	4	0	NA
26997	28	28.43	4.6	0.8	0.7	0.3	0.4	3	0.9	0.48	0.16	0.09	2.79	0.23	0.11	0.09	0.05	7.6	3.1	1.5	0.14	3	1	2	3	0	NA
27005	84	24.07	6.1	0.8	0.7	0.3	0.4	4	0.6	0.93	0.49	0.33	3.65	1.96	0.05	0.1	0.08	79.5	0.5	4.1	0.4	1	2	1	3	1	Other or unknown
27007	33	29.46	60.5	0.8	0.7	32.8	0.4	12	0.6	2.71	0.23	1.1	6.1	0.47	0.1	0.33	0.16	37	0.3	0.6	0.7	3	2	2	1	0	NA
27014	63	21.97	10.6	0.8	0.7	0.6	0.4	8	2.2	0.32	0.29	0.2	1.48	0.42	0.05	0.07	0.03	37.5	0.5	3.5	0.2	1	1	1	1	0	NA
27016	76	NA	0.9	0.8	0.7	0.3	0.4	2	0.6	0.22	0.13	0.38	1.72	0.23	0.09	0.08	0.03	31.7	0.4	0.8	0.14	1	2	2	3	0	NA
27017	39	20.24	1.9	0.8	0.7	0.3	0.4	2	0.6	0.34	0.03	0.1	1.15	0.23	0.05	0.04	0.02	8.6	0.3	1	0.5	1	1	1	2	0	NA
27018	34	23.17	20.1	0.8	2	8.9	0.4	8	1.7	2.62	0.82	1.1	11.96	4.07	0.08	0.49	0.8	72.8	0.3	2.9	0.9	2	2	1	1	0	NA
27024	74	33.67	7.7	0.8	0.7	2.2	0.4	3	0.6	1.75	1.59	0.44	6.8	1.49	0.05	0.15	0.06	50.2	0.6	2.5	1.3	3	2	1	3	1	Other or unknown
27031	81	24.97	2.5	0.8	0.7	0.3	0.4	2	0.6	0.22	0.2	0.38	2.18	0.23	0.05	0.07	0.02	42.3	0.7	0.8	3.7	3	2	2	3	0	NA
27033	85	28.13	85.8	1.9	0.7	45.6	4.5	26	5.9	0.66	0.52	1.25	11.81	0.71	0.05	0.98	0.15	236.8	0.8	1.3	3.1	1	1	1	1	1	Other or unknown
27050	83	23.98	24.4	2	0.7	7.9	0.4	10	0.6	0.47	0.31	0.22	2.78	0.23	0.05	0.09	0.02	15.3	0.7	1.2	5.6	3	3	2	3	1	Other or unknown
27066	57	44.12	6.6	0.8	0.7	1.1	0.4	3	0.6	2.36	0.17	0.32	5.08	0.83	0.05	0.18	0.06	18.8	0.3	2.1	1.3	3	3	2	3	0	NA
27072	61	38.4	17.6	1	0.7	0.3	0.4	8	2.3	5.14	1.07	0.63	11.27	1.82	0.33	0.28	0.15	95	0.4	1.4	0.14	3	2	1	3	0	NA
27075	27	22.37	5.6	0.8	0.7	2	0.4	2	0.6	5.3	0.08	0.31	4.08	0.72	0.09	0.18	0.05	30.4	1.3	1.8	0.8	2	NA	2	3	0	NA
27078	33	39.17	22	0.8	0.7	14	0.4	3	0.6	5.57	0.29	0.3	4.58	0.89	0.19	0.37	0.12	85.8	0.2	1	2.7	2	2	1	3	1	Other or unknown
27079	43	22.25	1.8	0.8	0.7	0.3	0.4	2	0.6	0.56	0.6	0.15	2.06	0.52	0.09	0.06	0.08	12.1	0.9	2.2	0.4	1	1	2	3	1	Other or unknown
27084	49	25.76	52.8	2	0.7	12.3	0.4	25	3.5	0.22	0.69	0.2	11.16	1.08	0.05	0.6	0.05	133.3	0.7	2.7	9.4	1	2	1	5	0	NA
27085	85	31.78	12	0.8	0.7	7.2	0.4	3	0.6	0.32	0.3	0.19	2.9	0.61	0.05	0.07	0.08	124.9	0.6	2.3	1	3	2	1	3	1	Other or unknown
27091	50	26.64	41.9	0.8	0.7	18.4	0.4	7	0.6	0.74	2.1	0.52	4.49	0.77	0.19	0.18	0.31	114.6	2.1	2.1	2.3	3	2	2	4	0	NA
27092	78	25.24	36.9	0.8	0.7	28.7	0.4	5	1.9	3.06	0.1	0.15	2.6	0.35	0.05	0.05	0.02	24.7	0.4	2.4	0.14	2	2	1	1	1	Other or unknown
27094	53	28.53	2.8	0.8	0.7	0.3	0.4	2.8	0.6	0.98	0.09	0.24	3.36	1.61	0.05	0.14	0.12	150.2	0.2	5.1	0.1	1	2	1	1	0	NA
27104	41	27.37	74.6	0.8	0.7	50.5	0.4	11	1.9	0.53	0.45	0.25	9.24	5.2	0.15	0.26	0.24	54.4	0.9	7.9	1.3	3	2	1	1	0	NA
27108	66	24.86	3.4	0.8	0.7	0.7	0.4	3	0.6	0.82	0.21	0.14	4.26	0.57	0.02	0.12	0.01	20.07	0.3	2.5	0.7	3	2	2	3	0	NA
27117	30	32.13	122.2	0.8	0.7	90.7	0.4	6.3	0.6	1.35	1.52	0.48	8.88	0.85	0.19	0.39	0.08	84.6	0.1	0.7	7.8	3	2	2	4	0	NA
27119	28	40.2	10.8	0.8	0.7	0.3	0.4	6	0.6	1	0.26	1.15	7.77	1.97	0.15	0.23	0.07	45	0.1	1.6	1.2	2	2	2	4	0	NA
27129	72	28.1	10.3	0.8	0.7	2	0.4	5	0.6	0.84	0.34	2.03	6.12	0.92	0.05	0.19	0.04	30.5	0.7	1.1	2.7	3	3	2	3	1	Other or unknown
27154	46	26.06	5.6	0.8	0.7	1.2	0.4	2	0.6	0.9	1.19	0.39	8.35	1.79	0.05	0.17	0.02	21.8	0.9	2.7	1.8	3	2	2	4	0	NA
27156	62	28.16	5.1	0.8	0.7	2.3	0.4	2.2	0.6	3.63	0.51	0.24	3.39	0.43	0.05	0.07	0.02	24.7	0.4	1.6	0.7	3	2	1	3	0	NA
27165	85	32.63	19.7	0.8	0.7	15.9	0.4	2	0.6	5.59	0.34	0.51	7.27	1.62	0.05	0.3	0.1	29.3	0.6	2.5	3	2	1	2	3	1	Other or unknown
27166	81	30.48	2	0.8	0.7	0.3	0.4	1.2	0.6	3.26	0.09	0.2	2.37	0.54	0.05	0.04	0.04	33.4	0.1	1.7	0.5	3	2	1	3	1	Other or unknown
27170	84	27.52	67.3	0.8	0.7	26.7	1.3	24	1.9	1.24	0.4	0.22	4.3	1.42	0.16	0.1	0.06	14.6	0.3	7	0.6	3	3	2	3	1	Other or unknown
27174	34	26.42	32.5	0.8	0.7	10.6	0.4	13	3	9.08	0.42	0.39	8.4	2.17	0.1	0.37	0.1	35.4	0.2	3.3	1.1	3	2	1	3	0	NA
27179	75	39.26	11.2	0.8	0.7	5.1	0.4	4	0.6	1.46	0.74	0.35	3.61	0.65	0.07	0.09	0.09	33.7	0.5	1	0.3	2	2	2	3	1	Other or unknown
27182	32	24.36	10.3	0.8	0.7	0.3	0.4	6	2	0.67	0.37	0.28	6.09	1.09	0.14	0.2	0.09	84.7	0.8	2	0.14	1	1	1	1	0	NA
27187	31	25.85	18	0.8	0.7	6	0.4	8	0.6	0.45	0.2	0.06	4.88	0.23	0.05	0.15	0.02	25.9	1.1	1.6	5.6	1	2	1	5	0	NA
27196	22	24.06	6.5	0.8	0.7	0.4	0.4	4	1.2	1.66	0.2	0.65	7.16	0.23	0.07	0.25	0.02	61.4	0.1	0.5	0.6	3	1	2	3	0	NA
27216	27	26.95	12.5	0.8	0.7	0.3	0.4	8	1.7	1.64	0.53	0.42	3.53	0.23	0.07	0.16	0.03	65	0.3	0.7	2.4	3	2	2	2	0	NA
27220	64	41.76	7.4	0.8	0.7	2.1	0.4	5	0.6	0.45	0.69	0.21	4.34	0.87	0.05	0.08	0.11	45.8	0.2	1.5	0.4	3	1	2	4	1	Other or unknown
27222	45	27.41	7.1	0.8	0.7	0.3	0.4	3	0.9	1.66	0.57	0.27	9.6	1.11	0.1	0.4	0.05	46.5	0.3	1.1	1.1	3	2	1	3	0	NA
27227	65	29.01	83.3	0.8	0.7	54.6	0.4	12	0.6	2.78	0.92	0.56	9.36	0.99	0.08	0.16	0.07	66	0.5	1.3	1.6	2	2	1	3	0	NA
27228	26	33.61	3.9	0.8	0.7	0.3	0.4	3	1.3	3.87	0.11	0.38	6.49	1.26	0.07	0.23	0.08	24.9	0.9	2.8	0.5	2	3	1	3	0	NA
27233	64	41.22	3.3	0.8	0.7	0.8	0.4	1.2	0.6	1.32	1.95	0.24	5.65	0.67	0.05	0.17	0.02	13.1	1	1.4	0.6	1	2	2	3	1	Other or unknown
27234	69	48.73	15.3	0.8	0.7	3.3	0.4	7.9	0.6	1.21	0.62	0.21	10.58	4.97	0.08	0.18	0.08	66.2	0.1	4.6	1.1	1	1	2	4	1	Other or unknown
27235	76	29.25	28.8	2	0.7	2.3	0.4	12	3.2	3.45	0.82	0.7	5.4	1.84	0.05	0.17	0.31	106.1	0.5	1.4	1	1	2	1	1	0	NA
27244	39	24.7	9.9	0.8	0.7	0.3	0.4	4.8	1.1	1.94	0.62	0.82	3.36	1	0.17	0.2	0.02	39.5	0.6	1.2	1.4	2	NA	2	4	0	NA
27245	82	26.84	22.4	2	1.4	0.7	0.4	16	4	4.08	1.45	0.51	5.83	3.07	0.12	0.14	0.08	58.4	1	4.6	0.2	3	NA	1	1	0	NA
27251	46	23	6.8	0.8	0.7	0.3	0.4	5.3	1.2	0.38	0.34	0.28	10.71	0.9	0.12	0.31	0.28	67.5	0.1	1	0.7	1	3	1	1	0	NA
27256	29	28.6	3.3	0.8	0.7	0.3	0.4	2.6	0.6	1.25	0.08	0.21	0.99	0.38	0.09	0.03	0.02	9.9	0.3	1.3	1	1	2	2	1	0	NA
27261	45	29.9	32	0.8	0.7	16.6	0.4	5.7	0.6	3.43	0.59	0.34	8.15	2.65	0.13	0.39	0.13	55.2	0.2	2.6	1.8	2	1	2	4	0	NA
27270	54	22.08	74.1	2	0.7	35	0.4	20	4.2	5.06	0.99	0.96	15.42	2.99	0.2	0.36	0.39	87.9	0.4	2.5	9.1	3	3	1	3	0	NA
27272	53	33.87	1.4	0.8	0.7	0.3	0.4	1.2	0.6	1.98	0.17	0.1	4.42	0.33	0.05	0.07	0.05	29.2	3.8	2.6	1	3	2	2	3	1	Other or unknown
27285	48	27.84	6.2	0.8	0.7	0.3	0.4	3.5	0.6	1.34	0.23	0.28	8.77	1.09	0.11	0.26	0.11	50	0.1	1.1	0.4	3	2	1	1	0	NA
27286	80	NA	26.8	0.8	0.7	9.1	0.4	10	1.3	3.74	0.61	0.5	5.49	1.06	0.05	0.2	0.07	56.8	0.4	1.7	1	2	2	2	3	1	Other or unknown
27295	84	26.87	7.7	0.8	0.7	2.6	0.4	4	1.2	0.22	0.11	0.06	4.47	0.23	0.05	0.15	0.03	6.8	0.3	1	1.2	2	NA	2	3	1	Other or unknown
27298	85	22.88	42.4	0.8	0.7	7	0.4	23	1.8	1.1	1.23	1.52	2.72	1.42	0.05	0.09	0.41	114.4	1	2.7	2.5	1	2	2	5	0	NA
27301	48	29.96	1.2	0.8	0.7	0.3	0.4	1.2	0.6	0.53	0.03	0.09	0.93	0.23	0.05	0.06	0.02	5.8	0.3	1	0.8	3	3	2	3	0	NA
27303	31	39.55	5	0.8	0.7	0.3	0.4	2	0.6	3.88	0.16	1.9	7.26	0.94	0.12	0.22	0.14	65.2	0.2	0.5	0.14	3	1	2	3	0	NA
27313	42	24.08	2.1	0.8	0.7	0.3	0.4	2.8	1.7	0.22	0.17	0.12	3.54	0.23	0.07	0.15	0.04	21.6	0.3	0.9	1.5	3	2	1	1	0	NA
27315	67	39.6	6	0.8	0.7	0.6	0.4	5.2	0.6	0.77	0.36	0.18	6.41	0.8	0.05	0.1	0.03	32.4	0.4	1.6	0.7	3	2	2	3	1	Other or unknown
27317	47	31.91	7.6	0.8	0.7	0.9	0.4	4	0.6	0.46	0.34	0.22	3.85	0.39	0.05	0.31	0.14	40.3	0.3	1.3	1	3	2	1	4	0	NA
27320	47	28.92	4.4	0.8	0.7	1.1	0.4	3	0.6	1.4	1.09	0.33	6.68	1.3	0.11	0.27	0.15	45.1	0.4	1.8	0.6	1	3	1	4	0	NA
27323	68	26.72	26.4	0.8	0.7	7.3	0.4	14	0.6	1.57	0.34	0.24	6.07	0.85	0.05	0.1	0.02	60.6	0.3	1.4	5.6	3	2	2	3	0	NA
27339	53	29.02	0.6	0.8	0.7	0.3	0.4	1.2	0.6	0.22	0.03	0.16	0.97	0.23	0.05	0.03	0.03	16.9	0.1	2	0.3	2	3	2	3	0	NA
27341	26	29.09	10.3	0.8	0.7	2.3	0.4	4.3	0.6	2.41	0.22	0.3	2.79	0.81	0.17	0.16	0.11	21.5	0.3	2.1	0.3	1	2	1	1	0	NA
27343	36	33.45	7.4	0.8	0.7	0.3	0.4	4	0.6	2.78	0.69	0.46	10.17	1.14	0.11	0.63	0.32	118.4	0.3	0.7	0.8	1	1	2	3	0	NA
27345	28	31.44	10.2	0.8	0.7	3.3	0.4	4	1.1	1.43	0.25	0.69	10.59	0.66	0.11	0.49	0.02	40.4	1.2	1.1	3.1	3	2	2	3	0	NA
27358	41	23.89	12.5	0.8	0.7	0.3	0.4	5	1.5	5.02	0.21	2.88	4.16	1.03	0.05	0.19	0.15	82.1	0.6	1.8	0.4	1	2	2	1	0	NA
27364	21	20.72	19.3	0.8	0.7	14.4	0.4	2	1.3	0.98	0.08	0.24	3.94	0.69	0.22	0.18	0.02	66.6	0.3	0.9	2.3	3	NA	2	3	0	NA
27377	85	24.57	9.2	0.8	0.7	12.9	0.4	6.3	0.6	0.49	0.07	0.19	2.9	0.62	0.06	0.06	0.03	12.7	0.3	6.1	1.5	2	2	1	3	0	NA
27403	85	24.54	2.6	0.8	0.7	0.3	0.4	1.2	1.2	1.04	0.64	0.24	3.01	1.58	0.05	0.08	0.04	92.5	0.9	3.2	0.6	NA	2	2	4	0	NA
27407	46	19.78	10.1	0.8	0.7	0.6	0.4	7	1.6	3.35	1.67	2.13	5.9	1.5	0.08	0.28	0.09	49.7	1.4	3.6	0.6	2	1	2	3	0	NA
27411	85	22.9	1.3	0.8	0.7	0.4	0.4	1.2	0.6	0.84	0.15	0.09	2.16	0.41	0.05	0.05	0.02	19.7	0.4	3.4	0.7	3	2	2	3	0	NA
27421	41	31.34	21.7	0.8	0.7	10.2	0.4	6	0.6	1.43	0.74	0.24	11.11	0.58	0.08	0.2	0.12	63.5	0.2	0.9	1	3	2	2	1	1	Other or unknown
27429	72	42.58	55	0.8	1.2	32.5	0.4	6	0.6	0.34	0.66	1.13	3.15	0.57	0.11	0.14	0.04	28.7	1	1.8	4.1	3	2	2	4	0	NA
27433	53	27.66	1	0.8	1.1	0.7	0.4	2	0.6	0.67	0.35	0.11	2.99	0.23	0.05	0.11	0.08	17.1	1.2	1.6	1	2	3	1	3	0	NA
27440	75	27.47	1.3	0.8	0.7	0.3	0.4	1.2	0.6	0.8	0.15	0.14	1	0.42	0.05	0.05	0.02	14.9	0.8	7.6	0.14	2	1	1	3	1	Other or unknown
27442	22	29.86	1.9	0.8	1.2	1	0.4	2	0.6	1.14	0.04	0.17	2.77	0.23	0.05	0.06	0.05	23.4	1	1.1	0.6	2	1	1	3	0	NA
27464	27	37.38	16.1	0.8	0.7	0.3	0.4	12	0.6	7.26	0.19	0.73	4.63	0.89	0.09	0.19	0.22	85.7	0.3	0.8	0.5	1	2	2	1	0	NA
27467	28	46.36	11.1	0.8	0.7	6.1	0.4	2	0.6	0.9	0.14	0.34	2.82	0.3	0.05	0.1	0.06	15.9	0.5	1	0.3	2	1	2	4	0	NA
27471	47	32.79	4	0.8	0.7	0.3	0.4	2	0.6	1.28	0.21	0.31	2.33	0.23	0.81	0.09	0.06	44.5	0.3	1.2	0.6	3	2	1	3	1	Other or unknown
27483	31	25.28	7.1	0.8	0.7	4.1	0.4	1.2	0.6	0.47	0.05	0.08	3.87	0.39	0.05	0.07	0.02	22.4	0.3	1.5	2.2	1	2	1	4	0	NA
27490	76	26.18	11.7	0.8	0.7	1.9	0.4	6	2.1	1.24	0.38	0.3	2.79	0.23	0.13	0.09	0.13	114.8	0.1	0.7	2.9	3	2	1	3	1	Other or unknown
27506	22	29.51	17	0.8	1.1	3.3	0.4	8.5	1.4	1.53	0.1	0.69	6.62	0.53	0.19	0.23	0.07	41.8	0.1	0.5	0.5	2	1	2	1	0	NA
27508	43	19.24	3.8	0.8	0.7	0.3	0.4	2	0.6	1.97	0.64	0.41	5.73	0.92	0.16	0.17	0.07	16.6	1.9	0.8	0.9	2	2	2	4	0	NA
27521	66	34.25	2.3	0.8	0.7	0.5	0.4	2	0.6	1.56	0.34	0.27	5.32	0.47	0.07	0.09	0.06	39.17	0.3	1.5	2.1	1	2	2	3	1	Other or unknown
27532	31	22.81	38.2	0.8	0.7	25.5	0.4	7	1	0.83	0.47	0.32	8.18	2.62	0.23	0.65	0.23	94.75	1.5	3.2	4.6	1	1	1	4	0	NA
27551	81	20.85	3.1	0.8	0.7	1.2	0.4	1.2	0.6	0.22	0.07	0.15	1.49	0.23	0.05	0.05	0.02	37.9	0.4	2.1	0.9	NA	2	2	3	1	Other or unknown
27552	77	44.7	8.6	0.8	0.7	0.6	0.4	7	1.7	1.12	0.19	0.35	4.7	0.77	0.05	0.18	0.1	18.4	0.2	2.1	0.3	1	1	2	1	1	Other or unknown
27554	37	29.44	1.8	0.8	0.7	0.5	0.4	1.2	0.6	0.22	0.45	0.11	4.34	0.23	0.05	0.14	0.02	21.2	0.3	0.9	4.2	3	3	1	3	0	NA
27559	67	29.21	6.1	0.8	0.7	1.8	0.4	2	0.6	1.47	0.55	0.51	3.11	1.39	0.05	0.09	0.13	30.1	0.7	3.7	0.5	2	2	2	3	0	NA
27574	85	20.09	27	0.8	0.7	7.5	0.4	13.5	2.3	4.4	0.66	0.2	17.87	1.57	0.05	0.16	0.05	36.1	0.6	3.5	1.2	2	2	2	3	0	NA
27577	29	21.48	29.2	0.8	0.7	0.3	0.4	17	3.4	0.22	0.93	0.36	8.9	1.36	0.11	0.21	0.18	97.6	0.4	1.4	0.4	3	1	2	2	0	NA
27584	75	25.59	6.2	0.8	0.7	1.7	0.4	3.3	0.6	2.12	0.41	0.4	4.02	1.52	0.05	0.11	0.09	11.3	0.5	2.6	0.8	1	2	2	3	0	NA
27587	52	21.1	4.6	0.8	0.7	0.9	0.4	3	0.6	1.82	0.47	0.21	6.69	1.08	0.05	0.09	0.16	78.5	2.1	1.7	0.9	3	2	1	3	1	Other or unknown
27596	73	27.36	4.7	0.8	0.7	0.3	0.4	3	0.6	2.11	0.16	0.25	1.87	0.37	0.05	0.06	0.02	23.3	0.4	1.5	0.14	2	2	2	3	0	NA
27597	69	23.24	12.8	0.8	0.7	8	0.4	4	0.6	1.17	0.66	0.16	3.89	0.72	0.1	0.09	0.06	38.8	0.5	2.9	4.2	2	2	1	3	0	NA
27598	54	28.34	1.5	0.8	1	0.4	0.4	1.2	0.6	1.23	0.17	0.13	5.04	0.4	0.05	0.14	0.04	27.9	0.4	2	1.4	3	2	1	3	0	NA
27604	42	26.07	11	0.8	0.7	3	0.4	5	0.6	1.64	0.4	0.2	6.53	0.65	0.14	0.21	0.07	37.9	0.2	0.9	3.4	3	2	2	4	0	NA
27606	21	24.02	24.5	0.8	0.7	6.3	0.4	9.5	0.6	2.38	0.1	0.32	3.77	0.23	0.05	0.25	0.07	44.4	0.1	0.9	6.1	3	1	1	3	0	NA
27607	21	23.78	14.2	0.8	1.3	1.3	0.4	9.4	1.2	0.82	0.05	0.28	5.35	0.6	0.08	0.13	0.83	120.7	0.2	1.5	0.9	3	2	1	1	0	NA
27620	59	32.46	3	0.8	0.7	1.3	0.4	1.2	0.6	0.72	0.15	0.11	2.13	0.4	0.05	0.06	0.02	6.8	0.5	2.5	0.8	2	2	2	3	0	NA
27622	60	21.2	4.6	0.8	0.7	0.3	0.4	3	0.6	0.58	0.65	0.24	4.43	0.72	0.08	0.15	0.12	66	0.8	1.8	1	3	2	1	3	1	Other or unknown
27634	50	28.55	37.8	0.8	0.7	27.6	0.4	4.1	0.6	11.74	0.23	0.45	5.13	0.74	0.05	0.22	0.02	19.2	0.3	1.4	4.6	3	3	1	3	0	NA
27635	56	29.61	9.9	0.8	0.7	2.1	0.4	5	0.6	5.37	2.13	0.51	10.74	1.76	0.14	0.4	0.06	72.1	0.7	1.8	1	2	3	2	3	0	NA
27639	28	31.49	5.3	0.8	0.7	1.2	0.4	3	1	2.85	0.04	0.31	5.24	0.33	0.05	0.1	0.38	49.8	0.1	0.4	1.2	3	3	2	3	0	NA
27641	56	33.95	5.3	0.8	0.7	0.6	0.4	2	0.6	3.07	0.72	1.15	7.96	0.49	0.05	0.22	0.02	74.2	0.6	0.9	0.5	2	2	2	3	0	NA
27645	83	27.83	0.8	0.8	0.7	0.3	0.4	2	0.6	0.7	0.04	0.21	1.1	0.34	0.05	0.05	0.04	17.6	0.3	3.4	0.2	1	1	2	3	1	Other or unknown
27648	34	23.25	28.7	0.8	0.7	18.8	0.4	5.5	0.6	0.24	0.38	0.16	2.66	0.2	0.11	0.12	0.03	34.2	0.4	1.4	7.4	3	3	2	3	0	NA
27652	62	33.84	15.7	0.8	0.7	12.6	0.4	6	1	0.36	0.2	0.1	2.03	0.48	0.05	0.15	0.03	40.9	0.5	2.3	0.3	1	NA	1	1	0	NA
27653	50	33.16	34.8	0.8	0.7	12.8	0.4	10	1.6	1.46	1.75	0.32	6.94	2.06	0.13	0.4	0.17	55.8	4.1	2.6	0.2	3	NA	1	3	1	Other or unknown
27660	45	31.48	5.2	0.8	0.7	0.5	0.4	4	0.9	0.22	0.44	0.18	7.31	0.68	0.05	0.2	0.04	45.7	2.4	3.8	0.14	3	2	1	3	0	NA
27676	35	28.12	12.2	0.8	0.7	2.4	0.4	6	0.6	9.67	0.09	0.29	8.23	0.88	0.22	0.37	0.36	72.8	0.2	1.9	2	2	2	1	3	0	NA
27684	57	41.74	3.1	0.8	0.7	0.3	0.4	2	0.6	0.87	0.44	0.27	3.91	0.33	0.05	0.11	0.02	4	0.7	1.2	0.14	3	2	1	3	1	Other or unknown
27697	54	32.32	2.2	0.8	1.6	1.4	0.4	3	0.6	0.56	0.18	0.19	2.59	2.11	0.19	0.11	0.13	18.9	0.4	5.3	1.3	2	2	1	3	1	Other or unknown
27712	39	29.44	18.6	0.8	0.7	9.2	0.4	5	0.6	6.16	0.32	0.56	6.14	0.7	0.07	0.23	0.13	106.9	0.2	1.4	3.8	3	3	1	3	0	NA
27716	27	26.53	1.3	0.8	0.7	0.3	0.4	2	0.6	0.8	0.03	0.17	0.96	0.23	0.05	0.03	0.02	13.6	0.2	0.4	0.9	3	3	2	3	0	NA
27722	60	29.86	18	0.8	1.1	1.1	0.4	12	1.6	6.43	0.22	0.58	4.27	1.23	1.2	0.19	0.09	23.4	0.1	1.9	0.7	3	3	1	1	0	NA
27723	44	25.41	0.4	0.8	1.2	0.3	0.4	1.2	0.6	0.6	0.1	0.16	1.66	0.65	0.12	0.09	0.16	23.2	0.4	2.8	1.5	3	2	1	3	1	Other or unknown
27730	85	22.94	12.8	0.8	0.7	4.7	0.4	6	0.9	0.77	0.97	0.58	5.34	2.6	0.05	0.11	0.07	69.5	0.7	0.8	0.2	2	2	2	3	1	Other or unknown
27734	82	25.08	10.5	0.8	0.7	2.5	0.4	4.4	0.6	1.54	0.85	0.52	5.51	2.63	0.15	0.2	0.1	103.3	0.5	4.4	0.6	1	2	1	1	1	Other or unknown
27739	68	29.35	3.8	0.8	0.7	2.2	0.4	1.2	0.6	0.91	0.41	0.13	4.25	0.46	0.05	0.14	0.02	13.5	0.5	2.5	0.4	3	3	1	3	1	Other or unknown
27749	65	26.2	3.5	0.8	0.7	0.3	0.4	2	0.6	2.26	0.39	0.42	4.84	0.89	0.14	0.16	0.04	34.2	0.4	1.5	0.14	3	2	2	3	0	NA
27750	65	29.09	7.7	0.8	0.7	1	0.4	5	0.6	0.9	0.53	0.24	7.21	0.51	0.05	0.14	0.21	39.6	0.3	0.9	1	3	2	2	3	1	Other or unknown
27753	51	NA	5	0.8	0.7	1.8	0.4	3.4	0.6	1	0.68	0.16	3.19	0.48	0.09	0.17	0.04	34.8	0.4	1.4	0.9	1	2	2	1	1	Other or unknown
27754	51	25.13	3.5	0.8	0.7	1.4	0.4	2	0.6	0.6	0.33	0.19	8.71	0.57	0.44	0.23	0.05	47.7	0.2	1.4	1.7	2	3	1	3	1	Other or unknown
27755	37	38.9	16.1	1	0.7	1.9	0.4	10	1.5	0.87	0.16	0.18	4.17	0.33	0.05	0.1	0.12	28.6	0.4	1.6	2.7	1	2	1	1	0	NA
27756	26	18.27	10.5	0.8	0.7	0.7	0.4	7	2	2	1.19	0.9	7.96	1.8	0.21	0.19	0.34	153.8	0.8	1.4	0.7	1	2	2	4	0	NA
27771	20	20.79	4.6	0.8	0.7	0.3	0.4	4	1	1.58	0.17	0.56	4.27	0.23	0.05	0.13	0.03	29.7	0.4	0.4	0.6	3	2	2	1	0	NA
27779	38	20.15	1.6	0.8	0.7	0.5	0.4	1.2	0.6	0.22	0.05	0.06	1.09	0.23	0.08	0.06	0.02	22.4	0.3	1.1	0.8	3	2	2	3	1	Other or unknown
27784	72	31.72	4.4	0.8	0.7	0.9	0.4	3.3	2.4	1.02	0.31	0.31	7.24	0.87	0.05	0.31	0.06	31.1	1.1	1.4	2.3	1	2	2	1	1	Other or unknown
27789	62	26.21	8.3	0.8	0.7	1.3	0.4	4	0.6	2.35	1.04	0.35	7.3	2.79	0.11	0.16	0.15	61.1	0.5	3.7	0.5	1	3	1	3	1	Other or unknown
27803	46	35.69	1.5	0.8	0.7	0.3	0.4	1.2	0.6	1.19	0.03	0.14	0.82	0.23	0.08	0.011	0.08	6	0.3	1.6	0.1	3	NA	2	3	0	NA
27810	71	28.1	5.7	0.8	0.7	0.3	0.4	2	0.6	1.99	0.22	0.24	3.73	0.77	0.08	0.16	0.02	19.1	0.2	1.8	0.5	1	2	2	1	0	NA
27812	69	26.64	10.3	0.8	0.7	0.9	0.4	6	1.5	1.03	0.23	0.75	4.97	1.15	0.05	0.14	0.09	250.6	0.1	0.9	0.5	1	2	1	1	0	NA
27832	40	38.18	4.9	0.8	0.7	0.3	0.4	3	0.6	0.54	0.34	0.45	6.51	0.52	0.05	0.32	0.04	57.1	0.1	1.1	0.2	2	2	2	3	0	NA
27838	79	30	4.3	0.8	0.7	0.3	0.4	2.2	1.5	2.51	1.33	0.37	8.54	2.23	0.05	0.19	0.06	41.5	0.9	2.7	0.3	1	3	1	3	1	Other or unknown
27840	46	28.64	13.7	0.8	0.7	5.1	0.4	5	1	0.59	1.82	0.27	9.81	2.35	0.15	0.36	0.51	104.3	0.9	2.9	0.9	2	2	1	4	0	NA
27841	25	24.63	5	0.8	0.7	0.6	0.4	3	0.6	5.47	0.06	0.68	7.81	0.35	0.05	0.19	0.14	102.5	0.1	0.4	0.6	3	3	2	3	0	NA
27851	20	21.1	13.1	0.8	0.7	2.4	0.4	4	1.1	1.74	0.26	2.12	8.83	0.94	0.08	0.42	0.21	163.5	0.6	0.7	1.1	1	1	2	4	0	NA
27855	28	23.34	2.7	0.8	0.7	0.6	0.4	1.8	1.4	0.22	0.08	0.06	1.06	0.23	0.05	0.05	0.02	10.7	0.3	1.2	4.1	3	2	1	3	0	NA
27856	69	35.79	35.1	0.8	0.7	9.4	0.4	15	1.7	1.92	0.33	0.33	10.52	0.92	0.05	0.19	0.07	113.2	0.4	1.7	2.3	3	2	2	3	1	Other or unknown
27862	63	26.73	5.7	0.8	0.7	0.3	0.4	4	0.6	0.9	0.55	0.32	7.57	2.04	0.09	0.26	0.24	137.6	0.3	2.2	0.6	1	2	2	1	0	NA
27884	35	35.56	20.9	0.8	0.7	9	0.4	6	1	0.99	0.32	0.82	5.83	0.4	0.12	0.28	0.06	34.6	0.3	1	1.5	3	2	2	3	0	NA
27900	59	29.98	4.3	0.8	1.2	0.3	0.4	4	1	1.43	0.78	0.35	5.72	1.15	0.13	0.2	0.15	55.3	0.4	1.2	0.8	2	2	1	3	1	Other or unknown
27914	34	28.1	5.2	0.8	0.7	0.3	0.4	3	0.6	2.28	0.12	0.54	3.34	0.44	0.05	0.13	0.15	80.6	0.4	0.9	1.4	3	3	2	3	0	NA
27917	40	33.33	1.3	0.8	0.7	0.3	0.4	1.2	0.6	0.69	0.15	0.25	4.51	0.23	0.05	0.07	0.02	10	0.2	1	0.5	3	2	2	3	1	Other or unknown
27921	49	29.23	9.3	2.1	0.7	0.3	0.4	3.8	0.6	2.59	0.21	0.37	6.23	1.27	0.11	0.29	0.08	57.8	0.1	2.6	0.1	2	2	1	3	0	NA
27925	24	22.61	3.1	0.8	0.7	0.3	0.4	1.2	0.6	33.71	0.18	0.62	3.57	1.81	0.39	0.13	0.31	23.1	0.3	1	1.5	1	1	2	4	0	NA
27932	41	27.08	41.9	1.5	0.7	6.1	0.4	15.8	0.9	12.65	0.56	0.32	9	1.93	0.07	0.44	0.09	80.5	0.9	3.2	1.4	3	3	1	4	0	NA
27933	52	24.67	8.7	0.8	0.7	2.1	0.4	4	1	2.14	0.09	0.27	5.47	0.86	0.07	0.18	0.09	118.3	0.1	0.9	2.5	3	3	2	3	0	NA
27941	25	38.53	6.6	0.8	0.7	0.6	0.4	3	0.6	4.14	0.12	0.39	7.83	0.54	0.27	0.17	0.2	35.2	0.3	1.3	1.1	1	1	1	3	0	NA
27952	43	21.38	6	0.8	0.7	1	0.4	4	1.3	5.25	1.2	0.23	4.11	0.55	0.05	0.13	0.09	24.1	1.4	1.8	1.5	2	2	2	3	0	NA
27957	72	33.98	2.5	0.8	0.7	0.3	0.4	2	0.6	2.05	0.44	0.42	8.13	0.58	0.05	0.19	0.03	61.1	0.3	2	1.8	3	2	2	3	1	Other or unknown
27960	72	22.5	9.1	0.8	1.2	0.3	0.4	7.2	1.1	1.42	0.39	0.11	2.6	0.23	0.05	0.07	0.06	13.1	0.7	1	2.6	3	3	2	3	0	NA
27961	81	26.85	20.4	0.8	0.7	7.2	0.4	8	1.1	0.84	1.11	0.4	9.75	1.6	0.07	0.19	0.02	83.4	0.5	2.3	1.1	1	2	2	3	0	NA
27971	42	33.47	20.7	0.8	0.7	12	0.4	6	0.6	1.14	0.24	1.16	3.74	0.35	0.05	0.23	0.07	17	0.9	1.2	1.7	3	2	2	4	0	NA
27979	47	29.8	32	0.8	0.7	15.2	0.4	13	1.2	2.82	0.19	0.28	8.13	1.4	0.05	0.24	0.03	41.6	0.2	2.9	6.3	3	3	1	4	1	Other or unknown
27985	56	26.35	35.9	0.8	0.7	24.3	0.4	4	0.6	0.37	0.2	0.11	2.79	0.49	0.05	0.1	0.02	24	0.7	3.1	5.9	3	3	2	4	0	NA
27988	20	35.83	4.2	0.8	0.7	0.7	0.4	2	0.6	9.73	0.22	0.34	3.85	0.81	0.08	0.25	0.03	59.1	1.1	1.3	0.4	1	1	2	3	0	NA
28009	48	25.86	7.1	0.8	0.7	1.7	0.4	3	0.9	0.62	0.73	0.18	2.1	0.54	0.05	0.08	0.02	38.4	1.1	2.1	0.7	2	2	1	1	0	NA
28010	67	34.39	19.3	0.8	0.7	12.7	0.4	4	0.6	0.6	0.97	0.19	4.11	0.73	0.07	0.09	0.02	38.7	0.3	1.7	2	1	NA	2	2	1	Other or unknown
28015	30	34.76	3.4	0.8	0.7	0.6	0.4	2	0.6	1.39	0.13	0.47	3.29	1	0.15	0.13	0.08	39.5	0.2	1.7	0.7	3	2	2	4	0	NA
28027	63	33.83	1.9	0.8	0.7	0.7	0.4	1.2	0.6	0.22	0.04	0.06	0.81	0.23	0.05	0.02	0.02	8.3	0.1	0.4	0.3	2	2	2	2	0	NA
28028	69	24.73	3.8	0.8	0.7	0.3	0.4	1.2	0.6	1.44	0.1	0.15	2.5	0.51	0.27	0.06	0.02	16.8	0.3	1.8	0.8	3	2	2	1	1	Other or unknown
28033	55	24.69	4.5	0.8	0.7	0.3	0.4	2.5	1.2	0.42	0.27	0.09	2.24	0.68	0.05	0.07	0.05	64.9	1.1	3.4	6.4	3	3	2	3	0	NA
28044	79	26.2	2.9	0.8	0.7	2.2	0.4	1.2	0.6	0.9	0.09	0.16	1.64	0.23	0.05	0.19	0.01	9.75	0.8	1.7	1.6	3	2	2	3	0	NA
28053	25	22.47	20.2	0.8	0.7	10.4	0.4	3.6	0.6	2.35	0.27	0.59	6.77	0.6	0.08	0.26	0.07	33.9	0.7	0.8	1.7	3	3	2	3	0	NA
28057	39	24.08	3	0.8	0.7	0.3	0.4	2	0.6	1.12	0.88	0.22	5.11	0.6	0.19	0.09	0.09	27.9	0.7	1.8	0.1	3	2	2	3	0	NA
28068	45	20.82	2.8	0.8	0.7	0.3	0.4	2	0.6	0.22	0.19	0.52	9.92	0.36	0.05	0.37	0.03	43	0.3	0.9	0.3	3	2	2	3	0	NA
28070	43	33.43	5.2	0.8	0.7	0.3	0.4	3	0.6	1.97	0.27	0.75	10.7	0.78	0.05	0.39	0.06	43.6	0.1	1.4	0.3	3	1	2	3	1	Other or unknown
28073	29	29.49	74.6	0.8	0.7	41.1	0.4	15	0.6	1	NA	0.3	5.9	0.88	0.21	0.22	0.04	79.4	0.3	1.2	1.3	2	2	2	4	0	NA
28077	44	27.1	6.4	0.8	0.7	0.7	0.4	4	0.6	9.07	0.38	0.67	5.6	1.5	0.32	0.25	0.4	110	0.3	3.2	0.9	3	3	1	3	0	NA
28083	58	38.43	160.1	0.8	0.7	117.2	0.7	17.3	0.6	1.4	0.2	0.16	7.23	0.67	0.08	0.27	0.07	30.5	0.4	2.2	1.7	2	3	2	4	1	Other or unknown
28098	85	26.53	7.3	0.8	0.7	0.3	0.4	5.3	2.1	0.92	0.84	0.54	3.32	0.53	0.1	0.08	0.23	21.7	1.2	3.6	0.3	1	1	2	4	0	NA
28102	77	30.98	3	0.8	0.7	0.3	0.4	1.2	0.6	1.13	0.89	0.13	5.15	1.41	0.05	0.07	0.02	17.6	0.8	6.6	0.2	1	NA	2	3	0	NA
28108	68	30.73	23.9	0.8	0.7	14.3	0.4	3	0.6	3.09	1.2	0.46	6.82	1.76	0.05	0.25	0.06	33.2	0.6	2.8	3.3	1	2	1	3	0	NA
28114	72	22.32	1.3	0.8	0.7	0.3	0.4	1.2	0.6	7.45	0.51	0.25	1.77	0.72	0.05	0.13	0.02	11.1	1.2	1.9	0.9	3	2	2	4	0	NA
28116	85	NA	10.8	0.8	0.7	4.7	0.4	4	0.6	1.06	0.42	0.41	5.43	0.53	0.05	0.15	0.08	40.5	0.6	2.2	2.9	3	3	2	3	1	Other or unknown
28126	38	23.71	41.7	0.8	1.6	18.1	0.4	13	3.9	0.39	0.76	0.3	13.85	1.41	0.09	0.31	0.11	30.5	1.4	3.6	4.9	1	2	2	3	0	NA
28127	66	26.07	7.2	0.8	0.7	1.4	0.4	4	0.6	0.22	0.08	0.06	1.47	0.23	0.05	0.011	0.02	12.2	0.3	1.2	1.3	2	NA	2	3	0	NA
28137	44	29.98	155.2	0.8	0.7	97	0.4	12	2.1	0.22	0.76	0.3	10.56	2.33	0.2	0.63	0.07	119	1.9	2	5	3	3	1	5	0	NA
28138	52	40.72	9.4	0.8	0.7	0.4	0.7	4	1.4	4.86	0.3	0.5	8.34	0.71	0.14	0.25	0.21	113.3	0.1	1	0.5	3	3	1	3	0	NA
28154	74	34.1	9	0.8	0.7	0.9	0.4	5	1	1.08	0.46	0.66	11.95	0.77	0.05	0.28	0.09	156.9	0.1	2	1.2	3	2	1	3	0	NA
28161	32	22.85	5.9	0.8	0.7	1.8	0.4	3	1.5	2.03	0.09	0.19	3.29	0.35	0.05	0.11	0.17	32.9	0.1	1	1.8	2	2	2	1	0	NA
28163	64	33.91	25	0.8	0.7	2.2	0.4	13.2	0.6	0.97	0.73	0.42	8.99	0.96	0.13	0.33	0.06	84.4	0.6	1.5	0.4	1	2	1	1	0	NA
28173	22	34.59	3.6	0.8	0.7	0.5	0.4	2	0.6	6.02	0.16	0.44	2.86	0.35	0.09	0.12	0.05	61.5	1.5	0.6	0.3	3	2	1	3	0	NA
28177	69	26.91	1.1	0.8	0.7	0.3	0.4	1.2	0.6	0.78	0.17	0.09	1.94	0.23	0.05	0.06	0.02	23.1	0.5	1.1	1.3	3	3	2	3	1	Other or unknown
28181	81	32.71	8	0.8	0.7	4.1	0.4	1.2	0.6	0.91	0.27	0.32	2.83	0.87	0.05	0.07	0.05	32.2	0.5	2.1	0.4	2	2	1	3	0	NA
28207	75	24.95	17.8	0.8	0.7	3.8	0.4	7	0.6	0.63	0.25	0.37	5.6	0.85	0.05	0.14	0.04	37.8	0.4	2.3	1.2	1	2	1	4	0	NA
28210	70	25.73	13.4	0.8	0.7	0.3	0.4	4	1.9	3.71	0.48	0.38	6.7	2.62	0.13	0.11	0.1	46.9	0.3	2.4	0.7	1	2	1	1	0	NA
28211	72	31.91	1.5	0.8	0.7	0.3	0.4	1.2	0.6	1.28	0.12	0.15	0.72	0.23	0.09	0.011	0.02	8.9	0.5	2.8	0.1	3	3	1	3	1	Other or unknown
28222	39	31.41	5.7	0.8	1.6	0.7	0.4	5	1.4	2.15	0.8	0.53	8.76	0.93	0.09	0.53	0.09	67.3	0.8	0.7	0.3	2	2	1	3	0	NA
28224	38	25.95	6.1	0.8	0.7	0.3	0.4	2.8	0.6	4.62	0.14	0.46	3.95	0.51	0.05	0.13	0.08	33.5	0.3	1.2	0.14	3	2	2	3	0	NA
28225	46	22.89	9.1	2.1	1	0.3	0.4	4.7	1.3	1.76	1.26	2.03	5.74	0.82	0.21	0.24	0.28	40.7	0.4	1.7	0.3	2	2	1	4	0	NA
28230	33	19.53	3.8	0.8	0.7	1	0.4	3.1	0.6	0.95	0.11	0.13	3.85	0.37	0.05	0.19	0.09	23.2	0.1	1.4	1.6	3	3	1	3	0	NA
28245	21	28.53	8.5	0.8	1	1.8	0.4	3	0.6	33.43	0.12	0.55	2.64	2.21	0.19	0.12	0.1	43.5	1.7	1.7	1.1	2	1	2	3	1	Other or unknown
28247	65	28.27	3.5	0.8	0.7	0.9	0.4	3	0.6	0.62	0.73	0.14	3.59	0.45	0.05	0.21	0.02	23.2	0.9	1.6	0.6	2	2	2	3	0	NA
28252	28	31.57	9.5	0.8	0.7	1.2	0.4	4.6	0.6	2.84	0.09	0.26	5.87	1.18	0.18	0.18	0.04	29.7	0.1	1.9	0.3	2	2	1	1	0	NA
28260	46	22.94	5.2	0.8	0.7	0.3	0.4	3	0.6	1.95	1.27	0.32	10.87	1.3	0.09	0.26	0.05	51.1	3.5	2.5	0.6	1	1	1	3	1	Other or unknown
28266	41	26.84	11.9	0.8	1.3	0.7	0.4	7	0.6	2.18	0.48	0.31	10.83	0.69	0.11	0.45	0.12	60.9	0.1	0.7	0.4	1	2	2	1	1	Other or unknown
28267	26	19.08	9.9	0.8	0.7	2.6	0.4	3.2	1.5	2.09	0.14	0.48	5.68	0.6	0.47	0.11	0.1	45.6	0.1	0.7	0.7	3	2	1	3	0	NA
28281	55	27.24	5.6	0.8	0.7	3.7	0.4	1.2	0.6	3.36	0.05	0.2	1.74	0.3	0.1	0.04	0.14	48.2	0.1	2	2.3	2	3	2	3	0	NA
28289	60	32.01	22.7	0.8	0.7	14	0.4	7	1.4	2.6	0.11	0.11	2.5	0.23	0.05	0.05	0.07	97.5	0.3	1.1	1.2	3	3	2	1	0	NA
28292	29	27.2	36.8	0.8	0.7	18.6	0.4	13	1.5	1.42	0.24	0.17	8.34	0.5	0.05	0.16	0.09	23	0.9	2	1.8	3	2	1	5	0	NA
28293	70	29.96	5.6	0.8	0.7	1.3	0.4	3	0.6	0.89	0.87	0.59	5.54	2.33	0.91	0.15	0.03	16.44	0.7	5.3	0.3	1	1	2	1	1	Other or unknown
28297	56	35.52	18.6	0.8	0.7	12.5	0.4	2	0.6	1.2	0.12	0.31	7.1	0.62	0.05	0.1	0.07	82.1	0.1	1.9	1.2	3	3	2	3	0	NA
28298	27	37.18	3.2	0.8	0.7	0.7	0.4	1.2	0.6	0.39	0.15	0.09	1.63	0.59	0.05	0.04	0.02	3.2	0.2	3.2	0.6	3	2	2	3	0	NA
28300	60	32.33	22.7	0.8	0.7	13.1	0.4	6	0.6	0.94	0.36	0.36	2.92	0.73	0.09	0.05	0.06	24	1	2	1.6	3	2	1	4	0	NA
28301	32	28.22	25.9	0.8	0.7	0.8	0.4	12.8	1.9	1.45	1.07	0.54	7.33	0.61	0.05	0.29	0.9	148.6	0.4	0.5	2	1	2	2	1	0	NA
28302	22	20.36	147.6	3	0.7	5.3	0.4	65	1.4	4.01	0.39	0.4	9.33	1.2	0.15	0.44	0.12	59.89	1.3	1.5	0.9	3	2	1	1	0	NA
28308	34	32.12	11	0.8	0.7	1.4	0.4	5	0.6	1.58	0.48	1	9.26	1.42	0.17	0.41	0.08	57.4	0.2	0.5	0.5	3	1	2	3	1	Other or unknown
28310	30	31.04	9.2	0.8	1.1	1.2	0.4	6	0.6	2.78	0.09	0.23	3.22	0.53	0.08	0.13	0.1	102	0.1	0.9	0.8	3	2	1	3	0	NA
28316	21	61.62	2.5	0.8	0.7	0.3	0.4	2	0.6	2.73	0.08	0.37	4.17	0.39	0.14	0.21	0.14	36.2	0.2	0.6	0.2	2	2	1	4	0	NA
28319	66	32.36	28.6	0.8	0.7	8.7	0.4	9	1.1	0.67	0.19	0.18	5.32	0.81	0.07	0.24	0.13	153.1	0.2	2.7	5	3	3	1	3	1	Other or unknown
28323	85	21.65	13.5	0.8	0.7	4.8	0.4	4	0.6	2.06	0.21	0.4	7.35	1.27	0.05	0.18	0.02	27.4	0.6	3.2	0.8	2	2	2	3	0	NA
28327	85	19.68	178.7	0.8	0.7	136.2	0.4	10	1	2.01	1.32	0.54	3.28	1.8	0.18	0.07	0.08	69.2	1	7.3	0.7	3	2	1	3	1	Other or unknown
28337	47	20.95	13.3	0.8	1.1	6.2	0.4	6	0.6	3.27	0.45	0.54	14.11	0.86	0.13	0.55	0.02	46.2	0.4	1.5	0.7	3	3	2	3	0	NA
28340	82	26.85	8.2	0.8	0.7	1.1	0.4	4.2	0.6	2.67	1.44	0.48	3.21	1.88	0.11	0.08	0.07	90.8	1.7	5.1	0.2	1	1	1	3	0	NA
28344	36	21.39	0.4	0.8	0.7	0.3	0.4	1.2	0.6	0.22	0.07	0.1	3	0.23	0.05	0.11	0.02	9.1	0.1	1.3	0.1	3	3	2	3	0	NA
28350	50	24.61	24.3	0.8	0.7	18.5	0.4	4	0.6	2.62	0.25	0.39	6.35	3.32	0.05	0.16	0.1	41.8	0.2	3.8	1.5	2	2	2	3	0	NA
28366	53	29.5	4.6	0.8	0.7	0.3	0.4	1.2	0.6	0.69	0.08	0.2	2.59	0.46	0.15	0.11	0.06	31.1	0.3	0.8	0.14	1	1	1	3	0	NA
28374	31	32.21	3	0.8	0.7	0.3	0.4	1.2	0.6	0.73	0.1	0.31	2.41	0.23	0.07	0.14	0.07	20.1	0.1	0.8	0.14	3	2	2	3	0	NA
28400	75	25.49	1.4	0.8	0.7	0.5	0.4	1.2	0.6	0.22	0.04	0.1	0.34	0.23	0.05	0.011	0.09	11.3	0.3	2.1	1.7	1	1	2	1	0	NA
28413	25	24.14	99.1	0.8	0.7	0.3	0.4	17.5	0.6	0.57	0.51	0.45	11.26	0.96	0.14	0.3	0.09	82.1	0.1	0.8	7.8	3	3	1	3	0	NA
28414	51	27.31	4.9	0.8	0.7	0.3	0.4	2	0.6	2.29	0.62	0.32	4.9	0.64	0.19	0.22	0.14	60	0.6	2	0.7	3	3	1	4	0	NA
28419	74	20.24	6.3	0.8	0.7	3.2	0.4	3	0.6	0.89	0.35	0.19	2.5	1.75	0.26	0.11	0.07	40	0.5	5.1	2.3	1	2	1	4	0	NA
28421	38	31.97	31.6	0.8	0.7	7.8	0.4	17	0.6	1.02	0.79	0.79	11.63	0.56	0.12	0.67	0.03	50.2	0.3	0.2	1.3	2	2	2	2	1	Other or unknown
28440	26	24.02	5.6	0.8	0.7	2.5	0.4	2	0.6	3.24	0.03	0.17	1.98	0.23	0.05	0.11	0.05	25.7	0.3	1.2	1.3	3	3	1	3	0	NA
28446	22	29	96.3	0.8	0.7	62.4	1.4	9	0.6	3.66	0.04	0.38	3.1	3.54	0.16	0.13	0.1	44.4	1.9	6.1	2	3	2	1	5	0	NA
28455	79	26.06	5.5	0.8	0.7	2.2	0.4	2	0.6	0.22	0.12	0.06	1.34	0.61	0.09	0.09	0.02	48.3	0.3	3.3	0.3	3	3	1	4	0	NA
28462	43	21.99	5.8	0.8	0.7	2.2	0.4	2.8	0.6	2.21	0.19	0.34	4.33	0.69	0.05	0.1	0.02	29.1	0.1	1.2	1.4	3	3	2	4	1	Other or unknown
28477	71	26.89	12.2	0.8	0.7	3	0.4	6	0.6	1.09	2.75	1.07	6.67	0.83	0.08	0.2	0.04	85.3	1.5	1.6	1.2	3	1	1	3	0	NA
28485	75	31.48	13.9	0.8	0.7	6.1	0.4	7	1.1	0.58	0.46	0.29	4.8	1.24	0.09	0.27	0.03	34.11	0.8	2.3	3.3	3	2	2	3	1	Other or unknown
28486	30	20.78	22.5	0.8	0.7	11.1	0.4	7	1.1	0.76	0.31	0.45	9.71	0.5	0.11	0.53	0.06	89.83	0.3	0.5	2.2	3	NA	2	3	0	NA
28489	41	31.25	0.4	0.8	0.7	0.3	0.4	1.2	0.6	0.22	0.03	0.06	0.53	0.23	0.05	0.02	0.02	3.9	0.3	1.1	0.14	2	2	2	1	0	NA
28494	74	21.47	3.2	0.8	0.7	0.3	0.4	2.4	0.6	2.49	1.08	0.6	3.84	2.66	0.05	0.1	0.17	38.7	2.5	10	0.4	3	3	1	5	0	NA
28500	75	43.5	3.6	0.8	0.7	0.3	0.4	3	0.6	1.57	0.25	0.12	1.92	0.23	0.05	0.05	0.03	17.6	0.6	1.9	0.2	2	NA	2	3	0	NA
28525	22	20.79	40.3	0.8	0.7	24.9	0.4	8	2.4	1.88	0.18	0.38	12.89	0.73	0.05	0.25	1.36	202.7	0.3	1	4	3	1	1	3	0	NA
28526	41	25.91	48.4	0.8	0.7	24.6	0.4	11	1.4	0.71	0.59	0.69	14.57	0.95	0.11	0.49	0.03	91.9	0.4	1.1	3.5	3	2	2	4	0	NA
28528	71	32.69	60.5	0.8	0.7	14.3	0.4	17	1.1	0.98	1.05	0.29	8.36	1.8	0.1	0.22	0.16	92.8	0.6	4.3	1.2	1	2	1	4	1	Other or unknown
28538	54	26.26	37.4	0.8	0.7	12.1	0.4	14.7	0.6	0.22	0.76	0.1	2.59	1.07	0.05	1.41	0.04	19.9	1	6.4	2.4	1	1	1	4	1	Other or unknown
28544	70	26.4	55.8	0.8	0.7	28.5	0.4	7.7	0.6	0.7	0.73	0.2	7.84	2.14	0.16	0.41	0.04	51.5	0.3	3.5	1.1	2	1	1	4	0	NA
28545	80	29.06	2.8	0.8	0.7	0.3	0.4	2	0.6	0.22	0.27	0.1	3.34	0.23	0.05	0.08	0.04	77.4	0.3	0.4	1	2	2	1	3	1	Other or unknown
28551	42	21.17	33.4	0.8	0.7	12.1	0.4	15.3	0.6	8.95	0.25	0.58	7.63	1.55	0.05	0.57	0.11	100.5	0.4	1.4	6.2	1	2	2	5	1	Other or unknown
28554	54	27.32	3.7	0.8	0.7	0.3	0.4	1.2	0.6	2.9	0.46	0.54	16.07	0.76	0.13	0.16	0.03	111.6	0.2	1.1	0.14	1	2	1	3	0	NA
28562	64	NA	5	0.8	0.7	0.4	0.4	2	0.6	3.35	0.22	0.21	1.76	0.95	0.05	0.06	0.02	6.9	0.2	5	0.2	1	1	1	3	1	Other or unknown
28565	49	27.6	8.7	0.8	0.7	1	0.4	4	1.1	3.14	1.7	2.22	5.46	1.14	0.12	0.31	0.12	131.2	0.9	1.3	1.5	2	3	2	4	1	Other or unknown
28569	35	31.97	5.3	0.8	0.7	0.3	0.4	2	0.9	0.42	0.27	0.17	3.99	0.55	0.05	0.21	0.02	41.5	0.3	2.4	5	1	2	1	4	0	NA
28571	27	24.85	37.5	0.8	0.7	22.2	0.4	7.6	0.6	1.48	0.22	0.16	6.92	0.48	0.05	0.21	0.02	110.8	0.2	1.2	0.6	3	3	1	4	0	NA
28576	85	31.44	15	0.8	0.7	7.1	0.4	4	0.6	2.34	0.31	7.19	10.61	0.58	0.05	0.17	0.02	42.9	0.3	0.8	1	2	2	2	3	1	Other or unknown
28586	69	36.13	18.6	0.8	0.7	1.3	0.4	8.8	1.8	3.29	2.09	0.44	16.8	2.12	0.17	0.34	0.06	78.8	0.3	2.9	0.3	1	2	1	1	1	Other or unknown
28590	61	28.02	4.3	0.8	0.7	0.3	0.4	2.1	0.6	0.89	0.27	0.19	3.32	1.48	0.08	0.07	0.02	10.7	0.5	5.9	0.3	2	2	1	1	1	Other or unknown
28597	21	27.74	25.8	0.8	0.7	9.7	0.4	10	1.3	2.58	0.15	0.52	6.83	0.91	0.07	0.19	0.12	100.8	0.2	1.1	1.9	3	2	1	3	0	NA
28601	61	24.49	14.5	0.8	0.7	0.3	0.4	7	2	10.77	0.86	0.77	7.7	1.11	0.16	0.24	0.09	86.4	0.9	2.5	0.2	3	1	1	4	1	Other or unknown
28603	61	29.43	5.3	0.8	0.7	1.4	0.4	2	0.9	9.14	0.52	0.6	7.18	0.95	0.14	0.31	0.08	37.1	0.9	1.3	0.6	2	2	1	3	1	Other or unknown
28605	33	21.01	4.3	0.8	0.7	0.5	0.4	2	0.6	2.34	0.27	0.35	7.67	1.47	0.19	0.95	0.08	41.3	0.4	1.9	0.5	1	2	1	4	0	NA
28606	32	22.04	7.6	0.8	0.7	0.7	0.4	5	2.2	1.4	0.19	0.23	6.02	0.3	0.05	0.28	0.14	68.2	0.1	0.9	0.8	3	2	1	5	0	NA
28608	52	40.55	16.7	0.8	0.7	10.7	0.4	4	0.6	0.34	1.46	0.42	12.96	0.82	0.05	0.37	0.11	47.6	0.9	1.3	0.5	3	2	2	4	0	NA
28610	81	20.81	8.8	0.8	0.7	2.5	0.4	1.2	0.6	0.93	0.23	0.25	3.09	0.23	0.05	0.07	0.02	12.9	0.5	1	2.1	1	2	2	3	1	Other or unknown
28618	53	22.81	1	0.8	0.7	0.3	0.4	1.2	0.6	0.49	0.31	0.14	1.87	0.23	0.05	0.04	0.06	19.7	0.3	0.9	0.2	1	2	2	3	1	Other or unknown
28621	72	30.68	16.3	0.8	0.7	11.2	0.4	3	0.6	0.61	0.1	0.1	1.71	0.23	0.05	0.08	0.04	13.1	0.4	1.9	5.4	2	2	2	3	0	NA
28636	67	31.48	16.1	0.8	0.7	6.1	0.4	7	0.6	0.71	1.69	0.23	4.71	0.58	0.08	0.09	0.24	51.9	0.8	2.4	4.4	2	2	2	3	0	NA
28638	40	26.53	66.1	0.8	0.7	61	0.4	3	0.6	3.12	0.16	1.09	2.34	0.63	0.05	0.16	0.02	18	0.3	1.9	1.4	2	NA	2	3	0	NA
28641	42	26.15	156.6	0.8	0.7	23.3	0.4	71	2.2	2.98	0.49	0.39	12.41	1.03	0.05	0.39	0.09	116.5	0.6	1.8	2.6	2	2	1	2	0	NA
28642	77	24.67	17.6	0.8	0.7	0.7	0.4	11	2.6	11.09	0.49	0.42	109.31	2.85	0.05	0.19	0.71	71.5	0.2	3.1	0.8	3	2	1	3	0	NA
28648	33	34.87	4.8	0.8	0.7	0.4	0.4	1.2	0.6	2.88	0.18	0.38	5.41	0.78	0.07	0.26	0.13	50.5	0.2	2.3	0.3	3	2	1	3	0	NA
28655	71	26.76	23.2	0.8	0.7	12.9	0.4	4	0.6	2.21	0.52	0.46	6	5.47	0.05	0.25	0.07	31.5	0.4	8	3.9	3	2	1	3	0	NA
28658	47	32.55	29.6	0.8	0.7	18.4	0.4	4	0.6	0.44	0.4	0.25	5.23	1.56	0.18	0.2	0.08	70.8	0.3	3.1	0.4	3	2	1	4	0	NA
28668	25	20.63	2.9	0.8	0.7	0.3	0.4	1.2	0.6	1.03	0.03	0.13	0.98	0.07	0.05	0.04	0.03	13.3	0.1	0.8	0.6	2	2	2	3	0	NA
28671	61	26.94	31.1	0.8	0.7	13.1	1	9	1.9	0.78	0.24	0.3	5.14	1.43	0.05	0.15	0.02	50.3	0.3	3.8	0.5	1	1	1	1	0	NA
28682	78	28.49	18.2	0.8	0.7	5.1	0.4	6.2	0.6	9.36	0.63	0.49	9.85	1.24	0.15	0.34	0.06	83.2	0.2	2.1	1	2	2	1	3	1	Other or unknown
28687	41	25.76	11	0.8	0.7	3.6	0.4	5	0.6	1.85	0.53	0.51	6.54	0.8	0.08	0.21	0.02	4.1	2.2	1.2	0.14	1	2	2	3	0	NA
28704	29	19.51	1.2	0.8	0.7	0.3	0.4	1.7	0.6	0.22	0.04	0.06	0.84	0.23	0.05	0.02	0.02	1.06	1.1	1.7	1.1	3	1	2	3	0	NA
28709	59	42.44	9.2	0.8	0.7	1.1	0.4	3.8	0.6	4.6	0.08	0.43	3.18	0.61	0.11	0.14	0.05	26.5	0.1	1	1	1	2	2	1	0	NA
28718	20	22.26	19.6	0.8	0.7	12.1	0.4	3	1.2	7.25	0.17	0.53	5.48	0.78	0.09	0.2	0.35	77	2.8	1	0.3	2	2	1	3	1	Other or unknown
28742	61	28.98	15.8	0.8	0.7	4.4	0.4	10	0.6	4.23	0.2	0.35	6.07	0.77	0.05	0.17	0.15	36.2	0.2	0.8	1.7	3	3	2	1	1	Other or unknown
28743	52	31.71	9.3	0.8	0.7	0.8	0.4	5.7	0.6	7.44	1.1	0.55	5.41	1.76	0.22	0.22	0.15	99.2	0.3	1.9	0.2	1	NA	2	3	1	Other or unknown
28744	56	25.62	4.3	0.8	0.7	0.7	0.4	3	0.6	0.91	0.66	0.22	3.98	0.49	0.05	0.27	0.04	23.3	0.7	1.5	1.6	3	3	2	4	0	NA
28749	39	25.34	46.9	0.8	0.7	35.3	0.4	3.6	0.6	0.33	0.11	0.1	1.69	0.3	0.09	0.08	0.18	22	0.3	2.6	17.6	3	NA	1	4	0	NA
28755	38	35.62	15.5	0.8	0.7	3.9	0.4	5	2.3	2.04	0.43	0.51	11.15	0.88	0.16	0.35	0.21	87.4	0.2	1.1	1.9	2	2	2	3	0	NA
28772	83	21.18	10.6	0.8	0.7	2.1	0.4	6	1.4	0.82	0.38	0.27	4.18	0.82	0.05	0.22	0.09	104.8	0.5	1.7	1.6	2	NA	2	3	0	NA
28779	22	30.71	18.3	1	0.7	3.5	0.4	10	2.1	1.71	0.33	0.7	11.46	2.5	0.36	0.48	0.2	41.6	0.3	1.4	0.3	3	2	1	1	0	NA
28782	54	28.25	11.4	0.8	0.7	2.5	0.4	5	0.6	1.46	2.55	1.96	7.26	1.3	0.12	0.06	0.17	47.9	2.1	3.4	2.2	1	1	2	4	1	Other or unknown
28787	79	28.33	92.6	0.8	0.7	67.5	0.9	23.7	1.6	0.29	0.17	0.22	5.6	1.3	0.08	0.16	0.03	43.6	0.3	3.8	12.8	1	1	1	2	1	Other or unknown
28803	23	20.09	17.2	0.8	1.3	0.3	0.7	12.1	0.6	1.47	0.23	0.56	6.78	0.88	0.2	0.32	0.05	48.4	0.5	1.1	2	3	3	1	5	0	NA
28813	29	31.11	54.6	1.3	0.7	12.2	0.4	25.3	2.2	1.2	0.42	0.6	10.39	3.05	0.49	0.29	0.34	360.1	0.5	2	0.4	3	2	2	4	0	NA
28815	75	32.83	23	0.8	0.7	5.5	0.4	10	1.3	2.79	0.66	0.88	49.32	2.33	0.05	0.29	0.02	78.8	0.5	2.7	2.4	2	2	1	3	0	NA
28816	68	26.24	4.7	0.8	0.7	0.3	0.4	2.9	0.6	1.82	0.08	0.14	1.58	0.23	0.07	0.05	0.02	15.5	0.4	0.9	0.5	1	2	2	1	1	Other or unknown
28818	21	24.75	9.5	0.8	0.7	0.3	0.4	4.5	1.4	1.08	0.03	0.23	7.92	1.79	0.11	0.2	0.09	49.4	0.7	4.3	0.8	1	2	1	1	0	NA
28825	20	20.09	19.2	0.8	0.7	3.9	0.4	9	3.3	4.82	0.2	0.48	9.34	0.93	0.78	0.31	0.45	156.7	0.1	1	1.6	3	1	1	3	0	NA
28828	75	25.65	1.9	0.8	0.7	0.3	0.4	2.9	0.6	1.71	0.54	0.34	6.87	1.18	0.05	0.12	0.04	33.8	0.7	2.8	0.14	3	2	1	3	1	Other or unknown
28838	40	27.28	10.1	0.8	0.7	3.5	0.4	2	0.6	2.02	0.54	0.53	4.71	1.31	0.13	0.16	0.09	74.8	0.3	2.2	1.5	3	2	1	4	0	NA
28839	60	32.64	10.7	0.8	1.1	4.4	0.4	5	0.6	2.06	3.6	1.13	8.68	0.68	0.27	0.26	0.25	82.8	1.2	1	0.3	2	2	2	3	1	Other or unknown
28843	22	18.29	149	3	0.7	74.7	0.9	21	2.4	9.34	0.7	0.71	16.65	0.92	0.18	0.33	0.18	138.8	0.6	1.3	3.2	3	NA	1	5	0	NA
28848	54	21	7.8	0.8	0.7	4.4	0.4	2	0.6	1.25	0.12	0.24	11.36	0.62	0.05	0.12	0.1	18.3	0.3	2	6.6	3	3	2	4	0	NA
28870	49	29.08	2.2	0.8	0.7	1.2	0.4	1.2	0.6	0.46	0.04	0.06	0.69	0.23	0.05	0.06	0.02	6.9	0.2	1.3	1	2	NA	1	3	0	NA
28881	56	26.55	4.6	0.8	0.7	1.3	0.4	2	0.6	0.74	0.08	0.12	0.75	0.23	0.05	0.011	0.02	9.6	0.1	1.2	0.4	2	1	1	3	0	NA
28906	44	29.65	42.6	0.8	0.7	31.6	0.4	5	0.6	3.74	0.86	0.68	13.32	0.59	0.09	0.41	0.02	48.3	0.1	0.5	1.1	2	3	2	3	0	NA
28907	81	27.69	8.1	0.8	0.7	0.8	0.4	4	1.3	0.22	0.67	0.29	6.93	1.55	0.05	0.46	0.08	94.6	0.5	3.8	1.1	3	2	1	3	1	Other or unknown
28912	33	32.34	13.5	0.8	0.7	7.9	0.4	4	0.6	1.2	0.19	0.67	3.87	0.44	0.05	0.09	0.04	27.6	0.4	1.2	2.8	3	3	2	5	0	NA
28913	57	27.26	6.1	0.8	0.7	0.3	0.4	3	0.6	6.36	0.44	0.34	14.43	0.76	0.12	0.2	0.07	36.9	0.3	1.1	1.2	3	3	2	3	1	Other or unknown
28923	23	43.94	39.2	0.8	0.7	29.6	0.4	6.2	0.6	1.99	0.25	0.94	5.38	0.6	0.2	0.44	0.12	70.3	0.3	0.8	1	3	1	2	4	0	NA
28927	52	34.82	192.7	0.8	0.7	106.6	0.4	17.8	0.6	0.74	0.12	0.38	1.73	0.23	0.05	0.06	0.02	7.9	0.4	2.2	4.6	2	2	2	4	1	Other or unknown
28934	30	23.98	6.1	0.8	0.7	0.3	0.4	3	1.5	1.15	1.19	1.34	7.39	0.8	0.05	0.26	0.06	89.7	0.7	1	0.5	2	2	2	3	0	NA
28938	45	30.63	0.4	0.8	0.7	0.3	0.4	1.2	0.6	0.22	0.03	0.06	0.87	0.23	0.05	0.011	0.02	24.3	0.3	1.1	2	3	3	1	1	1	Other or unknown
28942	36	25.62	96.8	4.4	0.7	2.6	0.4	49.4	10.6	2.84	0.97	0.52	6.82	4.88	0.27	0.35	0.09	197.7	0.2	2.6	0.3	1	2	1	1	0	NA
28951	65	28.65	17	0.8	0.7	0.3	0.4	9.3	2.1	1.37	1.23	0.4	6.14	1.05	0.11	0.13	0.16	79.9	1.3	1.8	0.5	1	2	1	1	0	NA
28954	47	27.46	8.9	0.8	0.7	0.6	0.4	4	1	2.2	0.26	0.21	10.68	1.84	0.09	0.22	0.62	62.4	0.1	1.4	3	2	2	1	4	0	NA
28956	45	46.6	6.3	0.8	0.7	4.4	0.4	2	0.6	0.51	0.63	0.55	2.77	0.23	0.1	0.12	0.1	21.8	0.6	1.6	1.1	2	1	2	4	0	NA
28970	81	NA	4.8	0.8	0.7	1.1	0.4	2	1.2	1.21	0.72	0.4	2.24	0.96	0.2	0.05	0.17	24.6	1.1	5.7	0.2	1	NA	1	3	1	Other or unknown
28974	53	29.16	190	0.8	0.7	140	0.4	13	1.5	0.88	0.35	0.44	8.44	0.64	0.05	0.2	0.07	83.3	0.2	0.6	3.1	1	3	2	1	1	Other or unknown
28987	42	31.01	5.1	0.8	0.7	0.4	0.4	3	1.1	1.88	0.36	0.4	5.26	0.36	0.07	0.23	0.07	53	0.1	0.9	0.3	2	2	2	3	0	NA
28990	59	25.78	91.4	0.8	0.7	60.6	0.4	9	0.6	6.63	1.29	0.39	6.28	1.17	0.12	0.17	0.06	77.5	0.3	3.1	0.7	1	2	1	1	1	Other or unknown
29008	79	24.65	17.7	0.8	0.7	7.3	0.4	4.9	0.6	0.94	0.59	0.16	3.64	2.57	0.05	0.14	0.1	49.6	0.5	6	0.5	1	NA	1	1	0	NA
29015	38	28.32	5.1	0.8	0.7	0.3	0.4	4	0.6	1.09	0.14	0.35	1.84	1.05	0.05	0.06	0.05	41.6	0.3	2.6	0.14	2	1	2	1	0	NA
29019	79	31.56	2.8	0.8	0.7	0.3	0.4	1.2	0.6	0.38	0.23	0.21	4.1	0.23	0.11	0.06	0.02	19.7	0.3	0.8	0.8	1	2	2	3	0	NA
29026	36	22.53	17.9	0.8	0.7	13.2	0.4	3.3	1.5	0.84	0.12	0.15	2.31	0.57	0.05	0.05	1.37	52.1	1.6	1.4	1.6	3	1	1	3	1	Other or unknown
29032	82	23.11	4.8	0.8	0.7	1.9	0.4	3	1.3	0.88	0.17	0.58	4.37	0.67	0.05	0.08	0.06	23.4	0.2	1.8	1.7	1	2	2	4	1	Other or unknown
29038	43	28.54	7.3	0.8	0.7	3.8	0.4	3	0.6	0.8	0.33	0.26	3.02	0.65	0.05	0.13	0.03	25	0.3	1	1.8	3	3	2	4	0	NA
29048	61	34.74	5.1	0.8	0.7	0.3	0.4	2.7	0.6	7.59	0.63	0.25	2.3	1.43	0.09	0.11	0.09	37.5	0.8	4.3	0.1	1	2	1	1	0	NA
29051	65	29.81	6.1	0.8	0.7	0.3	0.4	5	0.6	0.45	0.44	0.27	4.51	0.6	0.05	0.2	0.02	34.1	1	1.9	2.1	3	3	1	1	0	NA
29071	55	21.69	1.9	0.8	0.7	0.3	0.4	1.2	0.6	2.07	0.3	0.2	2.61	0.58	0.05	0.11	0.07	21.6	0.4	2.6	0.9	2	2	2	3	1	Other or unknown
29073	71	32.51	2.8	0.8	0.7	0.3	0.4	2.4	0.6	4.02	0.55	0.16	1.92	0.52	0.08	0.06	0.02	11.9	0.4	1.3	0.1	2	2	2	3	0	NA
29076	40	48.07	24.3	1	0.7	1.9	0.4	12	1.7	2.29	0.24	0.79	12.93	1.75	0.21	0.68	0.12	41.7	0.3	1.5	2	1	NA	2	3	1	Other or unknown
29086	73	26.64	3.6	0.8	0.7	0.3	0.4	1.2	0.6	1.33	0.57	0.2	4.3	0.71	0.09	0.15	0.02	14.1	0.3	2	0.4	1	2	2	1	0	NA
29088	61	44.12	1.2	0.8	0.7	0.3	0.4	1.2	0.6	1.4	0.27	0.16	0.98	0.23	0.05	0.05	0.04	13.6	0.4	1.1	0.7	2	2	2	1	1	Other or unknown
29090	60	30.84	12.1	0.8	0.7	8.5	0.4	1.2	0.6	0.33	0.13	0.09	1.21	0.65	0.09	0.11	0.08	20.9	0.5	4.2	0.9	2	2	2	4	1	Other or unknown
29098	71	23.7	2	0.8	0.7	0.3	0.4	1.2	0.6	0.22	0.74	0.1	1.96	2.22	0.05	0.05	0.36	24.9	0.6	12.1	0.4	3	1	1	4	0	NA
29104	69	22.16	4.4	0.8	0.7	0.3	0.4	4	1.3	0.64	0.24	0.06	2.73	0.23	0.05	0.05	0.06	14.7	0.5	1.9	1.9	2	3	1	3	0	NA
29107	46	29.28	0.4	0.8	1.2	0.3	0.4	1.2	0.6	0.46	0.13	0.08	1.89	0.23	0.05	0.04	0.02	6.2	2.1	3.4	0.2	2	1	1	3	0	NA
29109	63	33.15	7	0.8	0.7	0.3	0.4	5	0.6	0.7	0.33	0.35	6.34	1.64	0.05	0.22	0.08	43	0.4	4.1	0.4	2	2	1	3	1	Other or unknown
29114	46	29.89	9.1	0.8	0.7	4.1	0.4	3	1.2	1.34	0.24	1.63	5.8	1.2	0.05	0.28	0.25	134.7	0.3	2.3	6.6	3	1	1	3	1	Other or unknown
29115	52	33.34	26.6	0.8	0.7	8.6	0.4	3	0.6	0.37	0.2	0.37	273.41	0.23	0.05	0.17	0.11	68.8	0.3	0.8	4.5	3	3	2	3	1	Other or unknown
29120	47	25.49	62.2	0.8	0.7	21.4	0.4	26	1.3	1.38	0.17	0.31	9.4	1.13	0.5	0.3	0.23	69.2	0.3	2.5	3	3	3	1	3	0	NA
29121	72	27.59	15.8	0.8	0.7	0.8	0.4	11	1.6	5.7	0.24	0.19	2.58	0.67	0.05	0.08	0.05	10.4	0.1	0.8	2.7	1	2	2	1	1	Other or unknown
29122	41	25.98	26.7	1.5	0.7	4.7	0.4	16	2.9	2.08	0.65	0.61	7.38	1.27	0.08	0.2	0.29	55.2	0.5	1	0.6	2	1	2	1	0	NA
29124	22	27.84	2	0.8	0.7	0.3	0.4	1.2	0.6	0.22	0.11	0.26	2.16	0.49	0.05	0.04	0.02	14	0.3	1	0.2	1	1	2	1	0	NA
29125	46	36.39	4.9	0.8	0.7	0.3	0.4	4	0.6	1.42	0.52	0.76	8.32	0.66	0.05	0.29	0.02	169	0.3	0.7	0.4	2	2	2	1	0	NA
29129	31	44.29	50.4	0.8	0.7	38.2	0.4	6	0.6	0.42	0.08	0.26	1.64	0.23	0.05	0.11	0.12	172.2	0.2	0.4	1.3	3	2	2	3	0	NA
29140	44	28.16	18.7	0.8	0.7	0.3	0.4	10	0.6	7.03	0.39	0.51	7.81	1.29	0.18	0.33	0.09	72.2	0.2	1.8	0.3	2	2	1	1	0	NA
29144	70	29.67	2.5	0.8	0.7	0.4	0.4	2	0.6	2.39	0.2	0.11	2.72	0.23	0.05	0.19	0.13	22.7	0.6	2.1	0.9	2	2	1	3	0	NA
29150	62	25.19	7.6	0.8	0.7	0.3	0.4	5	0.6	1.54	0.59	0.26	5.31	1.24	0.05	0.15	0.04	54.9	0.4	2.4	1	1	1	2	1	0	NA
29161	46	20.33	1.8	0.8	0.7	0.3	0.4	1.2	0.6	4.6	0.12	0.06	1.47	0.23	0.05	0.011	0.02	2.5	0.8	2.2	1	3	2	1	3	1	Other or unknown
29166	20	34.56	19.9	0.8	0.7	13.2	0.4	3	0.6	6	0.04	2.6	5.1	0.58	0.08	0.14	0.47	36.3	0.1	0.6	0.3	2	2	2	4	0	NA
29191	61	23.7	17.6	0.8	0.7	7.5	0.4	2	0.6	1.03	2.23	0.37	9.53	1.54	0.13	0.14	0.08	42.9	0.8	2.3	0.5	1	2	1	3	1	Other or unknown
29197	29	37.25	2.4	0.8	0.7	0.9	0.4	1.2	0.6	1	0.09	0.11	2.74	0.23	0.05	0.06	0.06	19.9	0.1	0.6	1.2	3	2	2	3	0	NA
29200	65	27.18	22.4	0.8	0.7	15.2	0.4	6	0.6	0.93	0.42	0.65	2.85	1.06	0.1	0.1	0.05	30.9	1.2	3	1.8	2	2	1	4	0	NA
29212	47	34.71	6.8	0.8	0.7	0.9	0.4	3.8	0.6	7.38	0.38	1.13	4.45	1.47	0.09	0.09	0.02	17.2	0.3	2	0.3	2	2	2	1	0	NA
29216	56	32.15	5.6	0.8	0.7	1.4	0.4	4	0.6	0.22	0.17	0.15	2.62	0.23	0.09	0.06	0.07	44.3	0.1	1	0.3	1	NA	1	1	0	NA
29223	60	32.4	5.8	0.8	0.7	1.7	0.4	2.6	0.6	2.64	0.16	0.39	2.01	0.82	0.11	0.08	0.09	122.6	0.2	1.7	1.3	1	3	2	1	0	NA
29227	71	20.99	47.4	0.8	0.7	25.5	0.4	10	1.5	2.04	0.78	0.59	8.65	3.89	0.16	0.46	0.14	109	0.3	4.2	2.2	1	2	1	4	1	Other or unknown
29230	42	32.84	78.4	0.8	0.7	57.6	0.4	6	1.2	4.36	0.53	0.56	13.63	1.03	0.36	0.32	0.11	41	0.3	1.1	0.2	2	1	2	4	1	Other or unknown
29260	38	22.39	5	0.8	0.7	0.3	0.4	2.8	0.6	1.75	0.13	0.32	1.4	0.48	0.14	0.1	0.04	32.5	0.3	1.3	0.2	3	1	2	3	0	NA
29261	76	34.11	5.2	0.8	0.7	2.2	0.4	2	0.9	2.4	0.4	0.21	3.4	0.99	0.05	0.04	0.06	51.5	0.5	3.7	0.4	1	2	1	3	1	Other or unknown
29263	35	21.47	20.9	0.8	2	4.5	0.4	8	2.2	4.7	0.43	0.84	9.27	1.12	0.11	0.36	0.1	62.4	0.4	1.2	2.6	3	1	2	3	0	NA
29271	51	31.58	6.7	0.8	0.7	2.7	0.4	2	0.6	0.89	1.18	0.33	9.84	0.9	0.1	0.45	0.06	50.1	1.9	1.6	0.9	2	2	1	3	1	Other or unknown
29275	45	32.45	3	0.8	0.7	0.7	0.4	1.2	0.6	2.64	0.16	0.24	2.94	0.36	0.05	0.32	0.04	41.9	1.5	1.8	1.6	3	3	2	4	0	NA
29286	62	24.19	2.8	0.8	0.7	1.6	0.4	1.2	0.6	0.5	0.56	0.14	3.02	0.23	0.05	0.05	0.02	11.2	0.9	1	0.3	2	2	2	3	1	Other or unknown
29302	34	33.41	0.9	0.8	0.7	0.3	0.4	1.2	0.6	0.22	0.03	0.06	0.67	0.23	0.05	0.011	0.02	7.1	0.1	1.8	0.2	2	2	1	1	0	NA
29303	66	26.28	3.8	0.8	0.7	0.7	0.4	3	0.6	1.41	0.27	0.37	9.95	0.42	0.08	0.3	0.08	75.3	0.2	1	1	3	3	1	3	0	NA
29326	58	33.27	6.1	0.8	0.7	0.3	0.4	3.9	0.6	3.05	1.26	0.39	9.15	1.03	0.08	0.26	0.19	60.7	0.1	1	0.1	3	NA	1	3	1	Other or unknown
29331	32	17.12	3.8	0.8	0.7	0.3	0.4	1.2	0.6	2.13	0.03	0.43	1.79	0.92	0.05	0.09	0.07	44.6	0.4	2.9	0.2	1	2	1	5	0	NA
29347	28	26.29	2.1	0.8	0.7	0.3	0.4	1.2	0.6	2.16	0.2	0.33	2.73	0.94	0.05	0.06	0.03	30.5	0.7	0.9	1.2	3	2	2	3	0	NA
29363	75	27.39	15.1	0.8	1.1	6.9	0.4	4.1	0.6	4.7	0.5	0.48	3.18	0.46	0.13	0.15	0.04	26.7	0.5	0.9	0.4	1	2	2	1	0	NA
29368	34	28.23	8	0.8	0.7	1.7	0.4	4	0.6	1.39	0.15	0.31	5.86	0.47	0.05	0.49	0.04	49.7	0.3	1.1	5	2	2	1	3	0	NA
29369	46	25.79	2.6	0.8	0.7	0.3	0.4	2.7	0.6	0.98	0.13	0.35	2.67	0.43	0.08	0.14	0.02	30	0.5	1.6	0.8	3	3	2	3	0	NA
29370	75	27.55	33	0.8	0.7	16.6	0.4	12	1.7	0.22	0.23	0.14	2.83	0.43	0.05	0.07	0.02	49.4	0.5	2.6	2.1	3	1	1	3	0	NA
29371	60	25.9	4.3	0.8	0.7	0.7	0.4	1.2	0.6	1.74	0.08	0.13	1.09	0.23	0.09	0.08	0.02	8.1	0.3	1.1	0.8	1	2	2	1	1	Other or unknown
29382	74	28.61	9.1	0.8	0.7	0.7	0.4	4	1.4	4.5	0.37	0.75	10.03	1.8	0.08	0.18	0.05	46.4	0.1	1.4	0.6	1	2	1	3	0	NA
29385	43	33.57	78	0.8	0.7	54.2	0.4	5	0.6	1.47	NA	0.18	4.85	0.48	0.09	0.09	0.03	31.2	0.4	1.1	8.2	3	3	2	4	0	NA
29388	63	41.32	10	0.8	0.7	5.3	0.4	2	0.6	6.94	0.51	0.13	2.16	0.88	0.05	0.13	0.02	12	0.7	3.7	6	3	NA	2	4	0	NA
29392	23	30.85	41.6	3	0.7	0.3	0.4	22	3	1.38	0.08	0.34	4.83	0.43	0.1	0.21	0.03	103.4	0.1	0.8	0.8	2	2	1	2	0	NA
29412	71	25.39	29.1	0.8	0.7	15.7	0.4	7.8	0.6	1.15	0.31	0.29	2.7	0.79	0.05	0.21	0.06	37.6	0.3	2	5.3	3	3	1	4	0	NA
29413	64	28.9	12.7	0.8	0.7	0.6	0.4	5	1.2	3.41	0.62	0.26	10.13	1.59	0.16	0.25	0.03	91.7	0.1	2.1	2.3	3	NA	1	3	0	NA
29416	22	25.33	7.3	0.8	0.7	1	0.4	3.7	0.6	2.07	0.12	0.27	4.98	1.3	0.16	0.22	0.09	48.8	0.3	2.8	0.5	3	1	1	4	0	NA
29426	33	23.99	5.9	0.8	0.7	0.3	0.4	3	0.6	1.75	0.35	0.7	7.92	0.62	0.19	0.25	0.16	82.2	0.3	0.9	1.6	2	2	1	3	1	Other or unknown
29431	26	29.13	1.2	0.8	0.7	0.3	0.4	1.2	0.6	0.22	0.04	0.06	0.89	0.23	0.05	0.07	0.02	11.1	0.1	0.5	2.9	3	3	1	3	0	NA
29436	35	35.3	4.5	0.8	0.7	0.7	0.4	4	0.6	2.4	0.21	0.37	5.85	0.71	0.05	0.19	0.07	14.2	0.3	0.8	0.4	1	2	2	1	0	NA
29440	23	21.18	782.1	0.8	8.8	692.2	0.4	17.7	0.6	2.71	NA	0.69	7.24	0.66	0.17	0.28	0.06	66.8	0.5	0.8	3.2	3	2	2	3	0	NA
29448	71	24.1	73.5	0.8	1.3	58.6	0.4	9	2.1	2.46	1.16	0.92	5.95	2.5	0.09	0.13	0.1	37	0.7	6.9	5.4	1	1	1	1	1	Other or unknown
29455	62	33.51	11.9	0.8	0.7	0.5	0.4	10	1.9	0.71	0.49	0.33	6.37	1.51	0.05	0.3	0.04	62.8	0.2	2.5	0.4	1	2	2	1	0	NA
29470	56	22.29	26	1	0.7	0.8	0.4	17	4	9.14	NA	1.14	9.44	2.16	0.09	0.23	0.21	80.5	0.2	1.9	0.3	2	2	1	1	0	NA
29472	39	21.03	86.5	2	0.7	45.2	0.4	13	2.6	5	0.3	0.28	6.79	1.17	0.17	0.2	0.08	35.6	0.4	2.5	0.7	1	1	1	2	0	NA
29475	66	36.12	25.4	0.8	0.7	3.5	0.4	13.4	1.3	1.36	0.46	0.53	8.31	1.32	0.14	0.2	0.03	151.5	0.3	2.3	0.7	2	NA	1	1	0	NA
29485	60	25.04	7.3	0.8	1.7	0.3	0.4	4	1.5	0.8	1.21	0.28	2.58	1.5	0.1	0.06	0.06	55.6	2.8	5.9	0.5	3	1	1	4	0	NA
29488	37	25.31	41.4	0.8	0.7	25.1	0.4	10	1	2.21	0.93	1.4	6.05	0.66	0.05	0.33	0.09	108	0.8	1.4	1.6	3	2	2	4	0	NA
29491	35	26.51	3.5	0.8	0.7	0.5	0.4	2	1.1	0.52	0.05	0.06	1.54	0.23	0.05	0.05	0.02	14.1	0.1	0.7	1.9	3	3	2	3	0	NA
29492	33	26.61	13.8	0.8	0.7	7.8	0.4	3	0.6	1.62	0.2	0.26	3.71	0.23	0.05	0.1	0.02	41.5	0.1	1.2	1.6	3	3	2	4	0	NA
29494	32	20.46	1.6	0.8	0.7	0.3	0.4	1.2	0.6	0.8	0.08	0.09	1.65	0.23	0.05	0.03	0.04	14	0.5	2.3	0.5	2	2	1	3	1	Other or unknown
29497	85	22.97	6.4	0.8	0.7	3.6	0.4	2	0.6	0.22	0.43	0.23	3.74	1.67	0.05	0.12	0.04	20.8	0.9	8.4	1.2	3	2	1	3	1	Other or unknown
29505	21	37.46	76	0.8	0.7	54.6	0.4	8	0.6	3.03	0.25	0.83	8.69	0.88	0.15	0.26	0.72	92.5	0.4	0.6	0.6	1	NA	1	2	0	NA
29514	40	27.62	12.1	0.8	0.7	2.1	0.4	5.7	2	1.5	0.81	0.44	8.51	0.95	0.27	0.25	0.15	116.2	0.6	1.5	1.9	1	3	1	1	0	NA
29529	34	31.93	2.2	0.8	0.7	0.3	0.4	2	0.6	0.9	0.18	0.16	2.89	0.23	0.05	0.09	0.04	23.2	2.4	1.2	0.5	2	2	2	3	1	Other or unknown
29533	56	23.26	3.6	0.8	0.7	0.3	0.4	3	0.6	0.41	0.44	0.14	1.86	0.54	0.05	0.05	0.02	27.3	0.8	2.5	0.5	2	2	2	1	0	NA
29536	65	26.17	18.5	0.8	0.7	11.9	0.4	2.1	0.6	1.12	1	0.32	1.59	2.31	0.11	0.05	0.13	33.9	1.4	7.3	1.5	1	2	2	4	0	NA
29546	37	19.53	10	0.8	0.7	1.1	0.4	4	0.6	1.1	0.94	0.57	6.93	1.59	0.31	0.19	0.44	60.9	0.9	1.1	0.14	1	1	2	3	0	NA
29547	28	22.79	7	0.8	0.7	3.8	0.4	2	0.6	1.65	0.13	0.06	2.1	0.23	0.05	0.17	0.02	39.3	0.2	0.8	3.9	3	2	1	3	0	NA
29554	53	23.14	21.6	0.8	0.7	2.5	0.4	22.5	0.6	0.88	0.35	0.32	9.24	0.74	0.05	0.13	0.07	51.1	0.8	1.9	1.4	3	2	2	2	0	NA
29574	77	22.96	2.1	0.8	0.7	0.3	0.4	2	0.6	0.4	0.24	0.18	3.37	0.42	0.05	0.28	0.06	51	0.1	0.8	3.1	1	1	2	3	1	Other or unknown
29578	85	19.79	127	0.8	0.7	85.9	0.4	7.1	1	0.4	0.35	0.69	4.94	1.84	0.08	0.17	0.04	57.3	0.4	6.1	6.2	2	2	1	3	1	Other or unknown
29587	20	34.86	51.5	0.8	0.7	25.8	0.4	7	0.6	0.41	0.23	0.36	14.65	1.39	0.66	0.41	0.62	67.6	0.9	0.7	0.4	1	1	1	1	0	NA
29590	47	26.34	425	0.8	1.2	327.4	0.7	39	2	0.83	0.68	0.26	8.85	0.53	0.05	0.27	0.03	27.3	0.7	1.2	3.2	2	3	2	3	0	NA
29592	48	24.12	11.2	0.8	0.7	1.7	0.4	5.4	1.7	0.57	1.16	0.69	6.11	1.33	0.23	0.15	0.07	40.4	1.2	3.2	0.5	3	1	1	4	0	NA
29598	24	19.24	6.5	0.8	0.7	0.7	0.4	2	1.1	2.44	0.11	0.27	3.57	0.69	0.13	0.12	0.11	13.8	0.4	1.3	0.2	3	2	1	3	0	NA
29613	28	25.86	4.9	0.8	0.7	0.3	0.4	2.7	0.6	1.89	0.57	0.23	5.19	0.46	0.07	0.2	0.09	85.7	1.1	1.6	0.14	2	2	1	3	0	NA
29616	36	25.06	11.3	0.8	0.7	2.8	0.4	6.3	1.3	0.22	0.24	0.2	4.06	0.75	0.1	0.48	0.06	13.6	0.7	2.5	0.6	1	1	2	4	0	NA
29626	52	36.19	8	0.8	0.7	3.4	0.4	3	1	0.89	0.38	0.22	3.27	0.57	0.08	0.07	0.02	19.7	1	3	0.4	3	2	1	3	0	NA
29627	77	32.77	11.4	0.8	0.7	4.7	0.4	4	0.6	0.62	0.28	0.1	4.88	0.47	0.05	0.14	0.15	56.5	0.3	1.4	2.3	1	2	1	3	1	Other or unknown
29632	61	29.36	7.1	0.8	0.7	0.3	0.4	4	1	1.86	0.81	0.28	11.45	0.99	0.05	0.19	0.14	39.9	0.3	1.8	0.3	1	NA	1	1	0	NA
29639	60	34.89	4.1	0.8	0.7	0.3	0.4	2	0.6	4.15	0.69	0.21	5.62	0.69	0.21	0.22	0.03	33.1	0.6	2	0.6	1	1	2	4	0	NA
29671	20	21.87	5.9	0.8	0.7	0.6	0.4	3	1.2	5.7	0.11	0.33	6.41	0.6	0.07	0.17	0.07	38.7	0.8	1	0.4	1	1	1	3	0	NA
29676	51	31.89	14.3	0.8	0.7	0.4	0.4	7	0.6	5.65	0.28	0.36	4.68	2.11	0.11	0.17	0.06	55.5	0.4	3.9	1.1	2	3	1	3	1	Other or unknown
29677	54	21.72	14.6	0.8	0.7	7.6	0.4	4	1.6	0.22	0.11	0.11	4.81	0.23	0.05	0.09	0.02	61.5	0.2	1.9	0.7	3	2	1	3	0	NA
29682	46	21.19	10.4	0.8	0.7	0.5	0.4	6	0.6	1.41	0.4	0.46	7.69	1.81	0.08	0.42	0.07	87.1	0.1	2.9	1.8	1	2	2	1	0	NA
29714	72	34.12	102.1	0.8	0.7	23.5	3.6	47	0.6	0.22	0.82	0.22	7.64	5.02	0.08	0.12	0.25	62.6	0.6	6.8	0.9	1	2	2	4	1	Other or unknown
29716	73	26.06	3.6	0.8	0.7	0.3	0.4	2	0.6	1.42	0.17	0.2	3.27	0.74	0.05	0.11	0.09	40.5	0.3	3	0.9	1	2	2	3	0	NA
29717	74	36.3	170.6	0.8	0.7	130.1	0.8	17	1	2.11	0.62	0.63	15.56	0.71	0.07	0.13	0.38	94.9	0.3	1.7	3.2	1	2	2	3	1	Other or unknown
29725	72	31.74	22.3	0.8	0.7	14.4	0.4	1.2	0.6	4.46	0.23	0.26	1.82	0.23	0.05	0.09	0.02	20.3	0.5	2.1	2	2	NA	2	3	0	NA
29740	70	25.86	6.7	0.8	0.7	0.6	0.4	3	0.6	1.38	0.59	0.73	11.67	2.36	0.13	0.21	0.13	64.5	0.2	2.3	0.14	1	2	1	3	1	Other or unknown
29742	80	23.8	1.8	0.8	0.7	0.6	0.4	2	0.6	0.22	0.21	0.18	1.01	0.23	0.05	0.011	0.02	11.1	0.4	1.5	1.2	2	1	2	3	1	Other or unknown
29754	82	20.16	8.2	0.8	0.7	2.3	0.4	4	0.6	0.86	0.14	0.25	2.48	0.63	0.05	0.12	0.13	131.7	0.3	2.9	0.9	2	2	1	3	0	NA
29770	62	27.49	8.8	0.8	0.7	5.1	0.4	2.2	1.2	1.99	0.3	0.17	2.47	0.23	0.05	0.13	0.25	24.7	0.7	1.3	1	1	2	2	1	0	NA
29772	24	30.3	13.3	0.8	0.7	1.6	0.4	7	0.6	11.04	0.3	0.68	5.95	0.23	0.08	0.27	0.11	184.8	0.4	0.9	0.3	2	2	1	3	0	NA
29780	85	20.18	7.4	0.8	0.7	1.6	0.4	3	0.6	1.01	0.57	0.18	8.51	0.98	0.05	0.19	0.02	36	0.6	2.5	1	3	2	1	3	0	NA
29786	25	20.51	25.3	0.8	0.7	1.2	0.4	16	1.8	2.99	0.26	0.61	9.65	0.39	0.08	0.36	0.32	104.6	0.3	0.6	0.7	1	2	1	3	0	NA
29788	33	24.34	19	0.8	0.7	8	0.4	7	1	1.34	0.32	0.34	12.37	0.63	0.07	0.3	0.11	47.3	0.4	1.5	0.4	2	2	1	3	0	NA
29793	40	29.38	10.5	0.8	0.7	3.6	0.4	3.8	1.5	1.53	0.61	0.22	7.9	0.59	0.05	0.25	0.92	89.8	0.4	1	1.7	3	NA	1	3	0	NA
29805	67	19.38	6.2	0.8	0.7	2.7	0.4	2.4	1.1	7.81	1.84	0.9	7.03	6.66	0.05	0.08	0.08	22.3	1.6	8.3	0.7	1	2	1	4	0	NA
29808	57	34.2	4	0.8	0.7	1	0.4	2	0.6	0.95	0.37	0.23	7.33	0.39	0.13	0.16	0.09	59.31	0.2	1.1	1	3	2	1	3	1	Other or unknown
29814	41	29.55	13.5	0.8	0.7	6.7	0.4	3.4	0.6	2.69	0.26	0.28	8.42	0.82	0.1	0.27	0.11	76.3	0.2	1	0.8	2	2	1	1	0	NA
29826	30	26.52	13.5	0.8	0.7	1.3	0.4	10	0.6	2.95	0.11	0.59	15.26	0.58	0.1	0.19	0.18	207	0.1	0.5	1.2	3	2	2	1	0	NA
29838	61	37.78	7	0.8	0.7	0.6	0.4	6	2.1	0.22	0.35	0.14	2.37	0.36	0.08	0.05	0.19	70.6	0.3	0.9	0.14	3	1	1	1	0	NA
29839	27	46.42	10.8	0.8	0.7	0.7	0.4	6	0.6	11.74	0.52	0.75	14.12	1.63	0.15	0.68	0.07	88	0.5	0.6	0.8	1	1	2	3	0	NA
29840	26	26.86	5.9	0.8	0.7	1.2	0.4	3	0.6	1.59	0.28	0.35	3.82	0.23	0.08	0.24	0.07	23.9	0.4	0.6	0.8	1	1	2	4	0	NA
29842	60	24.43	6.3	0.8	0.7	0.3	0.4	3	0.6	0.5	0.66	0.31	7.16	1.18	0.14	0.27	0.11	117.7	0.4	1.3	0.4	1	2	1	1	0	NA
29847	31	20.01	5.5	0.8	0.7	3.9	0.4	1.2	0.6	0.52	0.08	0.12	1.39	0.23	0.05	0.04	0.02	8.3	0.2	1	7.8	3	3	2	4	0	NA
29848	28	25.49	5.6	0.8	1.3	0.9	0.4	3	1.1	0.8	0.43	0.98	10.03	1.5	0.07	0.33	0.11	63.4	0.6	2	0.7	2	1	2	1	0	NA
29849	47	27.09	7.5	0.8	0.7	1	0.4	5	1.7	3.31	0.56	0.26	3.88	1.94	0.21	0.16	0.08	21.4	0.6	5.5	0.3	1	2	1	1	0	NA
29856	48	25.87	17.7	0.8	0.7	5.9	0.4	6	1.9	2.37	5.48	0.95	8.07	2.94	0.21	0.31	0.15	118.4	3.5	3.1	0.7	3	2	2	4	0	NA
29867	24	18.01	1.3	0.8	0.7	0.7	0.4	1.2	0.6	1.02	0.03	0.06	0.75	0.23	0.05	0.03	0.02	3.7	0.2	0.6	1.5	3	2	2	3	0	NA
29871	40	28.13	6.1	0.8	0.7	0.3	0.4	4	0.6	6.37	0.51	0.67	5.8	2.16	0.05	0.25	0.02	62.7	0.3	2.6	0.4	2	1	1	3	0	NA
29881	44	28.86	16.2	0.8	0.7	5.2	0.4	7	1.6	1.31	0.53	0.55	5.85	2.12	0.1	0.2	0.02	77.4	0.6	4.7	0.6	1	2	1	1	0	NA
29884	39	30.16	6.3	0.8	0.7	2	0.4	3	1.3	2.02	0.5	0.23	5.03	0.83	0.25	0.18	0.04	18.6	1.5	2.1	0.8	3	2	1	3	0	NA
29893	59	25.95	8.9	0.8	0.7	0.3	0.4	5.2	0.6	1.6	1.03	0.82	4.31	1.94	0.16	0.2	0.05	96.1	0.7	3.5	0.3	1	2	1	1	0	NA
29900	24	19.7	7.4	0.8	0.7	0.4	0.4	4	2	1.55	0.64	0.56	8.21	0.61	0.07	0.23	0.09	56.9	0.3	1	0.5	3	2	2	3	0	NA
29902	47	34.38	11.6	0.8	0.7	5	0.4	4	0.6	11.67	0.59	0.44	3.95	1.08	0.05	0.1	0.11	11.6	1.6	2.1	1.2	2	2	2	4	0	NA
29908	27	30.42	9.1	0.8	0.7	0.3	0.4	5	0.6	1.5	0.08	0.18	2.54	0.59	0.05	0.17	0.08	41.4	0.2	2	3.2	2	2	1	4	0	NA
29922	69	37.64	6.4	0.8	0.7	0.3	0.4	3.6	0.6	1.74	0.32	0.29	3.88	0.71	0.09	0.15	0.04	50.9	0.3	1.1	0.3	3	2	2	1	0	NA
29924	75	32.42	2.8	0.8	0.7	0.3	0.4	1.2	0.6	1.54	0.17	0.23	2.18	0.38	0.05	0.1	0.02	13.9	0.4	3	1.5	1	1	1	3	1	Other or unknown
29928	37	19.31	13.2	0.8	0.7	1.8	0.4	5	1.9	5.17	1.03	1.17	5.07	2.15	0.14	0.27	0.13	67.2	0.6	2.5	0.5	1	2	1	3	0	NA
29934	69	32.31	2.3	0.8	0.7	1.6	0.4	1.2	0.6	0.37	0.07	0.06	0.65	0.23	0.05	0.011	0.02	10.5	0.3	1.3	1	1	1	2	1	0	NA
29939	30	25.72	6.4	0.8	0.7	1.8	0.4	3.1	0.6	0.5	0.08	0.12	1.8	0.23	0.05	0.06	0.02	4.6	0.1	1.8	6.7	3	3	1	3	0	NA
29952	65	27.55	10.4	0.8	0.7	6.3	0.4	3	0.6	0.94	0.3	0.25	3.51	0.74	0.14	0.13	0.05	54.4	0.3	1.2	0.6	1	NA	1	1	1	Other or unknown
29954	49	23.83	100.3	0.8	1.1	69.6	0.4	23	2.8	0.22	0.46	0.16	17.76	1.05	0.05	0.31	0.04	99.4	0.5	2.5	7.2	1	1	1	5	0	NA
29955	31	22.77	3.9	0.8	0.7	1.1	0.4	2	0.6	0.22	0.1	0.14	3.39	0.23	0.05	0.1	0.05	23.4	0.3	0.9	0.7	3	2	2	5	0	NA
29972	21	35.47	7.5	0.8	0.7	0.3	0.4	4.2	0.6	3.51	0.3	0.35	8.73	0.93	0.24	0.29	0.17	59.5	0.2	1	0.1	2	NA	2	1	0	NA
29974	24	29.76	10.3	0.8	1.1	0.3	0.4	7	0.6	3.38	0.17	1.06	11.16	1.22	0.09	0.32	0.8	66.8	0.2	0.5	0.7	2	2	2	1	0	NA
29985	47	24.51	5.1	0.8	1	0.3	0.4	3.6	0.6	1.96	0.27	0.12	1.54	0.48	0.1	0.04	0.02	9.4	1.6	3.1	0.1	3	3	1	3	0	NA
29987	27	24.21	3.3	0.8	0.7	0.6	0.4	2	1.2	0.22	0.29	0.12	2.91	0.23	0.05	0.1	0.02	27.6	1	0.7	0.7	1	1	2	3	0	NA
29994	34	28.5	4.4	0.8	0.7	0.9	0.4	2	0.6	2.82	0.11	0.3	3.28	0.43	0.05	0.09	0.16	94.5	0.3	0.7	1.2	3	3	1	4	0	NA
29996	20	31.68	24.4	0.8	1	3.1	0.4	12	0.6	4.31	0.15	1.76	6.85	1.62	0.09	0.25	0.19	103.9	0.4	1.8	0.5	2	NA	2	1	0	NA
29999	85	22.11	12.2	0.8	0.7	0.3	0.4	9	1.4	1.07	0.44	0.2	7.1	0.85	0.07	0.2	0.01	51.54	0.3	1.9	0.6	3	2	1	1	0	NA
30010	27	22.02	10.2	0.8	0.7	2.4	0.4	4	0.6	5.13	0.51	2.54	4.71	0.23	0.07	0.29	0.16	98.4	0.5	0.6	0.4	3	2	2	3	0	NA
30013	52	24.17	16.1	0.8	0.7	0.7	0.4	10	1	1.25	0.86	0.22	5.51	2.72	0.13	0.23	0.13	89.5	0.8	5.6	2.6	3	3	1	3	0	NA
30018	53	36.89	3.2	0.8	0.7	0.3	0.4	1.2	0.6	4.01	0.3	0.73	4.08	0.62	0.09	0.09	0.46	47.1	0.9	0.7	0.14	2	2	1	3	1	Other or unknown
30020	43	27.12	11.2	1.3	0.7	1.3	0.4	7	0.6	3.36	0.15	0.52	4.38	0.97	0.14	0.18	0.02	55.3	0.2	3.2	0.8	3	2	1	4	0	NA
30022	31	26.53	29.1	0.8	0.7	14.1	0.4	6	0.6	3.7	0.27	0.54	8.66	1.01	0.13	0.28	0.05	109.8	0.1	0.9	2.7	3	3	1	3	0	NA
30033	73	26.59	23.8	0.8	0.7	7.3	0.4	8.8	0.6	0.62	0.54	0.19	5.3	1.36	0.12	0.13	0.02	18.7	0.4	3	0.5	3	2	1	1	0	NA
30047	24	23.07	23.1	0.8	0.7	11	0.4	9	1.4	5.44	0.21	0.39	7.24	1.1	0.15	0.23	0.17	82.2	0.2	1.2	2.4	1	3	1	4	0	NA
30061	53	28.12	6.8	0.8	0.7	0.5	0.4	5	0.6	1.39	0.24	0.36	8.05	1	0.05	0.17	0.02	68	0.1	1.4	0.2	1	2	2	4	1	Other or unknown
30068	48	29.62	4.7	0.8	0.7	0.6	0.4	4	1.2	0.56	0.79	0.47	7.86	0.51	0.08	0.22	0.19	73.8	0.3	0.9	0.9	3	3	2	3	0	NA
30070	27	31.7	3.9	0.8	0.7	0.3	0.4	3	1.2	0.22	0.03	0.17	2.58	0.23	0.05	0.09	0.04	16.5	0.2	1.5	0.4	1	1	1	1	0	NA
30071	47	27.73	4.3	0.8	0.7	2.5	0.4	1.2	0.6	0.56	0.07	0.17	2.03	0.38	0.08	0.06	0.04	16.1	0.2	1.7	2.3	2	2	1	3	0	NA
30078	82	33.24	2.1	0.8	0.7	0.3	0.4	2	0.6	0.78	0.17	0.14	4.18	0.46	0.05	0.09	0.02	15.6	0.5	1	1.7	3	2	2	3	1	Other or unknown
30084	47	19.69	95.5	2	0.7	69.4	0.4	14	2.7	2.61	0.75	0.66	7.46	2.07	0.17	0.19	0.27	403.1	0.5	2.4	3.8	2	2	1	4	0	NA
30086	64	37.57	1.6	0.8	0.7	0.3	0.4	1.2	0.6	5.51	0.09	0.4	5.29	0.52	0.05	0.28	0.25	100.6	0.3	0.9	0.5	3	3	2	3	1	Other or unknown
30090	85	28.78	13.3	0.8	0.7	7.9	0.4	5	0.6	0.22	0.38	0.43	3.92	0.79	0.08	0.12	0.13	27.5	0.6	2.2	0.7	3	2	2	3	0	NA
30098	20	21.09	8.1	0.8	0.7	0.8	0.4	4	1.3	1.58	0.22	0.47	4.72	0.85	0.12	0.23	0.04	80.1	0.1	2.2	0.8	1	2	1	1	0	NA
30103	31	22.42	65.6	0.8	0.7	30	0.4	10	2.2	1.85	0.62	0.37	8.83	0.44	0.05	0.31	0.06	40	0.4	1.8	1.9	3	3	2	3	0	NA
30112	28	45.21	4.6	0.8	0.7	1.1	0.4	2.2	0.6	0.78	0.1	0.14	3.28	0.5	0.05	0.15	0.02	24.3	0.2	0.7	0.8	3	2	2	1	0	NA
30120	41	34.58	2.5	0.8	0.7	0.3	0.4	1.2	0.6	1.37	0.12	0.3	9.55	0.23	0.05	0.23	0.02	15.9	0.2	0.3	0.5	1	2	2	3	0	NA
30125	51	25.4	3.3	0.8	0.7	0.3	0.4	2	1.2	7.42	0.19	0.28	3.86	0.85	0.07	0.11	0.02	7.2	0.4	3.3	0.4	2	3	1	3	1	Other or unknown
30128	41	37.3	13.8	0.8	0.7	10.7	0.4	1.2	0.6	0.47	0.22	0.06	0.83	0.23	0.05	0.03	0.02	5	2.2	1.3	1.3	3	3	2	3	0	NA
30130	39	27.54	9.9	0.8	0.7	0.3	0.4	6	1.3	2.55	2.33	2.73	7.79	1.77	0.19	0.58	0.2	109	1	2.5	1.8	3	2	2	3	0	NA
30148	57	23.97	2.2	0.8	0.7	2	0.4	1.2	0.6	0.64	0.03	0.06	1.08	0.23	0.05	0.04	0.02	3.8	0.4	2.6	1.3	1	2	2	2	0	NA
30152	21	34.89	5.9	0.8	0.7	0.3	0.4	3.3	0.6	12.84	0.39	0.62	8.52	0.84	0.21	0.21	0.05	88.7	0.1	0.6	0.1	1	1	2	3	0	NA
30155	48	25.82	43.2	0.8	0.7	37.9	0.4	1.8	0.6	0.66	0.21	0.91	1.73	1.12	0.05	0.14	0.07	23	0.6	3.6	4.4	3	3	2	4	0	NA
30156	71	38.08	5.3	0.8	0.7	0.8	0.4	2	0.6	0.53	0.33	0.18	1.34	0.5	0.05	0.04	0.07	37	0.5	2.5	0.4	1	2	2	4	1	Other or unknown
30163	33	40.96	33.4	0.8	0.7	6.7	0.4	12	1.4	1.25	0.27	0.28	10.55	1.28	0.12	0.4	0.09	69.8	0.5	2.3	0.8	2	2	1	1	0	NA
30165	51	32.09	19.6	0.8	0.7	7.2	0.4	7	0.6	0.85	0.22	0.19	2.68	0.88	0.08	0.06	0.11	27.3	0.3	2.6	1.7	2	2	1	4	0	NA
30167	69	25.76	6.8	0.8	0.7	3	0.4	2	0.6	0.22	0.03	0.06	1.08	0.23	0.05	0.02	0.02	5	0.3	2.2	2.4	3	2	1	3	0	NA
30188	77	25.82	8.3	0.8	0.7	3.6	0.4	3	0.6	0.22	0.41	0.13	8.17	0.8	0.1	0.16	0.04	47.5	0.3	1.4	0.3	1	2	1	3	0	NA
30189	81	28.44	7.2	0.8	0.7	4.8	0.4	1.2	0.6	1.08	0.26	0.5	2.08	0.23	0.05	0.05	0.12	13.9	0.9	1.9	0.8	3	2	2	3	1	Other or unknown
30212	77	34.89	1.4	0.8	0.7	0.3	0.4	1.2	0.6	2.44	0.2	0.27	1.26	0.47	0.05	0.06	0.02	15	0.9	2.2	0.6	2	2	2	3	0	NA
30225	43	38.01	2	0.8	1.1	0.3	0.4	1.7	0.6	0.47	0.11	0.09	1.35	0.23	0.09	0.04	0.02	8	1	1.1	0.1	1	1	2	1	1	Other or unknown
30234	73	19.65	14.8	0.8	0.7	10.6	0.4	2	0.6	1.92	0.39	0.21	2.1	0.51	0.12	0.1	0.02	45.1	0.7	1.5	2.9	2	2	2	3	0	NA
30241	44	33.47	199.9	3	0.7	161.9	0.9	24	1.1	1.55	0.4	4	8.88	1.09	0.05	0.17	0.05	128.5	0.6	2.2	5.8	1	2	2	4	0	NA
30244	45	22.9	13	0.8	0.7	2.1	0.4	6	1.1	0.95	1.17	0.38	7.04	3.07	0.12	0.46	0.05	78.8	0.8	4.9	2.2	1	2	1	4	0	NA
30253	76	16.6	5.7	0.8	0.7	3.6	0.4	2	0.6	1.07	0.17	0.19	1.1	1.12	0.05	0.19	0.02	17.4	0.3	2.7	1	3	2	1	4	0	NA
30267	42	29.77	7.4	0.8	0.7	0.7	0.4	4	0.6	0.56	0.59	0.21	7.79	1.12	0.05	0.21	0.04	26.8	0.3	2.3	1.3	3	2	1	3	0	NA
30280	67	31.45	5.3	0.8	0.7	0.3	0.4	3	1.1	7.43	0.98	0.55	6.57	1.34	0.1	0.21	0.08	41.4	0.5	2	0.3	2	3	1	3	0	NA
30281	67	28.76	4	0.8	0.7	1.4	0.4	2	0.6	1.89	0.6	0.11	1.75	0.23	0.05	0.04	0.03	11.3	1	0.9	0.8	2	2	2	3	1	Other or unknown
30285	85	28.23	8.5	0.8	0.7	0.5	0.4	5	2.6	1.16	0.17	0.21	3.37	0.3	0.05	0.23	0.02	50.1	0.5	1	0.7	3	2	1	3	1	Other or unknown
30286	76	34.41	4.7	0.8	0.7	0.7	0.4	3	0.6	0.31	0.31	0.18	6.43	0.67	0.05	0.11	0.05	37	0.3	1.4	0.4	2	2	1	3	1	Other or unknown
30298	36	23.65	17.2	0.8	0.7	4.5	0.4	10	1	1.54	0.28	0.31	8.66	0.23	0.05	0.3	0.08	202.6	0.2	0.3	2.5	3	2	2	3	0	NA
30301	30	32.19	8.3	0.8	0.7	1	0.4	5	1.1	4	0.65	0.49	9.26	0.99	0.08	0.34	0.05	105	0.1	0.6	1.9	3	3	2	3	0	NA
30302	53	21.61	2	0.8	0.7	0.3	0.4	1.2	0.6	0.76	0.52	0.44	3.64	0.23	0.05	0.15	0.03	15.8	0.5	0.8	1.7	1	2	2	4	0	NA
30319	24	31.9	33.7	2.1	0.7	10.6	0.4	11.3	2	0.96	1.59	0.84	6.83	2.14	0.42	0.35	1.05	66.6	0.6	2.2	1.1	2	1	1	4	0	NA
30329	57	31.75	1.5	0.8	0.7	0.3	0.4	1.7	0.6	0.64	0.4	0.1	4.13	0.93	0.08	0.08	0.03	22.4	1.2	2	0.1	1	3	1	3	0	NA
30331	47	24.86	2.6	0.8	0.7	1.7	0.4	1.2	1	0.22	0.18	0.39	1.53	0.33	0.05	0.07	0.02	3.5	0.7	1.3	0.9	2	1	2	1	0	NA
30336	48	24.01	30.7	0.8	0.7	25.3	0.4	2	0.6	0.43	0.08	0.08	1.54	0.23	0.05	0.08	0.02	21.8	0.3	0.9	3.1	2	3	2	3	0	NA
30343	21	24.42	2.2	0.8	0.7	1.2	0.4	2	0.6	1.54	0.14	0.24	2.9	2.51	0.14	0.09	0.1	24.5	1.2	7.7	0.5	1	1	1	3	0	NA
30345	25	29.23	31.3	1	0.7	5.2	0.4	16	2.4	5.84	0.2	0.38	6.55	0.36	0.05	0.13	0.15	85.3	0.3	0.7	0.7	2	NA	1	4	0	NA
30348	52	29.42	25.7	0.8	0.7	16.2	0.4	7	0.6	0.8	0.08	0.19	6.09	0.43	0.05	0.08	0.22	19.9	0.3	1.9	1.1	1	2	2	2	0	NA
30349	55	28.19	10.9	0.8	0.7	1.8	0.4	5	1.3	1.81	1.46	0.41	6.93	1.78	0.1	0.12	0.17	23.9	0.5	4	0.5	2	3	1	3	0	NA
30354	71	28	5.4	0.8	0.7	1.7	0.4	3.3	0.6	1.51	0.53	0.28	3.26	0.89	0.11	0.08	0.12	38.7	0.2	2.8	0.5	3	2	1	4	0	NA
30358	75	24.74	5.1	0.8	0.7	2.6	0.4	2	0.6	1.1	0.17	0.11	5.66	0.32	0.05	0.06	0.09	32	0.4	1.8	2.9	1	3	2	1	1	Other or unknown
30360	33	22.89	4.2	0.8	0.7	0.6	0.4	2	0.6	1.9	0.21	0.24	3.93	0.34	0.05	0.07	0.06	85.9	0.7	0.7	1.5	3	3	2	3	0	NA
30374	73	28.44	1.6	0.8	0.7	0.3	0.4	2	0.6	0.97	0.12	0.06	2.26	0.23	0.05	0.07	0.02	20.8	0.6	1.4	0.8	2	3	2	3	1	Other or unknown
30376	22	29.19	2.9	0.8	1.4	0.3	0.4	3	0.6	0.89	0.03	0.1	1.82	0.23	0.14	0.08	0.12	94.9	0.3	1.4	0.5	2	3	1	3	0	NA
30380	72	27.37	22.9	0.8	0.7	0.3	0.4	16.2	2.1	6.93	0.61	0.4	4.18	0.97	0.05	0.17	0.05	40.6	0.5	2.7	0.14	1	1	1	3	1	Other or unknown
30388	80	28.24	5.6	0.8	0.7	0.7	0.4	4	1.8	0.68	1.48	0.2	3.97	2.19	0.05	0.11	0.04	31.4	1.5	5.4	0.2	1	2	1	1	0	NA
30413	29	27.63	0.9	0.8	0.7	0.3	0.4	1.2	0.6	0.22	0.03	0.06	0.82	1.2	0.05	0.04	0.02	4.4	0.4	16.1	2.1	1	2	2	1	0	NA
30415	46	37.15	10.8	0.8	0.7	7.7	0.4	3	0.6	2.52	0.28	0.51	2.29	0.38	0.05	0.09	0.04	21.1	0.5	2.1	1	3	3	2	4	0	NA
30417	76	39.75	6.5	0.8	0.7	0.3	0.4	4	0.9	1.3	1.62	0.4	10.24	1.04	0.07	0.29	0.02	92.2	0.7	1	0.3	1	2	2	3	1	Other or unknown
30419	75	28.51	11.3	0.8	0.7	3.2	0.4	3	0.6	0.22	1.78	0.29	3.74	1.11	0.12	0.16	0.08	45	0.8	3.5	0.8	3	2	2	4	0	NA
30449	76	35.46	28.1	0.8	0.7	8.7	0.4	16	1	0.37	0.43	0.23	2.82	0.45	0.05	0.12	0.06	129	0.6	3.8	2.2	3	2	2	4	0	NA
30450	42	25.44	7.9	0.8	0.7	3.5	0.4	3	0.6	0.22	0.4	0.31	3.51	1.03	0.05	0.21	0.02	32.9	0.4	3.8	0.8	1	1	2	1	0	NA
30461	69	33.79	13.9	1	0.7	0.3	0.4	6	1	2.91	0.31	0.3	8.93	2.64	0.09	0.32	0.08	59	0.1	3.3	0.4	1	1	1	1	0	NA
30462	49	21.78	0.8	0.8	1	0.3	0.4	2	0.6	0.38	0.5	0.17	4.87	0.89	0.05	0.09	0.04	20.1	0.2	3.6	0.2	1	2	2	3	0	NA
30465	31	23.21	28.5	0.8	0.7	10.2	0.4	14	2.6	4.52	0.13	0.16	3.6	0.37	0.08	0.18	0.07	32.8	0.3	1.5	2.5	3	3	1	3	0	NA
30468	52	41.12	20	0.8	0.7	4.2	0.4	10	0.6	0.22	3.66	0.61	6.02	0.68	0.1	0.12	0.04	51.7	0.7	2.8	1.7	2	2	2	3	1	Other or unknown
30487	43	35.48	15.2	0.8	0.7	7.5	0.4	4.8	0.6	3.18	0.43	0.24	4.07	3.3	0.11	0.15	0.06	51.6	0.4	10.6	1	1	2	1	1	0	NA
30491	20	31.97	10.8	0.8	0.7	0.3	0.4	6	1.8	8.83	0.3	0.49	10.03	1.38	0.15	0.33	0.12	58.9	0.6	1.1	0.14	2	1	1	4	0	NA
30495	85	27.99	2.9	0.8	0.7	0.3	0.4	2	0.6	1.25	0.2	0.19	3.59	0.7	0.05	0.06	0.02	64.1	0.5	2.6	1	3	2	1	3	0	NA
30498	27	34.78	9.2	0.8	0.7	2.9	0.4	4	1.9	0.74	0.44	0.26	4.26	0.94	0.1	0.26	0.14	11.7	1.1	2.2	0.2	1	1	1	4	0	NA
30503	27	16.69	8.9	0.8	0.7	0.3	0.4	4	0.6	1.66	0.31	0.35	5.85	0.58	0.21	0.17	0.29	47.6	0.9	0.6	0.3	2	1	2	3	0	NA
30509	21	50.92	19.9	0.8	0.7	0.4	0.4	15.8	2.2	0.86	0.03	0.31	5.27	1.16	0.14	0.23	0.04	76.9	0.3	1.4	0.5	1	2	2	1	0	NA
30512	38	32.8	8.4	0.8	0.7	4.2	0.4	2.1	0.6	2.97	0.25	0.31	7.3	1.44	0.28	0.22	0.11	73.3	0.2	2.2	1	2	2	1	4	0	NA
30518	65	27.9	6.1	0.8	0.7	1.1	0.4	3.4	0.6	1.86	0.43	0.17	1.75	0.52	0.09	0.06	0.04	22.3	0.5	1.7	0.3	1	2	2	1	1	Other or unknown
30520	63	28.12	5	0.8	0.7	0.3	0.4	4	2	0.22	0.13	0.06	2.03	0.23	0.05	0.06	0.04	40	0.3	0.9	0.14	3	3	1	1	0	NA
30521	26	25.46	8	0.8	0.7	0.8	0.4	4.6	1.7	4.15	0.21	0.48	6.14	1.3	0.3	0.17	0.13	86	0.1	1.3	0.6	3	2	1	4	0	NA
30525	66	29	9.5	0.8	0.7	0.6	0.4	5	1.3	2.33	1.15	0.38	14.88	2.48	0.31	0.44	0.02	72.7	0.3	3	2.6	1	2	1	3	1	Other or unknown
30526	43	27.4	14.3	0.8	0.7	7.6	0.4	5.3	0.6	1.69	0.46	0.28	6.76	0.82	0.14	0.22	0.06	36.7	0.3	2.2	1.9	3	3	1	3	0	NA
30528	52	26.32	3.1	0.8	1.1	2.3	0.4	2	0.6	0.52	0.22	0.14	2.13	0.23	0.05	0.17	0.02	35.5	0.3	1.1	0.4	3	3	1	3	0	NA
30531	73	24.77	1.4	0.8	0.7	0.7	0.4	1.2	0.6	0.62	0.08	0.17	1.66	0.23	0.08	0.05	0.02	3.4	0.5	1.5	0.8	3	3	2	3	0	NA
30549	34	21.77	310.5	0.8	0.7	2.1	0.4	25.1	1.6	3.77	0.07	0.28	7.51	0.6	0.12	0.25	1.12	19.8	0.1	2.6	5.1	3	3	1	4	0	NA
30552	20	22.34	3.1	0.8	0.7	0.4	0.4	1.2	0.6	0.97	0.03	0.15	1.98	0.4	0.05	0.05	0.04	14.4	0.3	0.7	1.8	2	2	1	3	0	NA
30555	57	21.51	6.5	0.8	0.7	3.7	0.4	2	0.6	0.72	0.08	0.22	1.22	0.23	0.05	0.02	0.04	28.7	0.3	1.5	1.5	3	3	2	3	0	NA
30562	49	25.76	1.6	0.8	1.1	0.3	0.4	3	0.6	7.75	0.33	0.31	5.04	0.89	0.05	0.13	0.03	13.7	0.6	1.9	1.1	3	3	2	3	0	NA
30565	43	NA	5.7	0.8	0.7	0.3	0.4	3	1.3	2.07	0.58	1	3.39	1.55	0.19	0.16	0.04	19.7	0.3	1.3	0.7	1	1	2	4	1	Other or unknown
30584	59	32.26	3.3	0.8	0.7	0.3	0.4	2	0.6	5.37	0.48	0.38	3.78	0.96	0.05	0.11	0.04	17.7	0.5	2.6	0.14	3	2	2	3	1	Other or unknown
30585	35	35.84	36.2	0.8	0.7	3	0.4	19	0.6	1.62	0.7	0.75	11.54	1.58	0.2	0.46	0.14	91.7	0.2	1.3	1.6	1	2	2	2	0	NA
30594	43	22.26	6.1	0.8	0.7	0.4	0.4	2	0.6	0.42	0.48	0.13	2	0.51	0.05	0.08	0.02	12.8	1.4	2.5	0.9	1	2	1	4	0	NA
30597	65	30.2	6.5	0.8	0.7	0.3	0.4	4	1	0.47	3.03	0.21	6.25	1.54	0.1	0.1	0.03	29.4	2.1	3.9	0.9	1	2	1	4	0	NA
30603	39	29.04	3.4	0.8	0.7	0.3	0.4	3.8	0.6	0.74	0.16	0.3	7.46	0.55	0.1	0.2	0.09	69.9	0.1	1.2	0.9	3	3	1	3	1	Other or unknown
30604	25	27.4	3.1	0.8	0.7	0.3	0.4	2.5	0.6	0.54	0.03	0.21	1.4	0.23	0.05	0.1	0.02	6.8	0.2	0.9	0.6	2	2	2	3	0	NA
30605	70	38.37	2.7	0.8	0.7	0.7	0.4	2.2	0.6	0.78	0.48	2.75	3.57	0.41	0.14	0.07	0.12	34.9	0.4	1.2	0.3	1	1	2	1	1	Other or unknown
30617	25	34.56	18.4	0.8	0.7	8.9	0.4	6.8	0.6	1.5	0.35	0.4	3.84	0.45	0.14	0.17	0.06	43.7	0.1	0.5	0.9	3	3	2	4	0	NA
30627	65	31.54	20.2	0.8	0.7	8.3	0.4	6	0.6	1.31	0.41	0.35	7.5	1.64	0.13	0.19	0.12	99.3	0.2	5.3	3	3	3	1	3	0	NA
30641	57	25.15	4.2	0.8	0.7	4.8	0.4	4	0.6	0.4	0.13	0.21	1.76	0.79	0.05	0.07	0.02	11.8	0.3	3	1	1	2	2	1	1	Other or unknown
30646	81	29.37	1.5	0.8	0.7	0.9	0.4	1.2	0.6	0.73	0.42	0.27	2.59	0.76	0.05	0.04	0.02	12.6	0.9	3.8	0.8	1	2	2	3	0	NA
30665	23	28.01	1.2	0.8	0.7	0.3	0.4	1.2	0.6	0.22	0.06	0.06	0.85	0.23	0.05	0.04	0.02	7	0.2	1.3	2.9	3	3	1	5	0	NA
30670	57	38.45	1.7	0.8	0.7	0.3	0.4	1.9	0.6	0.22	0.16	0.09	2.81	0.23	0.05	0.11	0.04	12.8	0.3	2.4	0.9	3	2	1	4	1	Other or unknown
30677	25	27.01	30.2	0.8	0.7	18.3	0.4	9	0.6	1.72	0.14	0.67	3.36	0.5	0.1	0.16	0.1	47.9	0.1	0.4	0.9	3	3	2	3	0	NA
30678	25	27.63	4.5	0.8	0.7	0.3	0.4	2	0.6	0.96	0.05	0.31	5.55	0.47	0.07	0.2	0.1	46.1	0.3	0.8	0.2	3	2	1	1	0	NA
30680	74	19.14	6.4	0.8	0.7	1.2	0.4	3	0.6	10.49	0.88	1.14	10.09	1.06	0.05	0.09	0.02	10.7	2.6	2.9	0.4	2	2	2	3	0	NA
30685	44	27.64	311.9	0.8	1.4	202.3	1.3	18.6	0.6	2.43	1.58	1.25	4.75	12.69	0.31	0.14	0.18	70.2	0.2	5	0.4	1	1	2	4	1	Other or unknown
30688	80	23.42	1.7	0.8	1.4	0.8	0.4	2	0.6	1	0.32	0.31	2.26	0.4	0.05	0.08	0.06	13.8	0.7	1.7	0.3	2	2	2	3	0	NA
30690	28	21.29	1	0.8	0.7	0.3	0.4	1.2	1.1	0.55	0.07	0.1	1.51	0.23	0.05	0.05	0.02	8.6	1.7	0.6	1.2	2	3	2	3	0	NA
30695	28	25.39	19.8	1	0.7	0.3	0.4	11	2.8	2.97	0.32	0.42	6.53	0.66	0.05	0.2	0.14	87.7	0.1	0.8	0.2	2	2	2	1	0	NA
30697	33	29.31	11.5	0.8	0.7	6.8	0.4	3	0.6	1.63	0.19	0.22	2.76	0.87	0.17	0.15	0.12	26.7	0.3	2	0.6	3	2	1	3	1	Other or unknown
30698	79	23.91	7.8	0.8	0.7	0.5	0.4	6	0.6	2.68	0.5	0.4	38.24	0.96	0.11	0.3	0.1	82.9	0.4	2.2	1.3	3	2	1	3	0	NA
30704	34	27.44	3.8	0.8	1.8	1.2	0.4	2.3	0.6	0.76	0.16	0.3	2.94	1.11	0.12	0.07	0.06	20.7	0.7	2.5	1.5	2	1	1	4	0	NA
30722	85	33.46	7.2	0.8	0.7	2.9	0.4	2.4	0.6	2.36	0.37	0.24	3.6	1.28	0.13	0.13	0.03	22.2	0.5	1.9	0.1	1	1	2	1	0	NA
30728	30	21.91	2.3	0.8	0.7	0.4	0.4	1.2	0.6	0.94	0.25	0.19	2.3	0.23	0.05	0.07	0.02	23.4	0.8	0.8	1.9	3	2	2	3	0	NA
30740	44	32.37	6.5	0.8	0.7	1.9	0.4	4	0.6	1.44	0.48	0.36	6.31	1.48	0.09	0.1	0.02	31.7	0.4	2.4	1.4	1	2	1	1	0	NA
30744	82	27.74	10.8	0.8	0.7	1.4	0.4	6	1.1	1.58	NA	1.08	5.53	2.52	0.13	0.18	0.05	56.49	0.4	2.7	0.7	3	2	1	3	1	Other or unknown
30745	36	26	5.3	0.8	0.7	0.3	0.4	3	0.6	8.53	0.44	0.6	4.61	2.97	0.07	0.15	0.95	30.8	1	3.2	3.1	1	2	1	4	0	NA
30747	20	34.45	12.7	0.8	0.7	0.3	0.4	7	0.6	0.57	0.24	0.38	6.64	0.45	0.15	0.27	0.08	143.1	0.1	0.6	0.7	1	NA	1	1	0	NA
30751	85	22.1	14.6	0.8	0.7	15.1	0.4	2	0.6	0.87	0.2	0.17	2.29	0.52	0.05	0.07	0.02	19.8	0.4	2.7	2.4	3	3	1	3	0	NA
30752	26	22.25	0.4	0.8	0.7	0.3	0.4	1.2	0.6	1.49	0.03	0.13	2.3	0.23	0.05	0.07	0.02	16.9	1.3	0.7	0.8	3	NA	2	3	0	NA
30758	80	31.03	5.1	0.8	0.7	0.3	0.4	3	0.6	3.12	1.21	0.44	7.12	2.01	0.1	0.13	0.43	42.2	0.7	4.4	0.5	1	1	1	3	0	NA
30764	59	38.43	7.3	0.8	0.7	1.3	0.4	4	0.6	1.61	0.56	1.66	4.86	0.51	0.12	0.13	0.2	111.7	0.4	0.9	0.4	3	2	2	3	1	Other or unknown
30766	70	36.96	16.9	0.8	0.7	7.8	0.4	5	0.6	0.87	1.02	0.33	4.77	0.55	0.98	0.18	0.28	48.9	0.3	1.1	1.4	1	3	2	3	1	Other or unknown
30774	46	25.61	14.8	0.8	0.7	5.7	0.4	5	1.1	1.68	3.51	0.37	4.26	1.56	0.14	0.24	0.03	53.3	1.1	2.7	1.1	1	2	1	4	0	NA
30779	71	27.12	10.1	0.8	0.7	4.4	0.4	3	0.6	0.62	0.5	0.18	4.55	0.94	0.05	0.09	0.02	27.7	0.6	3	1.2	2	2	2	3	0	NA
30783	63	28.17	7.9	0.8	0.7	3.2	0.4	3.3	0.6	0.22	0.13	0.06	2.54	0.23	0.09	0.08	0.04	16.9	0.1	2.1	0.9	3	2	1	3	0	NA
30799	74	41.73	8.6	0.8	0.7	3.5	0.4	1.2	0.6	1.13	0.19	0.36	22.67	0.39	0.05	0.11	0.02	25.4	0.9	2.7	2.2	1	2	2	3	1	Other or unknown
30810	47	23.09	9.1	0.8	0.7	5.4	0.4	2	1.3	1.1	0.58	0.89	3.53	0.23	0.05	0.11	0.67	56.8	0.7	0.9	1	2	3	2	3	0	NA
30819	25	23.81	2.7	0.8	0.7	0.3	0.4	2	0.6	1.32	0.05	0.35	1.8	0.23	0.05	0.05	0.02	18.8	0.8	1.1	0.1	2	2	2	3	0	NA
30822	35	22.57	8.9	0.8	0.7	1.2	0.4	4	0.6	4.11	0.07	0.41	3.63	0.86	0.05	0.11	0.02	30.1	0.2	1.9	0.7	3	3	2	3	0	NA
30823	85	25.79	28.4	0.8	0.7	12.4	0.4	9	0.6	0.48	0.37	0.76	6.42	0.47	0.05	0.09	0.04	33.8	0.7	6.4	0.8	3	2	2	3	1	Other or unknown
30827	21	30.71	7.5	0.8	0.7	0.3	0.4	5.6	0.6	0.59	0.08	2.02	10.9	3.24	0.11	0.31	0.02	46	0.1	3.8	0.2	1	1	2	1	0	NA
30836	63	25.75	2.7	0.8	0.7	0.3	0.4	2	0.6	0.22	0.13	0.06	1.41	0.23	0.05	0.02	0.04	60.3	0.6	3.2	7.7	2	2	2	3	0	NA
30846	45	32.87	9.1	0.8	0.7	1.6	0.4	5.3	0.6	1.22	0.38	0.36	9.14	0.94	0.15	0.3	0.04	36	0.2	0.9	1.2	3	3	2	4	1	Other or unknown
30855	49	38.63	42.4	2	0.7	0.3	0.4	24	1.4	3.1	1.04	2.87	8.99	1.26	0.05	0.45	1.91	49.8	0.4	0.9	0.5	3	2	2	1	0	NA
30858	75	31.89	1.3	0.8	0.7	0.3	0.4	1.2	0.6	0.33	0.05	0.12	1.26	0.23	0.05	0.04	0.02	10.6	0.5	2	0.6	3	1	2	5	1	Other or unknown
30864	48	29.4	14.9	0.8	0.7	8.8	0.4	4.6	0.6	0.22	0.32	0.19	4.7	1.38	0.12	0.32	0.13	40.9	0.3	2.6	1.1	2	3	1	4	1	Other or unknown
30866	65	20.98	9.4	0.8	0.7	3.9	0.4	2.6	0.6	1.13	0.26	0.18	2.6	0.72	0.1	0.07	0.11	24	0.3	1.8	0.8	1	2	2	1	0	NA
30880	38	27.57	2.6	0.8	0.7	1.2	0.4	1.2	0.6	1.56	0.1	0.43	0.89	0.23	0.05	0.04	0.02	9.4	0.6	0.7	0.3	3	2	2	3	0	NA
30881	43	48.91	34.9	0.8	0.7	17	0.4	10	1.7	2.13	0.57	0.37	7.83	1.65	0.15	0.4	0.26	62.7	0.3	1.5	1.6	3	2	2	4	0	NA
30885	36	28.15	2.4	0.8	0.7	0.3	0.4	1.2	0.6	0.22	0.1	0.16	2.68	0.23	0.05	0.12	0.11	19.2	0.5	0.9	0.2	2	1	2	3	0	NA
30894	85	30.67	16.3	0.8	1.1	3.5	0.4	7.4	1.4	0.64	0.81	0.22	4.76	1.06	0.43	0.1	0.1	58.9	0.4	6.6	1.3	3	3	1	3	0	NA
30897	83	23.67	3.3	0.8	0.7	1.1	0.4	2.3	0.6	0.37	0.35	0.19	4.16	8.09	0.52	0.09	0.08	129.8	0.3	10.2	0.9	2	2	2	3	1	Other or unknown
30898	73	23.91	11.7	0.8	0.7	8.3	0.4	2	0.6	1.16	1.13	0.29	7.53	1	0.05	0.13	0.02	29.5	3.8	2.3	0.5	1	1	2	3	1	Other or unknown
30899	39	22.72	0.4	0.8	0.7	0.3	0.4	1.2	0.6	0.56	0.03	0.06	0.97	0.23	0.05	0.04	0.02	1.7	0.1	3.4	3.7	3	3	1	3	0	NA
30909	69	23.78	4.5	0.8	0.7	1.1	0.4	2.9	0.6	0.37	0.2	0.18	3.32	0.77	0.05	0.05	0.08	36.7	0.2	2.2	0.3	1	2	1	4	1	Other or unknown
30917	20	17.84	5.8	0.8	0.7	1.7	0.4	1.2	0.6	1.75	0.03	0.55	2.97	0.51	0.05	0.18	0.04	51.1	0.2	1.2	1.8	1	2	1	4	0	NA
30920	43	27.01	6.6	0.8	0.7	0.5	0.4	4	0.6	0.77	0.66	0.15	10.22	1.12	0.12	0.13	0.55	38.3	0.3	3.3	0.5	3	2	1	4	0	NA
30927	51	29.93	35.9	0.8	1.2	16.1	0.4	7	1.7	2.95	0.35	0.33	6.35	1.34	0.2	0.21	0.27	210.9	1.2	1.7	0.5	3	2	1	3	0	NA
30928	28	35.53	4.2	0.8	0.7	2.1	0.4	2	0.6	0.31	0.13	0.21	2.74	0.23	0.05	0.14	0.04	12.6	0.1	0.4	0.9	3	1	2	4	0	NA
30929	57	21.12	35.4	0.8	0.7	20.5	0.4	11	1	0.7	0.41	0.31	9.4	0.51	0.14	0.22	0.02	42.8	0.4	0.9	0.9	1	2	2	5	0	NA
30941	47	28.21	8.4	0.8	0.7	1.2	0.4	5	0.6	2.28	0.16	0.26	2.96	1.11	0.05	0.26	0.06	28.2	0.1	1.7	1.2	1	2	1	1	0	NA
30945	68	34.54	3	0.8	0.7	2.3	0.4	1.2	0.6	0.66	0.04	0.06	0.69	0.23	0.05	0.02	0.02	4.8	0.4	2.9	2	2	2	2	3	0	NA
30957	72	27.47	7.3	0.8	0.7	0.9	0.4	4	1.2	2.68	0.67	0.32	3.63	1.72	0.15	0.11	0.08	33.2	0.3	3.1	0.1	1	1	1	1	1	Other or unknown
30959	55	36.75	233.7	0.8	0.7	154.7	0.4	25	1	1.72	0.21	0.33	10.25	1.87	0.08	0.36	0.09	54.9	0.1	2	0.6	1	2	1	1	1	Other or unknown
30976	68	28.45	70.8	0.8	0.7	37.4	0.4	17	0.6	0.22	0.25	0.21	6.42	0.9	0.16	0.31	0.14	54.8	0.4	3.5	2	3	3	1	4	1	Other or unknown
30977	45	30.32	9.2	0.8	0.7	2.8	0.4	6	1.3	2.9	0.12	0.34	76.79	0.96	0.05	0.23	0.2	17.1	0.2	2	1.6	3	2	2	1	0	NA
30995	67	29.62	42.4	0.8	0.7	32	0.4	5	0.6	7.72	0.77	0.61	7.71	1.64	0.05	0.28	0.03	75.6	0.6	3.5	3.9	2	2	2	3	0	NA
30998	62	22.38	26	0.8	0.7	2	0.4	12	2.5	3.56	2.22	0.55	8.15	0.7	0.17	0.47	0.07	81.6	1.1	1.7	0.8	3	2	1	5	0	NA
31016	74	20.61	11.6	1	0.7	1.4	0.4	5	1.9	2.49	0.42	0.34	7.6	2.05	0.09	0.22	0.09	47.4	0.5	4.4	1.4	2	1	1	3	0	NA
31019	71	52.36	2.1	0.8	0.7	0.3	0.4	3	0.6	0.58	0.21	0.25	2.2	0.23	0.05	0.03	0.09	29.4	0.3	0.4	0.3	1	1	2	1	1	Other or unknown
31021	70	24.86	2.9	0.8	0.7	5	0.4	3	0.6	0.61	0.13	0.06	1.46	0.33	0.05	0.03	0.02	8.2	0.6	3.9	0.4	3	2	1	3	0	NA
31039	65	23.12	39.6	0.8	0.7	28.6	0.4	4	0.6	0.47	0.96	0.2	112.44	1.28	0.05	0.21	0.16	51.8	0.7	3.3	2.3	3	2	2	4	0	NA
31045	22	21.91	12.1	0.8	0.7	6.8	0.4	2	0.6	1.98	0.06	0.19	2.61	0.23	0.05	0.18	0.02	31	0.2	0.6	0.8	3	2	2	3	0	NA
31051	35	24.83	5.3	0.8	0.7	0.3	0.4	4	1.6	2.86	0.31	0.4	5.71	1.06	0.05	0.22	0.04	103.8	0.4	1.5	0.2	3	2	2	3	0	NA
31056	85	16.07	3.6	0.8	0.7	0.3	0.4	2	0.6	2.06	0.66	0.46	3.66	0.99	0.07	0.11	0.06	185.5	0.7	1.4	0.5	1	2	1	3	0	NA
31062	39	21.65	4.6	0.8	0.7	1.3	0.4	2.1	1.4	0.43	0.06	0.14	2.41	0.23	0.05	0.07	0.02	17.4	0.3	0.7	1.7	3	3	2	1	1	Other or unknown
31074	27	26.68	2.5	0.8	0.7	0.3	0.4	2	0.6	1.99	0.24	0.43	2.52	0.59	0.07	0.17	0.09	62.5	0.5	0.3	0.4	2	1	2	3	0	NA
31089	42	33.37	6.4	0.8	1.3	0.8	0.4	4	1.8	1.66	0.59	0.3	4.72	0.39	0.05	0.24	0.04	52.1	1.2	1.1	1	3	1	2	3	1	Other or unknown
31090	54	45.95	1.9	0.8	0.7	0.3	0.4	1.2	0.6	1	0.16	0.14	0.72	0.34	0.05	0.04	0.14	33.8	0.3	0.5	0.14	1	1	2	5	1	Other or unknown
31111	34	29.41	7.3	0.8	0.7	2.3	0.4	2	1.2	3.81	0.17	0.28	7.98	0.63	0.1	0.26	0.18	32.7	0.1	1	0.9	3	3	1	3	1	Other or unknown
31114	55	21.28	4.1	0.8	0.7	0.3	0.4	3	0.6	0.38	0.55	0.3	2.54	0.58	0.05	0.14	0.02	13.8	0.9	1.4	0.9	1	2	2	3	1	Other or unknown
31119	23	26.13	2.6	0.8	0.7	0.3	0.4	3	0.6	0.22	0.09	0.1	2.78	0.68	0.05	0.12	0.02	19.4	0.3	4.1	0.3	1	2	1	1	0	NA
31123	83	23.47	9.1	0.8	0.7	5.2	0.4	3	0.6	0.61	0.42	0.78	4.97	1.12	0.05	0.14	0.05	52.7	0.9	3.9	2.5	2	NA	2	3	0	NA
31124	44	29.83	34.4	1	0.7	0.5	0.4	24	2.6	0.59	0.44	0.3	17.05	2.91	0.1	0.3	0.19	18.6	0.3	4	0.3	1	2	1	1	0	NA
31125	54	37.66	22.4	0.8	0.7	5.8	0.4	8	1	5.43	0.18	0.63	16.22	0.94	0.13	0.19	0.4	95.1	0.1	0.9	2	3	3	1	3	1	Other or unknown
31151	59	29.51	8.98	0.85	0.71	2.5	0.42	4.7	0.64	2.75	0.294	0.554	6.4	1.38	0.088	0.107	0.188	67.5	0.56	3.23	0.54	2	2	2	4	1	Other or unknown
31152	27	39.88	48.59	0.85	0.71	19.3	0.42	21.4	0.64	29.2	0.175	2.44	8.76	1.07	0.057	0.206	0.14	54.1	0.25	0.58	1.13	2	2	2	1	0	NA
31153	44	39.1	15.94	0.85	0.71	1.7	0.42	9.19	1.55	6.43	0.495	1.54	11.1	0.46	0.041	0.267	0.083	137	0.29	0.48	2.4	2	2	2	5	0	NA
31158	71	21.65	153.2	2.18	0.71	91.7	0.78	28.2	2.09	3.62	1.73	0.469	9.28	1.74	0.068	0.175	0.087	30.3	1.56	1.85	2.09	3	2	1	3	0	NA
31186	46	33.6	20.49	0.85	0.71	11.1	0.42	6.91	0.64	1.05	0.563	0.368	9.52	0.44	0.698	0.273	0.218	60.9	0.63	0.68	1.4	1	2	2	1	1	Other or unknown
31195	73	22.75	14.38	0.85	0.71	2.67	0.42	5.22	0.64	0.17	0.414	0.248	8.71	1.19	0.294	0.185	0.129	34.2	0.14	2.05	2.59	3	3	1	3	0	NA
31208	47	18.34	15.08	0.85	0.71	4.89	0.42	4.5	1.5	14	0.324	0.659	5.19	0.88	0.043	0.322	0.143	101	0.29	1.14	6.78	3	3	2	3	0	NA
31212	23	67.34	7.87	0.85	0.71	1.27	0.42	5.4	0.64	1.96	0.278	0.559	4.32	0.46	0.084	0.222	0.169	65.2	0.39	0.77	0.23	1	1	2	4	0	NA
31223	61	30.22	19.28	0.85	0.71	2.52	0.42	9.03	1.51	0.81	0.977	0.298	9.21	1.66	0.507	0.193	0.204	122	0.41	3.26	0.45	1	2	1	1	0	NA
31242	58	28.31	5.43	0.85	0.71	0.28	0.42	3.04	0.64	3	0.402	1.93	4.13	0.45	0.023	0.209	0.04	72.1	0.34	1.11	0.63	3	3	1	3	0	NA
31255	34	30.4	39.99	0.85	1.39	20.8	0.42	7.19	0.64	2.69	0.285	2.76	7.26	2.14	0.252	0.46	0.569	148	0.28	1.07	1.01	1	2	2	1	0	NA
31258	20	23.38	16.73	0.85	0.71	0.51	0.42	12.1	1.55	0.78	0.1	0.532	5.53	0.54	0.079	0.255	0.052	131	0.26	0.96	0.23	1	2	1	2	0	NA
31259	35	28.81	7.91	0.85	0.71	1.76	0.42	3.65	0.64	3.02	0.03	0.604	7.54	0.82	0.047	0.101	0.089	44.2	0.25	1.5	2.72	3	2	2	4	0	NA
31262	52	27.78	5.57	0.85	0.71	0.84	0.42	3.58	0.64	0.51	0.557	0.357	3.84	1.01	0.112	0.121	0.126	30.2	0.33	4.17	0.43	1	2	1	1	0	NA
31278	65	26.01	1.43	0.85	0.71	0.28	0.42	1.2	0.64	0.36	0.446	0.166	3.07	0.35	0.047	0.064	0.015	36.5	1.21	3.08	0.23	1	3	1	1	0	NA
31284	80	21.18	72.3	4.58	0.71	13.7	0.42	32	5.36	1.04	0.518	0.535	11.5	5.38	0.455	0.389	1.378	70.6	0.39	8.77	5.32	3	3	1	3	0	NA
31285	57	33.24	2.17	0.85	0.71	0.28	0.42	3.68	0.64	0.82	0.073	0.243	2.91	0.37	0.045	0.104	0.035	21.9	0.22	2.39	1.15	3	2	2	3	1	Other or unknown
31291	52	39.5	15.29	0.85	0.71	5.87	0.42	5.07	0.64	1.54	0.214	0.296	9.14	0.81	0.083	0.314	0.042	30.4	0.23	1.74	3.77	3	3	1	4	1	Other or unknown
31297	85	26.87	32.86	0.85	1.15	6.64	0.42	16.5	4.32	4.67	1.32	0.59	11	2.13	0.18	0.168	0.268	86.3	0.66	3.15	1.46	2	3	2	3	1	Other or unknown
31298	33	26.87	2.98	0.85	0.71	1.65	0.42	1.2	0.64	0.19	0.125	0.197	1.27	0.19	0.023	0.072	0.015	12.9	0.36	0.89	1.03	3	2	2	1	0	NA
31302	24	30	15.91	0.85	0.71	1.11	0.42	9.25	0.64	0.88	0.05	0.186	3.29	0.2	0.042	0.145	0.021	37.1	0.14	0.52	0.84	3	2	2	3	0	NA
31304	53	31.15	14.15	0.85	0.71	2.21	0.42	8.96	1.09	0.86	0.988	1.11	13.1	2.31	0.22	0.294	0.14	68	0.98	2.25	4.27	1	NA	1	1	0	NA
31317	24	32.63	39.45	0.85	0.71	21.9	0.6	10.1	0.96	0.9	0.218	0.255	6.64	0.55	0.109	0.271	0.111	84.7	0.22	0.53	0.74	3	1	1	4	0	NA
31324	47	29.94	5.52	0.85	0.71	2.08	0.42	2.41	0.64	3.32	0.416	0.327	5.03	0.59	0.068	0.152	0.044	52.3	0.14	1.24	0.99	3	2	2	4	0	NA
31332	68	20.93	81.72	0.85	0.71	65.6	0.42	5.87	0.64	1.82	1.11	0.488	7.62	2.03	0.071	0.275	0.181	43.3	0.82	2.61	2.4	1	2	1	4	0	NA
31334	55	43	8.94	0.85	0.71	3.5	0.42	3.09	1.03	1.76	0.592	0.442	15.6	0.87	0.177	0.396	0.027	190	0.26	1.54	1.73	3	1	2	4	1	Other or unknown
31350	27	25.12	9.67	0.85	0.71	0.28	0.42	2.82	0.64	4.75	0.137	1.11	4.08	0.67	0.092	0.205	0.398	66.7	0.57	0.29	1.12	2	2	2	3	0	NA
31380	69	20.51	199.9	0.85	0.71	159	0.42	21.8	0.64	0.08	0.902	0.111	5.83	1.29	0.071	0.102	0.135	33.4	0.83	3.08	1.33	1	2	1	4	0	NA
31381	34	21.8	83.22	0.85	0.71	43.9	0.42	16.4	0.64	1.64	0.341	0.247	7.64	0.44	0.04	0.151	0.024	36.7	0.29	0.87	33.2	1	2	2	5	0	NA
31383	27	28.15	23.67	0.85	0.71	13	0.42	4.99	0.64	1.29	0.306	0.891	7.39	0.52	0.127	0.147	0.557	66.4	0.26	0.53	0.69	2	3	2	3	0	NA
31391	49	30.6	3.03	0.85	0.71	1.12	0.42	1.2	0.64	0.08	0.03	0.029	0.191	0.07	0.023	0.011	0.015	2.46	0.24	3.1	0.23	1	2	1	4	0	NA
31393	70	NA	2.09	0.85	0.71	0.28	0.42	1.2	0.64	1.34	0.398	0.155	2.94	0.53	0.062	0.032	0.029	51.7	0.63	2.25	0.23	1	1	1	4	1	Other or unknown
31403	21	29.15	4.21	0.85	0.71	0.76	0.42	2.23	0.64	4.6	0.103	0.442	6.54	0.53	0.096	0.227	0.095	29.7	0.14	0.77	0.23	3	2	2	4	0	NA
31413	34	26.81	15.31	0.85	0.71	2.92	0.42	7.33	1.36	0.45	0.209	0.481	13.9	0.44	0.071	0.405	0.036	65.7	0.24	0.63	2.17	2	2	1	2	0	NA
31415	23	17	12.68	0.85	0.71	0.65	0.42	7.53	2.42	0.25	0.455	1.96	3.91	1.24	0.122	0.082	0.101	113	0.51	3.44	0.47	1	1	2	1	0	NA
31429	40	27.01	6.63	0.85	0.71	0.28	0.42	2.14	0.64	0.94	0.338	0.295	6.72	0.58	0.166	0.371	0.174	112	0.2	1.13	0.23	1	2	1	4	0	NA
31434	57	26.91	2.94	0.85	0.71	0.64	0.42	1.85	0.64	1.63	1.19	0.237	5.14	1.57	0.071	0.101	0.059	51.4	0.96	1.8	0.39	1	2	1	3	0	NA
31435	38	28.11	10.57	0.85	0.71	1.46	0.42	4.89	0.64	3.07	0.477	0.566	7	1.04	0.114	0.338	0.062	50.8	0.14	1.36	0.36	2	2	1	4	0	NA
31437	59	26.24	2.14	0.85	0.71	0.28	0.42	1.2	0.64	0.78	0.934	0.247	3.13	0.34	0.036	0.055	0.015	17	1.48	2.65	0.88	3	2	2	5	0	NA
31439	31	38.24	4.17	0.85	0.71	0.9	0.42	2.97	0.64	0.77	0.415	0.695	11.5	0.21	0.054	0.264	0.015	22.2	0.14	0.43	0.79	3	2	2	3	0	NA
31442	67	29.37	5.16	0.85	0.71	0.83	0.42	2.3	1.4	5.49	0.517	0.258	5.6	1.38	0.192	0.137	0.08	9.79	0.27	1.36	0.23	3	2	1	1	0	NA
31457	61	22.44	3.1	0.85	0.71	1	0.42	2.83	0.64	0.23	0.293	0.104	2.92	0.24	0.035	0.192	0.022	19.1	0.33	1.23	1.12	2	3	2	1	1	Other or unknown
31460	37	34.68	4.7	0.85	0.71	1.53	0.42	2.58	0.64	1.07	0.172	0.228	4.03	0.59	0.071	0.238	0.075	30.7	0.14	2.01	1.3	3	2	1	4	0	NA
31470	26	32.49	5.67	0.85	0.71	0.28	0.42	4.7	0.64	1.08	0.362	0.711	5.8	0.7	0.089	0.265	0.064	46.1	0.28	0.84	0.8	2	1	2	1	0	NA
31483	50	32.55	16.17	0.85	0.71	3.93	8.91	1.75	0.64	1.28	0.201	0.414	6.95	0.35	0.077	0.196	0.03	35.6	0.24	0.64	0.23	3	3	1	3	1	Other or unknown
31486	50	19.73	4.83	0.85	0.71	0.28	0.42	3.15	0.64	2.43	0.341	0.265	4.7	0.77	0.235	0.172	0.032	24.3	1.02	2.51	0.23	1	2	1	3	0	NA
31491	46	38.73	14.42	0.85	0.71	11.8	0.42	2.44	0.64	1.79	0.092	0.465	3.01	0.22	0.045	0.12	0.043	9.65	0.34	1.18	1.42	3	3	2	4	0	NA
31498	63	22.4	9.57	0.85	0.71	0.71	0.42	6.95	0.64	2.07	0.193	0.777	5.56	25.4	0.051	0.12	0.097	42.8	0.35	14.3	0.76	1	2	2	1	0	NA
31506	73	25.02	8.64	0.85	0.71	4.46	0.42	2.48	1.05	0.08	0.964	0.135	3.42	1.16	0.023	0.072	0.188	30.1	1.07	6.46	1.02	1	2	1	3	0	NA
31508	73	18.2	34.67	0.85	0.71	12.3	0.42	10.5	1.28	1.34	2.33	0.44	11.9	2	0.181	0.187	0.048	75.5	0.85	4.1	0.96	1	2	1	3	0	NA
31509	35	24.39	5.01	0.85	0.71	0.46	0.42	3.95	0.98	1.36	0.345	0.558	5.53	0.91	0.034	0.133	0.033	20.6	0.83	3.41	0.96	3	1	1	3	0	NA
31519	57	46.24	3.46	0.85	0.71	1.04	0.42	1.97	0.64	0.57	0.556	0.182	6	0.57	0.086	0.206	0.057	21.4	0.35	1.24	1.15	2	3	2	3	0	NA
31520	53	25.73	43.65	0.85	0.71	6.55	0.42	24.6	0.64	0.89	0.105	0.413	5.09	2.9	0.085	0.176	0.136	14.1	0.14	9.22	2	1	2	1	4	1	Other or unknown
31522	28	27.1	42.44	0.85	0.71	10.2	0.42	15.3	1.85	4.37	0.377	0.366	10.3	0.63	0.362	0.312	0.034	31.9	0.79	0.76	0.95	2	3	1	3	0	NA
31527	59	21.34	10.26	0.85	0.71	1.05	0.42	5.66	1.26	3.42	1.97	0.61	8.54	2.45	0.123	0.27	0.067	36.7	1.24	5.34	1.5	3	2	1	3	0	NA
31531	80	25.73	11.82	0.85	1	2	0.42	7.02	2.06	2.36	0.378	0.253	4.39	0.63	0.023	0.093	0.102	30.1	0.46	2.17	0.88	3	NA	2	3	1	Other or unknown
31547	27	NA	4.73	0.85	0.71	0.28	0.42	3.52	0.96	1.9	0.03	0.152	0.94	0.07	0.023	0.021	0.053	32.5	0.14	0.89	0.54	1	1	1	1	0	NA
31548	69	34.59	16.71	0.85	0.71	1.57	0.42	9.58	1.36	6.87	1.66	0.627	13.4	2.17	0.151	0.463	0.078	133	2.95	1.54	1.26	1	2	1	1	1	Other or unknown
31569	62	28.08	6.3	0.85	0.71	0.51	0.42	4	0.64	0.86	0.702	0.437	5.38	1.56	0.111	0.102	0.166	49.2	0.29	1.87	0.7	2	3	2	3	1	Other or unknown
31585	40	37.13	17.77	0.85	0.71	11.5	0.42	7.63	0.64	1.72	0.153	0.352	5.5	1.39	0.084	0.179	0.123	30.9	0.14	1.36	0.76	3	2	2	1	0	NA
31592	62	26.98	5.07	0.85	0.71	0.28	0.42	3.57	0.64	0.82	0.488	0.331	8.01	1.45	0.039	0.343	0.078	39.6	0.65	4.32	1.26	1	1	2	1	1	Other or unknown
31599	42	33.71	8.08	0.85	0.71	6.09	0.42	2.04	0.64	0.56	0.048	0.175	4.48	0.16	0.105	0.099	0.023	31.2	0.14	0.94	1.03	3	2	1	3	1	Other or unknown
31615	47	36.26	2.73	0.85	0.71	1.72	0.42	1.2	0.64	1.05	0.132	0.334	1.37	0.07	0.023	0.051	0.015	7.69	0.55	0.8	0.61	3	2	2	1	0	NA
31625	63	27.18	14.78	0.85	0.71	3.13	0.42	3.56	0.64	1.08	0.719	0.227	3.61	0.79	0.06	0.093	0.032	15.3	2.09	4.6	0.48	1	2	1	1	0	NA
31634	67	32.71	16.55	0.85	0.71	9.26	0.42	3.37	0.64	2.11	0.715	0.731	6.52	4.03	0.075	0.101	0.188	70.2	0.82	2.79	0.23	1	NA	1	1	0	NA
31640	44	27.58	7.56	0.85	0.71	0.28	0.42	3.73	0.64	21.1	0.658	0.262	6.03	1.22	0.089	0.214	0.723	34.3	0.75	1.34	0.23	1	1	2	1	1	Other or unknown
31649	47	25.52	67.67	0.85	0.71	59	0.42	4.24	0.64	4.62	0.03	0.27	4.11	0.27	0.023	0.115	0.047	20	0.14	0.66	9.19	3	2	1	3	0	NA
31657	73	22.69	22.94	0.85	0.71	11.6	0.42	5.9	0.95	7.19	0.7	0.311	9.08	10.8	0.118	0.167	0.136	57	0.64	12.4	1.92	1	2	1	4	0	NA
31658	46	30.08	4.55	0.85	0.71	0.28	0.42	2.59	0.64	1.39	0.433	0.347	3.07	0.26	0.126	0.132	0.129	24	0.26	0.41	0.42	3	2	2	4	0	NA
31661	48	24.82	14.19	0.85	0.71	6.24	0.42	6.6	0.64	0.76	0.043	0.118	2.63	0.28	0.023	0.059	0.015	6.71	0.2	2.02	4.17	3	2	1	4	0	NA
31663	76	30.27	2.43	0.85	0.71	0.28	0.42	1.99	0.64	1.39	0.199	0.334	2.76	0.65	0.023	0.124	0.058	35.1	0.14	2.64	0.52	2	2	1	3	0	NA
31668	85	21.13	17.84	0.85	0.71	0.28	0.42	9.94	1.72	2.57	1.85	0.639	10.1	0.98	0.103	0.346	0.102	101	0.7	1.33	0.78	3	2	2	3	0	NA
31681	22	35.71	538.6	1.26	0.71	132	1.36	176	1.76	1.65	0.671	0.831	5.07	1.08	0.272	1.14	0.367	65.7	0.81	1.21	1.2	2	2	1	4	0	NA
31690	38	25.16	5.3	0.85	0.71	0.49	0.63	2.78	1.02	4.08	0.834	0.547	8.19	1.33	0.061	0.306	0.141	74.8	0.75	1.47	1.47	3	3	2	3	0	NA
31691	52	20.92	27.77	0.85	0.71	16.5	0.42	5.76	1.32	1.41	1.08	0.511	7.96	0.99	0.078	0.274	0.021	38.9	0.53	1.66	2.65	3	2	1	4	0	NA
31703	44	25.01	5.42	0.85	0.71	0.56	0.42	2.93	1.88	0.79	0.223	0.374	2.61	1.27	0.048	0.142	0.04	55.7	0.14	2.65	0.23	3	2	1	4	0	NA
31706	45	24.63	13.9	0.85	0.71	2.39	0.42	5.66	1.52	1.13	0.307	0.576	7.85	0.65	0.176	0.347	0.112	35.4	0.27	0.93	1.64	3	3	2	3	0	NA
31709	39	29.44	21.79	0.85	0.71	12	0.42	5.09	1.44	1.72	0.316	0.384	4.12	0.8	0.087	0.219	0.192	48.9	0.56	1.75	1.51	2	2	1	3	0	NA
31712	31	35.28	12.16	0.85	0.71	0.28	0.42	7.01	1.16	6.45	0.984	0.902	12.7	3.08	0.275	0.53	0.221	143	0.28	2.1	0.23	1	2	2	4	0	NA
31717	45	33.06	17.88	0.85	0.71	6.29	0.42	8.08	1.57	1.36	0.373	0.176	4.21	0.81	0.058	0.134	0.097	27.6	0.37	1.87	1.37	1	1	2	2	1	Other or unknown
31748	50	23.04	8	0.85	0.71	4.14	0.42	2.99	0.64	2.03	0.155	0.397	5.92	0.74	0.189	0.105	0.136	33.6	0.14	1.47	1.31	3	1	1	3	1	Other or unknown
31765	70	35.24	5.39	0.85	0.71	0.48	0.42	2.84	0.64	2.15	0.139	0.381	7.97	0.99	0.051	0.166	0.142	45	0.2	1.8	1.53	3	3	1	3	0	NA
31767	45	39.44	19.17	0.85	0.71	12.6	0.42	2.39	0.64	0.59	0.752	1.93	6.78	0.83	0.05	0.325	0.283	228	0.8	1.1	1.97	2	3	2	3	1	Other or unknown
31771	32	29.7	6.63	0.85	0.71	1.21	0.42	4.5	0.9	1.44	0.329	0.589	5.06	1.79	3.16	0.212	0.133	104	0.14	1.57	0.4	1	2	1	1	0	NA
31785	83	20.1	1.99	0.85	0.71	0.28	0.42	1.84	0.64	0.53	1.78	0.158	2.93	0.37	0.023	0.075	0.015	15.9	1.15	1.3	0.37	3	3	2	3	1	Other or unknown
31789	53	27.93	7.68	0.85	0.71	1.06	0.42	2.87	0.64	1.7	0.429	0.507	6.15	2.25	0.187	0.173	0.146	54.7	0.36	3.79	0.49	2	3	1	1	0	NA
31795	60	24.7	14.78	0.85	0.71	0.73	0.42	11.7	2	0.49	0.215	0.333	8.76	0.73	0.07	0.258	0.104	70.4	0.24	1.78	0.84	1	2	2	1	0	NA
31799	47	23.05	95.7	0.85	0.71	62	0.42	19.4	1.25	4.33	0.262	1.3	11.4	0.96	0.526	0.297	0.093	27.6	0.41	1.6	9.12	3	3	2	3	0	NA
31800	60	23.35	11.34	0.85	0.71	2.05	0.42	8.16	0.64	0.96	0.557	0.167	3.9	0.55	0.023	0.102	0.034	37.6	0.4	1.81	2.03	2	3	2	3	0	NA
31807	57	45.79	10.46	0.85	0.71	1.97	0.42	5.55	1.04	1.78	0.774	0.366	11	2.02	0.048	0.198	0.238	74.2	0.28	2.06	4.07	3	3	2	2	0	NA
31813	47	29.76	16.74	0.85	0.71	4.46	0.42	6.45	1.74	14.3	0.903	0.65	7.72	1.79	0.086	0.216	0.173	139	0.67	1.07	0.75	3	1	2	1	0	NA
31814	58	29.53	3.85	0.85	0.71	0.28	0.42	2.09	0.64	2.03	0.579	0.341	2.45	0.97	0.474	0.041	0.165	32.1	0.5	4.24	0.23	3	1	1	3	1	Other or unknown
31822	28	30.31	4.37	0.85	0.71	0.28	0.42	3.02	0.64	21.7	0.129	2.11	7.44	0.36	0.023	0.161	0.088	60	0.14	0.45	0.38	3	3	2	3	0	NA
31824	22	22.6	3.61	0.85	0.71	2.3	0.42	1.94	0.64	0.91	0.03	0.18	1.87	0.23	0.023	0.076	0.037	25.9	0.22	0.18	0.85	3	1	2	3	0	NA
31833	41	26.65	5.73	0.85	0.71	1.04	0.42	3.75	0.64	0.93	0.21	0.525	3.84	1.97	0.093	0.156	0.024	92.1	0.29	3.29	0.14	1	2	1	1	0	NA
31837	24	29.98	26.97	0.85	0.71	15.4	0.42	2.95	0.64	3.28	0.118	1.29	18.1	0.83	0.097	0.355	0.162	48.4	0.14	0.41	0.98	1	1	2	1	0	NA
31839	23	33.86	14.99	0.85	0.71	2.14	0.42	11.2	0.64	3.8	0.184	1.64	8.35	0.86	0.081	0.337	0.065	57.5	0.32	0.79	0.23	2	NA	2	1	0	NA
31868	22	42.51	6.15	0.85	0.71	1.37	0.42	2.73	0.64	3.96	0.204	0.502	5.44	0.47	0.108	0.191	0.276	54.4	0.14	0.87	0.53	3	2	1	4	0	NA
31874	29	23.57	12.92	0.85	0.71	2.72	0.42	6.17	1.33	0.86	0.114	0.291	3.91	0.23	0.036	0.131	0.066	34.5	0.2	0.55	1.44	1	2	2	1	0	NA
31894	61	32.96	0.52	0.85	0.71	0.28	0.42	1.2	0.64	0.42	0.196	0.074	2.29	0.15	0.023	0.078	0.015	15.1	0.27	1.02	0.23	3	2	2	1	1	Other or unknown
31899	40	24.29	14.99	1.4	0.71	0.28	0.42	10.5	1.45	6.18	0.127	0.314	6.49	1.25	0.045	0.175	0.015	75.1	0.26	1.75	1.17	1	1	1	3	0	NA
31914	51	22.06	16.53	0.85	0.71	11.6	0.42	2.9	1.31	0.67	0.166	0.219	2.94	0.6	0.059	0.118	0.09	12	0.26	2.84	1.09	2	2	1	3	0	NA
31926	51	41.56	1.73	2.2	10	0.28	0.42	1.2	0.64	0.91	0.092	0.176	1.92	0.19	0.023	0.073	0.091	46.5	0.14	0.78	0.46	2	2	2	3	1	Other or unknown
31929	20	23.17	8.18	0.85	0.71	0.28	0.42	4.17	1.08	2.1	0.414	1.07	7.87	0.87	0.13	0.248	0.525	330	0.14	0.5	0.23	3	2	2	4	0	NA
31946	65	24.71	3.11	0.85	0.71	0.92	0.42	2.14	0.64	0.49	0.452	0.728	4.69	2.17	0.062	0.344	0.097	69.2	0.14	12.1	0.23	2	2	2	3	1	Other or unknown
31947	61	35.55	4.6	0.85	0.71	0.71	0.42	2.31	0.64	2.18	0.447	0.445	4.1	0.94	0.08	0.098	0.065	111	0.74	2.42	0.95	1	2	2	4	0	NA
31958	49	29.65	37.79	0.85	0.71	23.3	0.42	7.27	0.64	9.96	0.986	0.667	14.9	0.55	0.42	0.245	0.108	36.1	0.65	1.25	1.6	3	2	2	4	0	NA
31960	56	26.85	14.94	0.85	0.71	0.28	0.42	8.23	0.64	1.76	0.922	0.723	7.6	4.6	0.743	0.204	0.073	268	0.31	3.91	0.23	1	1	1	1	0	NA
31961	29	20.85	14.87	0.85	1	7.44	0.42	5.34	0.64	2.05	0.045	0.679	5.76	1.59	0.169	0.213	0.236	24.2	0.73	3.32	0.23	2	1	1	4	0	NA
31964	77	31.32	2.74	0.85	0.71	0.71	0.42	2.24	0.64	0.31	0.097	0.268	2.76	0.45	0.023	0.09	0.135	28.2	0.14	1.06	2.57	3	2	1	3	1	Other or unknown
31966	60	22.34	2.71	0.85	0.71	0.28	0.42	1.91	0.64	1.37	0.201	0.128	2.23	0.3	0.023	0.108	0.101	53.9	0.43	0.98	0.23	3	2	2	4	1	Other or unknown
31967	63	33.98	11.9	0.85	0.71	6.22	0.42	2.82	0.64	5.23	0.612	0.366	13.9	0.77	0.068	0.165	0.095	25.7	0.28	2.09	0.23	1	2	2	4	0	NA
31973	23	26.92	17.81	1.23	0.71	2.24	0.42	7.58	2.51	0.64	0.297	0.504	3.59	0.81	0.221	0.18	0.191	135	0.14	0.97	0.81	2	1	1	1	0	NA
31976	44	27.32	26.75	0.85	0.71	14.2	0.42	6.77	0.64	1.08	0.606	0.82	6.05	0.42	0.042	0.277	0.099	14.9	0.53	1.21	4.63	2	NA	2	4	0	NA
31979	51	24.06	6.99	0.85	0.71	1.4	0.42	4.05	0.64	0.94	0.154	0.409	5.03	0.51	0.04	0.291	0.108	39.9	0.14	1.61	1.62	3	2	1	3	1	Other or unknown
31980	24	35.64	10.51	0.85	0.71	0.28	0.42	5.68	0.64	1.97	0.475	0.48	7.41	0.8	0.194	0.255	0.266	26.7	0.93	0.8	0.44	3	1	2	3	0	NA
31983	22	19.24	2.35	0.85	0.71	0.28	0.42	1.2	0.64	1.65	0.03	0.471	4.11	0.51	0.053	0.121	0.127	39.6	0.22	0.95	0.38	1	NA	1	1	0	NA
31989	37	27.79	15.06	0.85	0.71	5.66	0.42	6.9	0.64	2.76	0.383	0.541	5.86	1.09	0.124	0.176	0.331	88.2	0.3	2.16	0.68	1	2	1	1	0	NA
31991	33	21.93	2.54	0.85	0.71	1.11	0.42	1.2	0.64	0.15	0.058	0.125	0.619	0.07	0.023	0.043	0.015	6.6	0.14	0.33	0.62	3	2	2	1	0	NA
31993	61	22.06	23.54	0.85	0.71	3.51	0.42	6.53	0.64	3.14	0.845	0.711	6.26	2.41	0.182	0.126	0.141	79.2	1.5	2.45	1.16	3	2	2	4	0	NA
31996	28	27.99	2.61	0.85	0.71	0.28	0.42	1.2	0.64	0.49	0.172	0.448	1.36	0.11	0.023	0.098	0.062	33.2	0.51	0.92	0.23	1	2	2	1	0	NA
32008	62	21.57	68.24	0.85	0.71	39.4	0.42	13.5	1.15	1.14	1.28	0.237	3.73	0.64	0.073	0.188	0.056	67.4	0.38	1.91	1.79	2	2	1	5	0	NA
32014	59	27.43	1.4	0.85	0.71	0.28	0.42	1.2	0.64	0.48	0.06	0.119	1.3	0.2	0.044	0.033	0.025	10	0.22	1.82	0.4	3	3	2	3	1	Other or unknown
32015	60	23.55	1.93	0.85	0.71	0.28	0.42	1.2	0.64	0.69	0.83	0.127	2.98	0.42	0.04	0.098	0.045	26	1.1	2.15	0.23	3	2	2	4	0	NA
32016	29	20.5	7.63	0.85	0.71	1.09	0.42	4.38	0.64	1.41	0.03	1.12	4.26	0.88	0.046	0.155	0.074	26.7	0.14	1.68	0.23	3	2	2	1	0	NA
32022	70	31.19	10.31	0.85	0.71	0.28	0.42	6.69	1.06	1.28	1	0.59	6.2	3.49	0.112	0.178	0.274	136	0.51	3.53	0.34	1	NA	1	1	1	Other or unknown
32044	53	27.23	12.95	0.85	0.71	10	0.42	1.2	0.64	3.48	0.077	0.711	3.78	0.3	0.036	0.085	0.015	14.8	0.4	0.73	1.46	3	3	2	4	0	NA
32062	73	32.25	26.93	1.53	0.71	0.28	0.42	16.1	3.11	0.72	0.451	0.488	7.78	3.23	0.071	0.243	0.167	65.3	0.34	3.29	0.23	1	1	1	1	1	Other or unknown
32068	81	34.25	2.6	0.85	0.71	0.28	0.42	1.2	0.64	0.46	0.062	0.105	1.32	0.26	0.023	0.056	0.062	27.7	0.14	1.54	0.86	1	2	2	3	1	Other or unknown
32075	85	26.25	23.75	0.85	0.71	7.62	0.42	1.2	0.64	0.21	0.883	0.638	8.48	1.07	0.137	0.235	0.385	253	0.37	1.42	1.65	2	2	2	3	1	Other or unknown
32082	60	22.27	10.13	0.85	0.71	6.31	0.42	2.81	0.64	0.85	0.793	0.351	3.37	1.2	0.113	0.124	0.015	39	1.03	3.36	1.59	2	3	1	4	1	Other or unknown
32113	62	32.89	16.13	0.85	0.71	1.97	0.42	12.1	0.64	0.55	0.827	0.287	9.08	1.8	0.023	0.381	0.042	54.7	0.51	2.23	3.76	1	2	2	1	0	NA
32127	49	21.7	0.77	0.85	0.71	0.28	0.42	1.2	0.64	1.63	0.03	0.123	0.692	0.11	0.023	0.011	0.015	9.21	1.15	1.88	1.2	3	3	2	3	0	NA
32132	31	46.59	2.68	0.85	0.71	0.28	0.42	2.06	0.64	0.87	0.03	0.173	1.3	0.18	0.023	0.051	0.054	18.3	0.2	0.35	0.92	3	2	2	4	0	NA
32133	30	29.3	10.49	0.85	0.71	6.72	0.42	5.84	0.64	0.37	0.087	0.121	3.04	0.17	0.023	0.159	0.015	35.9	0.14	0.77	1.41	3	3	2	1	0	NA
32136	42	33.4	6.76	0.85	0.71	4.03	0.42	2.53	0.64	1.18	0.081	0.264	6.48	0.13	0.054	0.139	0.026	26.9	0.14	0.68	0.56	3	2	2	3	0	NA
32161	38	19.63	18.42	0.85	2.44	11.9	0.42	3.35	0.96	2.94	0.237	0.492	9.62	0.48	0.069	0.211	0.015	51.6	0.25	0.97	2.3	2	2	2	5	0	NA
32162	26	18.09	11.06	0.85	0.71	5.73	0.42	4.22	1.69	0.69	0.12	1.17	5.66	0.54	0.29	0.235	0.047	56.7	0.14	0.98	0.33	1	1	2	1	0	NA
32163	47	32.26	7.22	0.85	0.71	4.3	0.42	2.34	0.64	0.33	0.047	0.18	1.89	0.28	0.059	0.052	0.025	13.9	0.14	1.63	0.93	1	2	2	1	0	NA
32164	22	22.08	6.95	0.85	0.71	0.28	0.42	3.34	1.08	0.6	0.087	0.308	3.6	0.21	0.343	0.201	0.054	32.2	0.14	0.65	0.35	2	2	1	3	0	NA
32165	40	26.98	16.18	1.26	0.71	1.58	0.42	6.79	1.65	1.84	0.379	0.561	9.89	1.54	0.401	0.308	1.393	81.5	0.14	1.38	0.75	1	1	1	1	0	NA
32197	43	36.37	5.22	0.85	0.71	1.34	0.42	2.7	0.64	0.26	0.138	0.459	2.5	0.45	0.023	0.095	0.045	25.6	0.32	1.67	1.38	1	2	2	1	1	Other or unknown
32199	27	19.37	4.8	0.85	0.71	1.98	0.42	2.92	0.64	0.45	0.295	0.146	4.58	0.38	0.111	0.172	0.034	40.1	0.3	0.91	0.36	3	2	2	3	0	NA
32201	53	40.36	5.88	0.85	2.42	0.28	0.42	2.57	0.64	11.1	1.11	0.271	4.44	1.22	0.104	0.143	0.606	69	0.42	1.56	1	3	3	2	3	0	NA
32202	81	22.96	9.31	0.85	0.71	5.64	0.42	2.16	1.24	0.18	0.95	0.175	3.1	0.79	0.043	0.114	0.203	24.6	1.98	9.76	1.1	2	2	1	3	1	Other or unknown
32204	40	31.13	10.24	0.85	0.71	3.88	0.42	2.9	0.64	1.15	0.447	0.28	4.09	0.4	0.07	0.093	0.015	16.8	0.32	1.33	1.15	3	3	2	1	1	Other or unknown
32225	23	23.38	6.88	0.85	0.71	1.47	0.42	3.51	1.13	1.73	0.379	0.427	4.7	1.08	0.145	0.299	0.154	160	2.08	1.98	1.03	1	1	1	4	0	NA
32250	29	25.62	11.22	0.85	0.71	3.94	0.42	5.06	0.64	0.87	0.17	0.272	4.21	0.23	0.04	0.129	0.267	66.3	0.25	0.29	1.38	3	3	2	3	0	NA
32254	65	26.19	13.94	0.85	0.71	5.05	0.42	5.27	1.14	5.05	0.462	0.696	4.74	1.78	0.287	0.173	0.377	67.8	0.32	2.19	0.87	3	2	1	3	0	NA
32256	42	26.26	14	0.85	0.71	0.45	0.42	6.05	1.92	4.24	0.36	1.52	5.98	1.49	0.094	0.269	0.738	121	0.3	1.26	1.08	1	1	2	1	0	NA
32270	57	49.61	4.36	0.85	0.71	0.28	0.42	3.13	0.64	3.78	0.206	0.317	6.06	0.41	0.023	0.124	0.185	90.4	0.58	1.19	0.23	3	2	2	3	1	Other or unknown
32271	83	27.53	7.45	0.85	0.71	0.46	0.42	4.91	1.01	3.52	0.534	0.71	11	3.77	0.095	0.287	0.042	97.4	0.29	2.85	0.42	3	3	1	3	1	Other or unknown
32279	73	28.92	12.18	0.85	0.71	6.12	0.42	4.66	0.64	0.48	0.177	0.206	3.5	0.41	0.043	0.079	0.025	10.5	0.56	1.78	2.6	3	3	2	3	0	NA
32287	35	44.9	68.27	0.85	0.71	19	0.42	29.5	1.18	3.38	0.437	0.508	8	1.28	0.16	0.307	0.188	120	0.76	1.5	2.02	2	2	1	4	0	NA
32292	24	18.76	2.74	0.85	0.71	0.28	0.42	7.37	0.64	5.3	0.172	1.51	3.82	0.7	0.063	0.182	0.093	52	0.36	1.31	0.68	3	2	2	4	0	NA
32296	43	41.96	4.61	0.85	0.71	1.11	0.42	2.42	0.64	1.86	0.22	0.466	6.38	0.52	0.071	0.287	0.058	37.7	0.2	1.35	0.73	3	2	1	3	1	Other or unknown
32298	62	23.17	16.15	0.85	0.71	7.46	0.42	7	0.64	1.25	0.079	0.091	1.74	0.11	0.023	0.045	0.034	118	0.2	0.89	1.31	2	2	2	5	0	NA
32303	30	20.66	2.07	0.85	0.71	0.28	0.42	1.2	0.64	0.24	0.199	0.127	1.36	0.23	0.094	0.041	0.03	11.6	0.25	0.86	0.69	1	2	1	4	0	NA
32312	83	19.68	2.69	0.85	0.71	0.28	0.42	1.2	0.64	0.45	0.152	0.149	2.31	0.34	0.023	0.067	0.022	8.01	0.61	1.97	1.84	1	2	1	3	0	NA
32345	24	25.1	5.26	0.85	0.71	0.28	0.42	3.27	0.64	1.17	0.224	0.539	4.89	0.29	0.136	0.234	0.45	73.4	0.14	0.31	0.23	3	2	2	3	0	NA
32349	32	36.98	54.5	0.85	0.71	44	0.42	7.13	0.64	0.56	0.463	0.474	4.64	0.42	0.212	0.247	0.038	42.2	0.34	0.98	2.23	3	1	2	4	0	NA
32350	76	27.46	6.42	0.85	0.71	1.52	0.42	4.31	0.64	3.2	0.602	1.16	2.92	1.43	0.045	0.262	0.646	82.5	0.41	2.93	5.44	1	2	1	4	1	Other or unknown
32357	31	24.01	137.7	1.22	0.71	121	0.42	5.95	0.64	3.69	0.223	0.472	7.64	1.02	0.111	0.196	0.176	12.5	0.88	1.48	6.02	3	3	1	4	0	NA
32358	53	24.28	3.45	0.85	1.11	0.28	0.42	1.82	0.64	1.21	0.662	0.512	4.71	1.38	0.145	0.077	0.215	21.2	0.67	2.51	0.26	1	2	1	1	0	NA
32382	38	23.33	1.25	0.85	0.71	0.58	0.42	1.2	0.64	0.92	0.055	0.095	0.713	0.07	0.023	0.03	0.015	7.51	0.27	0.98	0.9	3	3	2	3	0	NA
32389	28	24.62	20.4	0.85	0.71	14.1	0.42	3.89	0.98	4.2	0.22	0.312	6.65	1.4	0.093	0.202	0.121	20.9	0.62	2.63	7.31	3	2	1	3	0	NA
32401	40	25.38	18.59	0.85	0.71	1.13	0.42	9.66	2.14	2.73	2.28	1.07	11.5	1.81	0.183	0.319	0.308	134	0.63	1.19	0.23	2	2	2	1	1	Other or unknown
32405	36	38.77	40.93	0.85	0.71	26.7	0.42	5.98	0.64	5.52	0.158	1.17	8.86	0.53	0.073	0.24	0.133	80.6	0.24	0.66	0.81	2	3	2	3	0	NA
32409	24	27.58	10.07	0.85	0.71	0.41	0.42	6.16	1.21	2.61	0.16	0.669	8.51	0.85	0.041	0.292	0.168	91.7	0.24	0.86	1.3	1	2	2	1	0	NA
32440	72	36.45	10.68	0.85	0.71	5.12	0.42	2.02	0.64	1.41	0.225	0.729	6.62	1.6	0.059	0.188	0.14	40.1	0.23	3.07	1.4	1	2	1	3	0	NA
32441	38	36.85	43.18	0.85	0.71	28.7	0.42	5.97	0.64	1.71	0.261	0.409	4.98	0.32	0.047	0.223	0.065	25.2	0.24	0.73	0.85	3	2	2	3	0	NA
32442	72	23.73	2.46	0.85	0.71	0.28	0.42	1.72	0.64	2.36	0.098	0.112	2.91	0.43	0.023	0.09	0.015	20.3	0.24	2.93	0.81	1	2	1	1	0	NA
32443	69	42.08	5.03	0.85	0.71	3.63	0.42	2.17	0.64	1.42	0.144	0.285	2.26	0.45	0.023	0.103	0.038	28.8	0.35	2.03	0.6	3	2	2	3	1	Other or unknown
32447	65	26.74	18.73	1.38	0.71	2.02	0.42	9.92	2.05	1.01	0.762	0.309	8.56	1.83	0.261	0.463	0.374	100	0.53	4.07	1.36	3	2	1	3	1	Other or unknown
32459	62	19.56	37.64	0.85	0.71	40.6	0.42	5.32	0.64	0.85	0.248	0.18	5.53	0.88	0.041	0.34	0.049	37.1	0.93	3.33	0.42	3	1	2	3	0	NA
32488	50	37.11	7.84	0.85	0.71	5.43	0.42	1.2	0.64	1	0.111	0.198	1.71	0.38	0.041	0.074	0.042	19.1	0.36	1.07	0.95	3	3	2	3	0	NA
32503	29	23.6	7.72	0.85	0.71	0.28	0.42	3.65	0.64	0.35	0.26	0.607	7.86	0.79	0.086	0.333	0.038	35.5	0.28	0.85	0.35	1	2	2	2	0	NA
32504	58	26.54	6.23	0.85	0.71	1.15	0.42	4.04	0.64	1	0.398	0.356	3.94	1.39	0.063	0.146	0.035	25.4	0.29	4.81	2.11	3	NA	1	4	0	NA
32506	25	26.63	12.59	0.85	1.71	1.44	0.42	7.86	1.94	3.67	0.617	0.584	8.26	1.16	0.41	0.47	0.214	104	0.31	1.96	0.71	3	3	1	3	0	NA
32523	35	29.63	5.42	0.85	0.71	0.56	0.42	2.71	0.64	3.16	0.062	0.25	2.72	0.96	0.043	0.127	0.108	29.3	0.14	3.31	0.7	2	2	1	3	0	NA
32548	64	22.87	3.52	0.85	0.71	0.28	0.42	2.53	0.64	2.49	1.17	0.403	4.25	2.14	0.113	0.157	0.087	21.5	0.96	4.6	2.34	1	3	1	3	0	NA
32556	41	26.97	17.62	0.85	0.71	8.36	0.42	4.77	0.64	2.92	0.166	0.229	2.82	0.39	0.083	0.176	0.091	21.3	0.2	1	0.72	3	3	2	3	0	NA
32560	23	17.81	3.13	0.85	0.71	0.28	0.42	1.99	0.64	0.43	0.094	0.33	1.75	0.19	0.023	0.049	0.052	34.6	0.49	0.82	1.02	3	1	2	3	0	NA
32566	43	30.92	36.72	0.85	0.71	28	0.42	4.32	0.64	2.33	0.131	0.29	7.46	0.33	0.074	0.409	0.185	296	0.28	1.77	3.62	2	3	1	4	0	NA
32591	52	41.25	56.2	0.85	0.71	47.4	0.42	7.14	0.64	1	0.612	0.279	4.94	0.76	0.069	0.209	0.088	32.6	0.53	1.41	1.33	1	2	2	4	0	NA
32596	29	34.52	2.18	0.85	0.71	0.54	0.42	1.2	0.64	0.96	0.109	0.262	2.39	0.3	0.023	0.147	0.015	25.6	0.29	0.76	0.84	1	2	2	4	0	NA
32597	44	27.96	0.76	0.85	0.71	0.28	0.42	1.2	0.64	0.19	0.03	0.134	0.661	0.12	0.032	0.031	0.015	5.52	0.24	1.55	1.44	3	1	2	1	0	NA
32599	45	24.38	16.16	1.97	0.71	0.28	0.42	6.32	4.21	1.61	0.127	0.215	2.45	0.25	0.035	0.106	0.044	34	0.14	0.71	1.34	2	2	2	3	1	Other or unknown
32600	34	23.61	12.87	0.85	0.71	9.61	0.42	2.02	0.64	0.89	0.058	0.192	2.24	0.16	0.055	0.134	0.076	32.4	0.14	0.75	1.06	1	NA	2	1	0	NA
32601	58	35.34	4.54	0.85	0.71	1.39	0.42	1.78	0.64	1.35	0.945	0.456	4.33	0.69	0.044	0.068	0.027	38.8	1.77	2.97	0.86	1	NA	2	3	1	Other or unknown
32609	45	39.6	4.58	0.85	0.71	0.28	0.42	2.89	0.64	2.46	0.124	0.4	8.8	2.16	0.048	0.195	0.055	48.7	0.14	2.76	0.94	1	1	1	1	0	NA
32613	22	21.39	2.73	0.85	0.71	0.28	0.42	1.2	0.64	0.98	0.062	0.276	3.63	0.5	0.052	0.102	0.031	27.6	0.14	2.26	0.23	2	NA	1	1	0	NA
32615	64	28.97	15.28	0.85	0.71	8.45	0.42	4.54	0.64	0.08	0.289	0.235	1.99	0.34	0.023	0.038	0.095	43.5	0.88	1.14	0.23	1	1	2	1	0	NA
32616	24	23.47	6.91	0.85	0.71	2.67	0.42	3.01	0.64	1.83	0.142	0.668	5.21	0.73	0.159	0.178	0.132	49.5	0.88	0.65	0.23	1	1	2	3	0	NA
32627	45	22.64	1.72	0.85	0.71	0.28	0.42	1.2	0.64	1.26	0.067	0.181	5.07	0.16	0.044	0.078	0.015	5.91	0.28	0.82	0.88	3	2	2	3	0	NA
32629	71	22.01	1.1	0.85	0.71	0.28	0.42	1.2	0.64	0.68	0.03	0.161	1.71	0.18	0.023	0.035	0.021	14	0.4	1.22	0.68	2	2	2	3	0	NA
32632	55	28.13	0.81	0.85	0.71	0.28	0.42	1.2	0.64	0.08	0.085	0.054	1.2	0.16	0.023	0.092	0.015	4.71	3.06	2.65	0.44	2	3	2	3	1	Other or unknown
32636	41	22	25.56	0.85	0.71	15	0.42	7.1	1.11	1.23	0.191	0.579	9.92	0.43	0.023	0.062	0.386	49.4	0.86	1.65	4.5	3	2	2	5	0	NA
32641	50	26.52	20.23	1.81	0.71	2.59	0.42	10.8	1.58	3.18	0.551	0.419	9.78	1.15	0.246	0.208	0.218	111	0.22	1.17	4.31	3	2	1	1	0	NA
32644	84	31.72	5.6	0.85	1.39	2.98	0.42	2.28	1.04	1.15	0.167	0.149	1.77	0.56	0.034	0.058	0.111	26.6	0.35	1.98	1.34	1	1	1	3	1	Other or unknown
32653	20	28.73	14.77	0.85	0.71	2.06	0.42	7.82	1.97	1.12	0.362	0.518	11.5	4.38	0.228	0.241	0.162	124	0.14	4.88	0.93	1	1	1	1	0	NA
32663	40	44.93	2.81	0.85	0.71	0.53	0.42	2.23	0.64	6.87	0.324	0.836	7.25	0.28	0.036	0.195	0.045	37.7	1.23	1.09	0.23	1	2	2	3	0	NA
32668	34	24.03	12.77	0.85	0.71	3.92	0.42	5.78	1.34	2.57	0.733	0.286	8.73	1.34	0.531	0.265	0.067	82	1.2	1.41	2.24	1	2	2	3	1	Other or unknown
32680	33	33.18	2.43	0.85	0.71	0.28	0.42	2.02	0.64	0.58	0.104	0.174	3.11	0.24	0.035	0.106	0.028	32.4	0.65	1.24	0.23	3	3	1	3	0	NA
32681	67	25.38	60.16	0.85	1.22	42.4	0.42	17.8	1.53	0.56	0.36	0.317	5.83	0.93	0.036	0.244	0.038	27.8	0.57	3.09	0.79	3	1	2	3	0	NA
32684	67	33.24	17.75	0.85	0.71	4.44	0.42	3.51	0.64	2.17	0.557	0.215	2.74	0.65	0.04	0.168	0.054	63.8	0.52	1.56	1.6	2	2	2	4	1	Other or unknown
32690	56	26.82	3.71	0.85	0.71	0.28	0.42	3.6	0.64	1.12	0.213	0.141	1.53	0.18	0.038	0.052	0.056	34.9	0.38	0.93	0.68	3	3	2	3	0	NA
32691	43	23.89	343.5	2.06	0.71	304	0.42	7.98	1.01	0.74	0.839	0.208	3.72	2.27	0.173	0.225	0.112	9.09	2.23	5.8	4.19	2	2	1	4	1	Other or unknown
32703	71	28.51	66.49	0.85	0.71	41.4	0.42	10.3	0.64	2.18	0.418	0.402	6.68	0.84	0.023	0.273	0.087	51.9	0.37	2.3	3.2	3	2	1	3	0	NA
32708	53	35.93	109.3	0.85	0.71	94.9	0.42	8.49	0.64	3.68	0.495	0.733	6.27	0.8	0.052	0.276	0.068	47.3	0.4	1.73	1.95	2	3	2	4	0	NA
32709	47	44.32	13.78	0.85	0.71	0.68	0.42	9.16	1.28	2.95	0.328	15	12.4	0.39	0.083	0.164	0.317	66.2	0.24	0.51	2.67	3	2	2	3	1	Other or unknown
32714	26	19.34	4.82	0.85	0.71	0.28	0.42	2.41	0.64	0.7	0.124	0.349	1.63	0.11	0.023	0.057	0.015	24.8	0.24	0.77	0.23	3	2	2	3	0	NA
32724	23	26.08	4.05	0.85	0.71	0.78	0.42	2.13	0.64	0.67	0.094	0.2	6.66	0.37	0.058	0.295	0.078	42.4	0.47	1.18	1.98	3	3	1	3	0	NA
32727	65	NA	8.89	0.85	0.71	0.52	0.42	6.11	0.64	0.64	1.31	0.145	1.84	1.3	0.048	0.066	0.015	12.5	1.26	6.91	4.42	1	2	1	4	0	NA
32729	85	25.21	8.7	0.85	0.71	6.43	0.42	2.05	0.64	0.27	0.03	0.136	2.03	0.72	0.023	0.037	0.03	22.6	0.14	2.95	1.63	2	2	2	3	0	NA
32733	40	24.88	1.55	0.85	0.71	0.28	0.42	1.2	0.64	1.66	0.061	0.157	1.26	0.25	0.023	0.025	0.032	10	0.47	1	0.23	3	3	2	3	0	NA
32742	55	17.97	4.46	0.85	0.71	0.28	0.42	2.21	0.64	1.72	1.01	0.433	5.17	1.57	0.076	0.147	0.106	14.9	1.36	4.78	0.67	2	2	1	3	0	NA
32756	69	40.18	13.73	0.85	0.71	6.93	0.42	6.38	0.64	5.99	0.196	0.517	8.68	1.84	0.088	0.18	0.113	27.6	0.24	3.43	0.93	2	2	1	3	1	Other or unknown
32768	28	26.24	0.52	0.85	0.71	0.28	0.42	1.2	0.64	0.15	0.03	0.057	0.749	0.07	0.023	0.011	0.027	4.86	0.24	0.54	0.41	2	2	2	3	0	NA
32770	58	NA	6.26	0.85	1.32	0.28	0.42	3.81	1.28	7.9	0.36	0.656	5.3	0.88	0.047	0.171	0.029	98.1	0.39	1.66	0.23	2	1	1	5	1	Other or unknown
32771	47	31.68	9.37	0.85	0.71	3.77	0.42	4.36	0.64	2.33	0.188	0.595	4.43	0.92	0.072	0.111	0.139	17.5	0.14	1.51	3.16	3	3	2	4	0	NA
32775	69	38.68	8.88	0.85	0.71	0.85	0.42	6.94	1.07	1.7	0.446	0.272	3.22	1.21	0.034	0.441	0.262	33	0.56	3.18	1.9	1	2	1	4	1	Other or unknown
32779	39	25.33	69.29	2.55	1.19	32.8	0.42	13.6	4.79	16.2	0.522	0.427	11.4	1.18	0.231	0.386	0.252	66.6	0.22	1.04	2.07	3	3	1	5	0	NA
32781	26	21.06	4.99	0.85	0.71	0.28	0.42	2.6	0.64	0.24	0.085	0.242	6.3	0.36	0.22	0.141	0.122	124	0.14	0.58	0.23	3	2	2	4	0	NA
32791	28	27.14	72.6	0.85	0.71	29.5	0.8	14	0.64	4.75	0.36	0.647	4.16	0.14	0.071	0.122	0.188	490	0.14	0.6	4.67	3	2	2	3	0	NA
32794	26	20.69	4.79	0.85	0.71	0.47	0.42	2.87	0.64	19.8	0.215	2.06	8.38	0.61	0.086	0.294	0.083	24.8	1.45	0.99	0.23	1	1	2	3	0	NA
32808	76	NA	31.03	0.85	0.71	18.3	0.42	8.79	0.64	3.65	0.355	0.603	4.73	0.73	0.069	0.131	0.107	92.3	0.51	1.73	0.63	3	2	2	5	1	Other or unknown
32813	41	49.4	16.82	0.85	0.71	2.76	0.42	9.47	1.53	9.77	0.348	0.806	11.6	0.39	0.043	0.391	0.067	46.8	0.25	0.28	1.84	1	1	2	1	0	NA
32819	26	19.56	6.32	0.85	0.71	0.72	0.42	3.56	0.91	0.83	0.198	0.542	4.52	0.51	0.115	0.137	0.108	85.1	0.33	1.37	0.88	3	NA	1	1	0	NA
32825	37	34.22	18.67	0.85	0.71	12.8	0.42	3.4	0.64	1.27	0.096	0.275	3.25	0.35	0.049	0.169	0.111	47.6	0.39	2.69	6	3	2	1	4	0	NA
32832	75	15.98	10.11	0.85	0.71	6.3	0.42	2.21	0.64	1.78	1.46	0.442	12.6	0.95	0.055	0.222	0.277	207	0.85	1.68	0.93	2	2	2	3	0	NA
32836	39	28.53	5.24	0.85	0.71	2.12	0.42	2.37	0.64	0.97	0.133	0.263	4.99	0.26	0.043	0.169	0.45	76.3	0.26	0.55	1.19	3	NA	2	4	0	NA
32837	33	34.28	27.9	0.85	0.71	16.4	0.42	6.97	1.26	2.21	0.185	0.332	5.4	0.66	0.178	0.355	0.219	55.3	0.14	0.94	2.09	3	2	1	4	0	NA
32838	22	22.82	8.64	0.85	0.71	0.44	0.42	5	0.95	2.74	0.168	0.623	6.14	0.84	0.196	0.276	0.129	112	0.21	1.48	0.23	2	2	1	1	0	NA
32855	85	26.72	5.47	0.85	0.71	0.28	0.42	3.74	1.05	0.54	0.212	0.53	6.81	0.38	0.175	0.241	0.158	66.3	0.27	0.67	0.23	1	1	2	4	1	Other or unknown
32877	54	NA	9.87	0.85	0.71	3.54	0.42	3.8	1.32	0.16	1.28	39.8	6.42	0.36	0.139	0.343	0.068	45.3	0.63	1.15	1.51	3	2	1	4	0	NA
32901	24	32.46	9.02	0.85	0.71	2.15	0.42	4.82	0.64	1.59	0.125	0.333	5.37	0.73	0.076	0.237	0.052	40.4	0.14	0.71	0.54	3	2	1	4	0	NA
32908	62	30.29	6.99	0.85	0.71	0.59	0.42	5.44	0.64	2.43	1.48	0.508	8.76	3.33	0.111	0.202	0.333	46.1	1.9	3.2	0.64	2	1	2	4	0	NA
32910	39	47.23	5.81	0.85	0.71	1.1	0.42	3.51	0.64	1.49	0.168	0.407	7.23	0.48	0.093	0.201	0.147	103	0.14	0.74	3.39	2	2	1	3	0	NA
32921	23	21.95	15.03	0.85	1.08	0.93	0.42	10.3	2.27	2.88	0.175	0.775	8.11	19.1	0.102	0.275	0.044	24.8	1.07	12	0.63	1	1	1	1	0	NA
32924	53	49.8	2.12	0.85	0.71	0.84	0.42	1.8	0.64	0.21	0.604	0.097	2.91	0.55	0.066	0.04	0.04	22	0.89	1.63	3.89	1	2	1	4	0	NA
32925	43	26.52	36.1	0.85	0.71	27.9	0.42	4.11	0.64	1.94	0.524	0.479	7.78	1.7	0.056	0.149	0.081	163	0.75	2.17	0.71	1	1	1	1	0	NA
32926	70	28.36	3.01	0.85	0.71	0.6	0.42	1.2	0.64	0.76	0.131	0.179	2.86	0.48	0.032	0.219	0.015	31.1	0.47	5.68	2.03	3	3	1	3	1	Other or unknown
32938	79	26.52	2.22	0.85	0.71	1.77	0.42	1.2	0.64	0.32	0.089	0.112	1.7	0.28	0.023	0.124	0.015	9.76	0.43	1.75	0.23	2	2	2	3	1	Other or unknown
32941	56	36.31	10.89	0.85	0.71	3.88	0.42	4.81	0.64	4.66	0.383	0.625	3.04	0.68	0.047	0.083	0.084	54.6	0.39	1.88	0.23	3	2	2	1	1	Other or unknown
32948	38	29.06	16.48	0.85	0.71	10.8	0.42	3.65	0.64	0.92	0.2	0.266	1.14	0.12	0.09	0.054	0.112	71.4	0.24	0.5	0.23	1	1	1	3	1	Other or unknown
32956	28	40.91	5.04	0.85	0.71	0.28	0.42	4	0.64	1.05	0.324	0.489	5.76	0.36	0.091	0.228	0.026	20.5	0.23	0.57	0.23	3	2	2	4	0	NA
32960	42	45.27	14.6	0.85	0.71	5.27	0.42	8.3	0.64	5.4	0.258	0.939	4.55	0.9	0.065	0.079	0.111	51.4	0.47	1	1.63	1	2	2	4	0	NA
32962	40	36.52	8.71	0.85	0.71	4.56	0.42	2.18	0.64	0.6	0.2	0.545	2.18	0.19	0.059	0.155	0.082	51	0.33	0.73	0.55	3	2	2	3	0	NA
32963	32	29.19	16.75	0.85	0.71	1.54	0.42	9.7	1.03	8.88	0.219	0.402	6.75	5.42	0.102	0.255	0.029	35.1	0.2	13.4	0.5	1	2	1	1	0	NA
32964	30	26.47	8.78	0.85	0.71	6.87	0.42	3.01	0.64	0.87	0.182	0.183	3.08	0.28	0.057	0.131	0.041	44.6	0.14	0.92	1.13	3	3	2	4	0	NA
32972	67	23.26	2.78	0.85	0.71	1.18	0.42	1.2	0.64	0.25	0.056	0.145	1.03	0.3	0.023	0.032	0.038	22.4	0.38	2.33	0.23	2	2	2	1	1	Other or unknown
32977	37	18.72	3.8	0.85	0.71	0.28	0.42	2.23	0.64	3.05	0.48	0.447	4.76	1.13	0.119	0.243	0.319	48.9	0.53	2.59	0.23	1	2	1	3	0	NA
32988	39	34.06	5.81	0.85	0.71	3.96	0.42	1.2	0.64	0.29	0.06	0.113	3.93	0.21	0.023	0.039	0.015	8.1	0.29	1.87	13.9	3	2	1	3	0	NA
32997	41	17.86	12.23	0.85	0.71	0.28	0.42	6.68	0.64	0.41	0.333	0.186	8.36	1.01	0.117	0.215	0.2	30.4	0.14	4.65	0.84	3	2	1	4	0	NA
33001	82	21.18	4.35	0.85	0.71	0.28	0.42	2.78	1.41	0.31	1.88	0.495	9.74	0.75	0.116	0.051	0.056	66.4	0.79	1.4	0.23	2	NA	1	3	0	NA
33014	35	24.12	1.36	0.85	0.71	0.28	0.42	1.2	0.64	1.08	0.048	0.1	3.4	0.79	0.023	0.056	0.034	18.7	0.14	0.44	0.23	3	3	2	3	0	NA
33020	39	34.59	6.14	0.85	0.71	0.41	0.42	4.11	0.64	2.02	0.775	0.596	4.35	0.72	0.106	0.236	0.146	58.6	0.73	2.02	0.94	3	2	1	3	0	NA
33022	30	32.98	3.77	0.85	0.71	0.28	0.42	3.8	0.64	1.78	0.193	0.445	4.68	0.26	0.056	0.179	0.067	29.1	0.28	0.54	0.67	3	2	2	5	0	NA
33023	29	28.77	6.77	0.85	0.71	0.28	0.42	4.55	0.64	1.5	0.174	1.86	9.94	0.86	0.048	0.26	0.079	62.2	0.38	1.99	1.3	3	2	1	1	0	NA
33026	36	24.79	19.33	0.85	0.71	2.65	0.42	9.85	1.32	2.7	0.193	0.524	8.65	0.8	0.098	0.217	0.092	181	0.24	1.21	0.78	3	3	1	3	0	NA
33028	27	31.87	14.29	0.85	0.71	3.86	0.42	5.66	1.57	3.53	0.245	0.34	9.57	0.82	1.22	0.244	0.257	79.9	0.14	1.43	1.21	2	2	1	1	0	NA
33046	30	29.94	2.49	0.85	0.71	0.28	0.42	1.99	0.64	1.37	0.03	0.216	1.99	0.07	0.293	0.074	0.045	57	0.2	0.39	0.8	3	2	2	3	0	NA
33067	38	29.08	3.99	0.85	0.71	0.28	0.42	2.4	0.64	5.71	0.28	0.91	6.36	0.45	0.06	0.285	0.058	34.4	0.36	0.65	0.7	2	2	2	4	0	NA
33071	69	30.71	0.95	0.85	0.71	0.28	0.42	1.2	0.64	0.15	0.03	0.058	0.672	0.07	0.023	0.032	0.015	8.68	0.14	0.61	0.75	1	1	2	3	0	NA
33076	54	26.11	7.48	0.85	0.71	3.58	0.42	2.11	0.64	0.39	0.333	0.197	2.06	0.52	0.108	0.169	0.015	39.5	0.27	1.53	0.44	1	2	1	1	0	NA
33077	72	29.97	9.53	0.85	0.71	0.54	0.42	4.68	0.64	1.59	0.524	0.357	3.72	0.79	0.125	0.224	0.129	33.4	0.3	1.47	1.07	3	2	1	3	1	Other or unknown
33081	42	28.73	2.42	0.85	0.71	0.41	0.42	1.2	0.64	0.53	0.086	0.177	2.64	0.21	0.04	0.101	0.026	36.2	0.14	1.02	0.48	1	1	1	3	0	NA
33092	32	38.7	51.17	0.85	0.71	37	0.42	9.61	1.57	0.52	0.2	0.429	14.7	0.38	0.071	0.597	0.141	80.6	0.28	0.56	2.25	3	2	2	3	0	NA
33095	31	31.51	4.85	0.85	0.71	0.28	0.42	3.13	0.64	0.18	0.259	0.408	8.94	0.51	0.101	0.309	0.139	56.5	0.14	0.98	0.23	3	2	1	4	0	NA
33096	81	21.44	2.37	0.85	0.71	0.73	0.42	1.2	0.64	0.22	0.092	0.149	1.65	1.21	0.023	0.056	0.015	27.6	0.32	5.59	0.38	3	3	1	4	1	Other or unknown
33139	34	30.62	9.11	0.85	0.71	0.84	0.42	4.46	0.64	1.14	0.451	2.18	4.49	1.57	0.058	0.236	0.049	46.7	0.72	2.06	0.31	1	NA	2	1	0	NA
33140	42	32.45	407.9	0.85	0.71	360	0.42	23	0.99	3.72	0.174	0.243	6.43	0.37	0.046	0.155	0.042	42.5	0.28	1.12	2.53	1	1	1	5	0	NA
33144	58	34.58	4.88	0.85	0.71	0.72	0.42	3.34	0.64	1.17	0.055	0.205	5.22	0.31	0.023	0.218	0.042	27.4	0.14	1.09	1.1	3	3	1	3	1	Other or unknown
33168	52	25.54	13.69	0.85	0.71	12.6	0.42	1.2	0.64	0.56	0.089	0.085	0.7	0.29	0.023	0.047	0.015	7.96	1.12	4.99	1.03	2	1	1	3	1	Other or unknown
33169	20	33.29	5.5	0.85	0.71	1.21	0.42	4.28	1.06	0.72	0.188	0.349	4.89	0.33	0.063	0.254	0.091	86	0.26	0.45	0.46	3	2	2	4	0	NA
33170	42	26.33	49.67	0.85	0.71	32	0.42	8.82	0.64	3.04	0.479	0.545	7.77	2.57	0.167	0.324	0.351	121	0.43	1.59	0.58	2	2	2	1	0	NA
33171	27	21.54	5.93	0.85	0.71	2.87	0.42	2.23	0.64	8.43	0.164	0.653	6.55	0.37	0.073	0.206	0.128	53.5	0.25	0.55	0.71	3	3	2	3	0	NA
33186	38	23.24	6.37	0.85	0.71	0.28	0.42	4.35	0.64	0.12	0.101	0.305	4.01	0.79	0.044	0.21	0.059	63.6	0.27	2.46	0.31	1	NA	1	1	0	NA
33196	28	26.45	10.39	0.85	0.71	5.8	0.42	3.99	0.64	0.96	0.217	0.252	5.87	0.29	0.051	0.227	0.145	37.6	0.14	0.47	1.41	3	2	2	3	0	NA
33207	62	21.22	121.9	0.85	0.71	105	0.42	3.43	0.64	1.02	0.371	0.437	6.24	0.71	0.043	0.139	0.069	16.1	3.02	2.65	1.99	1	2	2	3	1	Other or unknown
33213	50	23.64	5.01	0.85	0.71	0.28	0.42	2.86	0.64	2.95	0.451	0.277	6.51	0.59	0.133	0.162	0.063	61.5	0.38	1.24	0.23	3	3	2	4	0	NA
33221	40	30.9	6.89	0.85	0.71	1.61	0.42	2.44	0.64	1.34	0.081	0.351	2.54	0.67	1.47	0.041	0.108	47.3	0.14	2.3	0.47	1	1	1	1	0	NA
33229	29	32.99	15.4	0.85	0.71	0.59	0.42	8.81	1.57	7.65	0.56	1.58	9.6	2.36	0.074	0.329	0.137	120	0.25	0.93	0.62	1	2	2	1	0	NA
33230	41	34.62	6.68	0.85	0.71	0.28	0.42	3.59	1.37	0.66	0.925	0.306	11	0.79	0.086	0.161	0.101	82.3	2.55	1.8	0.79	2	2	1	4	0	NA
33232	31	40.57	26.03	0.85	0.71	11	0.42	9	1.35	2.6	0.26	0.833	9.22	0.44	0.687	0.314	0.082	45	0.26	0.51	3.14	3	2	2	4	0	NA
33235	66	26.06	2.87	0.85	0.71	0.98	0.42	2.34	0.64	0.92	0.399	0.368	2.76	0.18	0.023	0.058	0.027	18.9	2.06	1.11	1.42	3	2	1	3	0	NA
33236	68	30	54.46	0.85	0.71	38.9	0.42	10.8	0.64	0.4	0.438	0.386	10.5	1.08	0.151	0.528	0.083	72.8	0.34	1.49	2.1	3	2	2	3	1	Other or unknown
33240	46	26.45	43.57	0.85	0.71	7.27	0.42	16.2	1.14	1.53	0.176	0.761	13.9	0.73	0.092	0.255	0.115	83.1	0.14	1.25	2.2	3	3	1	3	0	NA
33244	28	22.04	18.04	0.85	0.71	9.59	0.42	6.81	0.64	1.9	0.311	0.327	5.86	0.38	0.075	0.214	0.021	57.4	0.14	0.48	3.89	2	3	2	3	0	NA
33245	32	29.05	8.38	0.85	0.71	1.41	0.42	4.47	0.64	3	0.03	0.898	7.84	0.38	0.032	0.216	0.036	66.6	0.14	0.76	0.23	3	2	2	3	1	Other or unknown
33249	30	25.77	91.05	0.85	0.71	90.9	0.42	5.48	0.93	1.3	0.03	0.381	3.53	0.95	0.088	0.115	0.07	17.3	1.22	2.82	0.7	2	NA	1	1	0	NA
33260	67	28.54	10.02	0.85	0.71	6.73	0.42	1.2	0.64	1.07	0.466	0.093	2.06	0.46	0.084	0.082	0.065	41.9	0.46	1.38	0.23	1	2	1	3	1	Other or unknown
33261	51	27.56	38.92	0.85	0.71	28.2	1.21	6.41	1.4	3.79	0.29	0.373	9.48	0.71	0.062	0.264	0.121	66.2	0.14	1.34	1.29	2	3	1	3	0	NA
33262	29	25.58	4.11	0.85	0.71	2.51	0.42	1.2	0.64	0.3	0.101	0.684	1.54	0.69	0.242	0.057	0.137	32.2	0.36	1	0.66	1	1	2	1	0	NA
33272	32	29.68	7.86	0.85	1.46	0.28	0.42	4.03	1.87	3.58	0.266	0.293	21.5	0.48	0.047	0.587	0.108	79	0.14	1.03	1.32	3	3	1	3	0	NA
33280	35	29.98	8.65	0.85	0.71	2.14	0.42	5.5	1.1	1.6	0.475	0.308	8.56	0.44	0.17	0.445	0.322	94.1	0.14	0.71	0.23	3	2	2	3	1	Other or unknown
33283	43	24.2	0.89	0.85	0.71	0.28	0.42	1.2	0.64	1.07	0.03	0.089	0.781	0.07	0.023	0.028	0.015	8.4	0.22	1.04	1.39	2	3	1	3	0	NA
33309	28	18.17	7.19	0.85	0.71	2.61	0.42	2.86	0.64	0.5	0.379	0.522	2.23	0.33	0.033	0.087	0.028	21.8	0.6	0.89	0.79	3	2	2	4	0	NA
33317	28	27.19	8.25	0.85	0.71	0.28	0.42	4.14	1.37	5.34	0.457	1.12	9.72	0.51	0.142	0.286	0.968	60.4	0.41	0.56	0.44	3	3	2	3	0	NA
33319	46	26.72	5.95	0.85	0.71	0.73	0.42	3.16	0.64	1.68	0.124	0.323	1.81	0.63	0.08	0.066	0.14	2.11	1.22	1.39	2.12	2	1	2	4	0	NA
33320	85	23.64	4.82	0.85	0.71	2.63	0.42	1.2	0.64	0.3	0.178	0.06	1.84	0.6	0.023	0.045	0.056	66.7	0.31	3.14	0.89	1	2	2	4	1	Other or unknown
33328	52	22.63	40.67	0.85	0.71	8.74	0.42	15	0.64	1.31	1.77	0.326	9.59	1.67	0.195	0.879	0.086	43.3	2.36	4.35	1.47	2	2	1	4	0	NA
33335	54	32.68	19.64	0.85	0.71	3.9	0.42	7.55	1.35	3.29	0.244	0.607	6.53	1.44	0.114	0.208	0.072	43.9	0.14	1.91	0.57	2	2	1	3	0	NA
33338	85	27.95	5.94	0.85	0.71	3.8	0.42	2.27	0.64	1.04	0.347	0.98	2.98	1.05	0.065	0.078	0.087	24.7	0.61	4.15	1.01	3	2	2	3	1	Other or unknown
33345	46	47.79	20.74	0.85	0.71	1.37	0.42	13.6	1.9	4.02	0.473	2.33	7.1	1.15	0.111	0.284	0.105	80.3	0.56	0.8	4.34	3	2	2	3	0	NA
33347	45	24.06	41.69	0.85	0.71	23.4	0.42	8.04	0.99	2.13	0.285	0.576	7.48	1.4	0.093	0.294	0.105	102	0.14	2.2	3.17	1	2	1	1	0	NA
33358	29	24.21	7.56	0.85	0.71	2.91	0.42	3.19	0.64	0.28	0.03	0.075	1.18	0.32	0.023	0.068	0.344	36.9	0.22	1.22	0.54	1	2	2	1	0	NA
33362	56	29.35	15.08	0.85	0.71	4.03	0.42	7.48	1.04	0.71	1.97	0.362	9.61	5.41	0.148	0.229	0.152	68.2	0.61	7.41	6.01	2	3	2	3	0	NA
33363	57	25.43	27.74	0.85	0.71	18	0.42	4.24	0.64	0.96	0.102	0.261	8.4	0.78	0.043	0.297	0.015	43	0.28	1.5	1.2	3	3	2	3	1	Other or unknown
33370	42	22.98	13.96	0.85	0.71	2.42	0.42	6.61	1.03	0.64	0.76	1.41	13.1	0.87	0.177	0.326	0.049	41.1	0.67	0.94	0.88	2	3	2	1	0	NA
33379	24	25.72	5.84	0.85	0.71	0.83	0.42	3.81	0.64	1.11	0.098	0.567	6.39	1.46	0.083	0.151	0.059	66	0.14	1.33	0.23	1	2	2	1	0	NA
33390	46	26.49	27.3	0.85	0.71	11	0.42	8.67	1.05	0.7	1.24	0.306	13.9	1.48	0.173	0.39	0.064	24.8	0.68	3.48	1.96	2	2	1	4	0	NA
33410	43	24.9	3.39	0.85	0.71	0.87	0.42	1.92	0.64	2.85	0.03	0.466	2.48	0.25	0.023	0.108	0.05	25.7	0.2	0.73	0.71	3	1	2	3	0	NA
33412	29	21.96	5.81	0.85	0.71	0.28	0.42	3.47	0.64	0.42	0.508	0.434	7.6	2.21	0.72	0.34	0.055	61.8	0.49	2.73	0.66	1	1	1	1	0	NA
33426	43	29.25	24.24	0.85	0.71	11.8	0.42	6.17	1.5	3.45	0.753	0.408	11.6	1.93	0.133	0.158	0.162	60.6	0.54	2.01	1.28	3	2	1	3	1	Other or unknown
33428	62	27.44	5.94	0.85	0.71	0.28	0.42	3.83	1.24	0.45	0.472	0.293	11	1.99	0.047	0.189	0.05	81.5	0.14	4.57	0.23	1	2	1	3	0	NA
33437	41	28.98	5.83	0.85	0.71	0.49	0.42	2.82	0.64	1.99	0.581	0.482	4.99	1.27	0.106	0.187	0.064	59.1	1.03	2.27	2.08	3	1	1	5	1	Other or unknown
33443	35	26.59	3.52	0.85	0.71	0.28	0.42	2.49	0.64	1.69	0.241	0.34	3.57	0.5	0.035	0.144	0.081	39	0.62	1.74	0.47	2	2	1	3	0	NA
33452	59	29.57	3.16	0.85	0.71	0.28	0.42	1.2	0.64	1.05	0.509	0.341	33.5	1.53	0.245	0.258	0.18	44.8	0.46	3.59	2.64	3	3	1	3	0	NA
33457	62	26.44	28.08	0.85	0.71	12.8	0.42	7.1	0.91	1.08	0.285	0.375	6.1	2.05	0.162	0.363	0.255	141	0.38	3.05	1.52	1	NA	1	1	0	NA
33468	22	25.76	7.07	0.85	0.71	0.28	0.7	3.5	1.53	2.62	0.338	0.701	4.73	0.8	0.163	0.176	1.134	133	2.17	1.22	0.23	2	NA	1	3	1	Other or unknown
33517	71	27	16.08	0.85	0.71	1.34	0.42	7.53	1.03	3.17	0.391	0.574	4.15	1.11	0.043	0.172	0.072	39.4	0.26	2.61	0.57	1	2	1	1	1	Other or unknown
33541	28	22.74	2.98	0.85	0.71	2.36	0.42	1.2	0.64	0.46	0.03	0.134	0.915	0.07	0.023	0.032	0.015	7	0.14	0.48	1.12	3	3	2	3	0	NA
33543	76	20.83	2.68	0.85	0.71	0.28	0.42	1.83	0.64	2.33	0.956	0.525	8.39	3.16	0.05	0.147	0.084	35.6	0.39	4.52	0.56	2	2	1	3	0	NA
33552	67	21.8	33.35	0.85	1.1	11	0.42	16.8	2.31	0.43	0.864	0.173	2.89	0.57	0.053	0.272	0.081	24.1	1.62	2.08	2.05	1	1	2	5	0	NA
33563	54	34.67	2.15	0.85	0.71	0.28	0.42	1.2	0.64	1.75	0.134	0.718	5.06	0.15	0.023	0.196	0.023	12.8	0.35	0.86	1.14	2	2	2	3	0	NA
33577	55	27.58	4.71	0.85	0.71	1.45	0.42	3.44	0.64	0.99	0.169	0.095	7.32	0.22	0.023	0.119	0.021	28.3	0.42	1.21	1.19	3	1	2	3	0	NA
33589	20	26.7	11.55	0.85	0.71	6.81	0.42	4.12	1.54	0.3	0.111	0.259	3.23	0.39	0.072	0.219	0.025	42.2	0.4	0.89	1.32	3	1	2	5	0	NA
33591	65	27.57	166.6	0.85	0.71	120	0.42	14.1	0.64	5.76	0.807	0.668	8.87	1.92	0.055	0.235	0.077	59.8	0.14	0.6	5.55	3	2	2	1	0	NA
33600	37	21.02	10.98	0.85	0.71	5.2	0.42	3.71	0.64	1.16	0.155	0.883	4.38	0.36	0.082	0.113	0.082	25.3	1.23	0.96	1.21	3	3	2	3	0	NA
33607	27	30.87	6.92	0.85	0.71	2.84	0.42	3.18	0.64	5.01	0.461	0.302	6.06	0.38	0.097	0.461	0.326	74.9	0.14	0.38	0.23	3	2	2	3	1	Other or unknown
33608	39	21.24	3.68	0.85	0.71	0.28	0.42	1.71	0.64	2.2	0.124	0.436	4.18	1.16	0.377	0.134	0.114	65.2	0.14	1.79	0.54	3	3	1	3	0	NA
33612	35	33.04	10.21	0.85	0.71	5.18	0.42	4.43	0.64	2.3	0.059	0.421	5.64	0.42	0.067	0.086	0.094	56.8	0.14	1.36	1.11	3	3	1	3	0	NA
33617	48	25.12	48.91	4.62	3.52	0.78	0.42	20.5	8.62	9.79	0.585	9.21	5.92	1.38	0.19	0.269	0.181	56	0.61	3.66	1.38	2	3	1	3	1	Other or unknown
33620	49	21.92	2.27	0.85	0.71	0.28	0.42	2.3	0.64	0.89	0.164	0.085	2.8	0.55	0.196	0.075	0.076	11.3	0.32	2.6	0.34	3	3	2	3	0	NA
33627	46	26.74	88.44	1.54	1.16	42.2	0.42	29.8	1.94	2.29	0.503	0.428	20	1.94	0.161	0.566	0.047	96.1	0.2	2.7	5.08	3	3	1	3	0	NA
33629	34	32.95	32.18	0.85	0.71	23.3	0.42	5.08	1.36	5.54	0.23	0.763	6.93	0.65	0.073	0.171	0.138	15.7	1.03	0.93	1.31	2	2	2	3	0	NA
33630	36	24.43	5.87	0.85	0.71	3.87	0.42	6.82	0.64	0.2	0.354	0.102	1.77	0.53	0.075	0.097	0.123	13.6	0.66	2.88	2.02	1	1	2	4	0	NA
33642	77	18.69	4.85	0.85	0.71	0.47	0.42	2.43	0.64	36.6	0.864	0.374	9.79	0.62	0.081	0.152	0.039	31.4	0.54	1.52	0.92	3	2	2	3	0	NA
33645	25	25.72	15.32	0.85	0.71	12.9	0.42	1.74	0.64	0.2	0.063	0.146	1.54	0.19	0.023	0.07	0.129	19.3	0.2	0.77	1.76	3	3	2	1	0	NA
33652	32	31.45	16.22	0.85	0.71	6.42	0.42	5.53	0.64	0.77	0.158	0.41	7.19	0.34	0.16	0.185	0.102	76.3	0.14	1	1.09	2	2	1	4	0	NA
33657	23	32.38	2.27	0.85	0.71	0.28	0.42	1.2	0.64	1	0.067	0.41	2.5	0.3	0.06	0.151	0.044	27.1	0.21	0.65	1.22	2	1	2	4	0	NA
33658	41	26.07	33.68	0.85	0.71	12.7	0.42	13.6	1.38	20	0.326	2.93	7.6	1.42	0.081	0.292	0.117	123	0.53	1.19	1.35	3	2	2	3	0	NA
33662	45	24.28	6.16	0.85	0.71	1.96	0.42	2.68	0.64	0.7	0.3	0.125	9.05	0.83	0.067	0.528	0.095	30.4	0.5	2.7	0.23	3	2	2	3	0	NA
33663	76	35.72	4.96	0.85	0.71	0.8	0.42	2.7	0.64	0.79	0.161	0.474	6.9	0.38	0.056	0.222	0.063	21.1	0.38	1.71	1.73	3	2	1	3	0	NA
33673	85	31.89	14.18	0.85	0.71	1.09	0.42	8.68	2.32	0.81	0.706	17.1	8.12	1.42	0.039	0.125	0.116	101	0.85	2.22	0.23	3	2	1	3	1	Other or unknown
33675	56	38.29	42.16	0.85	0.71	0.68	0.42	29.2	2.29	1.23	0.279	0.461	8.54	0.46	0.056	0.318	0.658	136	0.14	0.79	0.88	3	2	2	3	1	Other or unknown
33681	29	30.16	40.62	0.85	0.71	35.9	0.42	2.73	0.64	1.28	0.108	0.087	1.61	0.27	0.069	0.089	0.222	21.8	0.14	1.51	1.32	3	3	1	3	0	NA
33682	38	22.94	13.86	0.85	1.41	11.2	0.42	3.57	1.34	0.83	0.1	0.505	6.15	0.71	0.054	0.198	0.045	14.6	0.14	1.06	1.29	3	3	2	3	0	NA
33694	54	39.18	15.64	0.85	0.71	4.29	0.42	6.38	1.23	4.16	0.315	0.503	5.94	0.98	0.114	0.191	0.091	78.7	0.28	1.58	1.84	2	2	1	3	0	NA
33725	76	22.37	9.48	0.85	0.71	0.69	0.42	4.9	0.64	1.53	1.04	0.567	3.94	0.98	0.07	0.078	0.113	66.2	0.73	1.24	0.23	1	2	2	3	0	NA
33726	66	39.61	6.72	0.85	0.71	0.28	0.42	2.73	0.64	3.3	0.216	0.505	7.9	2.24	0.081	0.168	0.015	70.1	0.3	2.19	0.26	1	1	1	1	1	Other or unknown
33730	46	25	5.45	0.85	0.71	0.63	0.42	3.45	0.64	0.83	0.933	0.249	2.34	0.86	0.058	0.047	0.408	27.3	1.46	3	0.35	2	NA	2	3	1	Other or unknown
33731	26	45.39	4.85	0.85	0.71	0.28	0.42	3.26	0.64	0.4	0.06	0.176	1.91	0.13	0.144	0.057	0.03	44.3	0.14	0.65	0.61	1	2	1	4	0	NA
33739	25	24.81	4.64	0.85	0.71	1.78	0.42	1.72	0.64	1.85	0.045	0.205	1.84	0.31	0.023	0.09	0.068	22.4	0.22	1.15	2.76	3	2	1	3	0	NA
33742	20	21.5	12.97	0.85	0.71	3.63	0.42	7.22	0.92	0.58	0.105	0.349	6.46	0.25	0.084	0.271	0.067	67.4	0.2	0.4	0.23	3	2	1	4	0	NA
33744	48	28.54	4.79	0.85	0.71	1.08	0.42	2.98	0.99	1.09	1.81	0.294	15.9	0.58	0.496	0.285	0.029	43.1	0.87	1.33	0.5	2	1	2	3	1	Other or unknown
33754	48	23.82	8.94	0.85	0.71	2.29	0.42	3.79	0.64	2.34	0.083	0.32	5.62	0.56	0.04	0.137	0.099	92.6	0.25	2.12	0.64	3	3	1	1	0	NA
33771	66	27.52	6.21	0.85	0.71	0.45	0.42	3.65	0.64	1.03	0.25	0.198	3.25	2.55	0.168	0.062	0.386	61.7	0.42	7.88	0.23	1	1	1	1	0	NA
33778	40	24.75	5.01	0.85	0.71	0.28	0.42	2.92	1.75	2.59	0.211	0.432	7.7	1.09	0.102	0.175	0.418	108	0.14	1.45	0.45	1	2	1	3	0	NA
33784	54	34.92	7.2	0.85	0.71	2.26	0.42	4.35	0.64	3	0.078	0.075	3.63	0.32	0.023	0.054	0.015	15.9	0.14	1.74	1.37	3	3	2	3	0	NA
33792	73	24.5	1.41	0.85	0.71	0.28	0.42	1.81	0.64	0.23	0.094	0.251	1.35	0.26	0.023	0.021	0.015	11.5	0.14	3.12	0.37	1	1	2	1	1	Other or unknown
33796	81	27.99	9.21	0.85	0.71	4.47	0.42	3.91	0.64	2.09	0.403	0.534	3.35	0.5	0.036	0.213	0.188	18.2	0.61	0.93	4.67	3	2	2	3	0	NA
33808	74	25.73	6.39	0.85	0.71	0.28	0.42	4.24	0.64	1.53	0.835	0.546	5.53	1.85	0.075	0.123	0.163	89.6	0.7	3.68	0.67	1	NA	1	1	0	NA
33812	80	30.6	885.5	0.85	0.71	755	3.49	15.5	0.64	0.15	0.213	0.159	3.91	0.76	0.068	0.069	0.047	42.8	0.4	2.19	1.95	1	1	1	4	0	NA
33838	57	20.99	11.14	0.85	0.71	8.35	0.42	1.2	0.64	0.4	0.442	0.116	3.68	0.33	0.023	0.084	0.015	4.86	3.98	2.93	1.7	2	2	2	3	0	NA
33840	35	19.05	10.41	0.85	0.71	6.77	0.42	2.06	0.64	0.95	0.03	0.049	1.83	0.16	0.023	0.126	0.015	14	0.21	1.1	2.29	3	2	2	3	0	NA
33841	21	76.07	18.64	0.85	0.71	1.49	0.42	14.3	1.07	1.04	0.03	0.419	5.34	0.85	0.181	0.178	0.175	114	0.14	0.72	0.81	1	2	2	4	0	NA
33854	63	34.33	1.81	0.85	0.71	0.28	0.42	1.2	0.64	0.81	0.101	0.13	1.97	0.07	0.053	0.046	0.209	15.5	0.46	0.48	0.23	1	1	2	1	1	Other or unknown
33864	61	26.29	11.76	0.85	0.71	3.21	0.42	6.17	1.09	0.57	0.705	0.279	9.13	1.88	0.05	0.222	0.056	47.6	0.31	4.53	3.97	3	3	2	3	1	Other or unknown
33867	29	26.49	6.93	0.85	0.71	1.66	0.42	2.1	1.38	2.45	0.253	0.34	2.98	0.42	0.064	0.173	0.088	135	0.55	1.96	1.44	3	3	1	3	0	NA
33880	29	24.15	47.57	0.85	0.71	36.4	0.42	4.28	0.64	4.92	0.296	1.16	5.08	0.55	0.037	0.246	5.052	31.2	0.59	0.98	10.4	3	2	2	3	0	NA
33885	40	24.16	9.66	0.85	0.71	4.92	0.42	3.73	0.64	0.45	0.123	0.137	5.23	0.17	0.023	0.162	0.139	23.8	0.22	0.6	4.99	3	3	2	3	0	NA
33892	70	19.23	44.02	0.85	0.71	41.5	0.42	1.2	0.64	0.73	0.239	0.123	0.902	0.13	0.034	0.02	0.015	7.69	1.15	1.16	1.07	2	3	2	3	0	NA
33895	64	30.22	9.95	0.85	0.71	3.91	0.42	4	0.64	1.59	0.93	0.423	17.4	1.23	0.052	0.428	0.066	56.3	0.22	1.52	1.63	3	2	2	4	0	NA
33899	30	40.61	5.01	0.85	0.71	0.28	0.42	3.32	0.64	6.23	0.222	0.689	7.05	0.39	0.116	0.264	0.521	99.7	0.14	0.42	0.23	3	1	2	3	1	Other or unknown
33907	26	21.2	3.93	0.85	0.71	0.28	0.42	2.69	0.64	0.21	0.243	0.189	2.82	0.19	0.038	0.165	0.015	25.7	0.28	0.69	1.02	3	1	2	1	0	NA
33908	21	23.4	16.31	1.25	0.71	1.82	0.42	6.57	1.73	0.59	1.18	0.62	7.9	1.78	0.148	0.229	0.169	66.5	0.14	1.06	0.38	1	2	1	1	0	NA
33910	42	29.19	45.68	0.85	0.71	21.8	0.42	12.1	0.91	1.58	0.491	0.406	14.8	0.73	0.062	0.456	0.057	66.4	0.26	1.78	3.23	3	2	1	4	0	NA
33918	31	25.63	1.55	0.85	0.71	0.28	0.42	1.2	0.64	0.25	0.084	0.102	1.55	0.14	0.054	0.049	0.041	22.9	0.14	0.77	1.15	3	2	2	1	0	NA
33924	24	22.8	199.5	1.41	0.71	37.8	0.42	78.2	2.96	0.34	0.305	1.03	5.37	1.33	0.078	0.437	0.089	71.5	0.31	1.27	1.61	1	1	2	2	0	NA
33930	74	31.53	4.5	0.85	0.71	0.28	0.42	2.82	0.64	0.46	0.502	0.272	3.33	0.63	0.053	0.065	0.13	59.2	0.63	2.61	2.02	2	2	1	3	0	NA
33934	57	39.72	3.72	0.85	0.71	1.41	0.42	2.1	0.64	0.36	0.131	0.114	2.04	0.56	0.023	0.169	0.029	22.4	0.14	2.12	0.92	3	3	1	3	0	NA
33941	81	25.04	9.87	0.85	0.71	1.07	0.42	7.14	0.64	0.43	0.532	0.28	4.62	1.24	0.143	0.118	0.085	98.6	0.4	2.08	0.82	2	2	2	1	0	NA
33945	65	30.67	5.87	0.85	0.71	0.28	0.42	3.45	0.64	1.69	0.99	0.653	15.8	0.89	0.05	0.585	0.039	59.5	0.46	1.47	0.68	1	3	1	3	0	NA
33947	64	28.44	8.36	0.85	0.71	1.41	0.42	4.72	0.64	2.97	0.835	0.278	6.26	0.97	0.08	0.112	0.043	51.7	0.6	2.63	1.47	3	3	1	3	1	Other or unknown
33952	21	26.57	1.65	0.85	0.71	0.45	0.42	1.2	0.64	0.32	0.049	0.083	1.12	0.16	0.023	0.025	0.031	18.6	0.14	1.71	0.68	1	2	1	1	0	NA
33959	81	25.7	2.96	0.85	0.71	1.1	0.42	1.88	0.64	0.99	0.268	0.455	3.2	1	0.043	0.137	0.058	26.3	0.94	3.72	1.03	1	1	2	3	1	Other or unknown
33967	24	24.01	2.56	0.85	0.71	1.54	0.42	2.82	0.64	0.43	0.066	0.417	3.21	0.15	0.033	0.103	0.125	63.4	0.14	0.32	0.49	3	3	1	3	0	NA
33972	65	21.26	11.56	0.85	0.71	3.14	0.42	4.64	0.9	14.6	2.38	1.45	17.4	2.54	0.044	0.305	0.13	92.3	0.73	1.82	0.88	3	2	1	4	1	Other or unknown
33974	25	23.01	3.47	0.85	0.71	0.28	0.42	2.27	0.64	1.48	0.03	0.765	3.14	0.18	0.023	0.125	0.079	41.4	0.22	0.39	0.23	3	3	2	3	0	NA
33981	20	35.8	23.62	0.85	0.71	12.3	0.42	7.8	0.64	0.65	0.069	0.321	4.38	0.38	0.073	0.139	0.023	18.4	0.14	0.94	1.12	3	1	2	4	0	NA
33990	82	28.84	173.2	0.85	0.71	145	0.42	5.4	0.64	0.96	0.816	0.6	9.33	0.93	0.22	0.178	1.207	80.5	0.43	1.75	0.44	3	2	1	3	1	Other or unknown
33998	46	34.52	4.05	0.85	0.71	0.58	0.42	2.72	0.64	0.12	0.179	0.14	1.52	0.14	0.681	0.059	0.154	73.5	0.14	0.44	0.33	3	1	2	3	0	NA
34004	46	42.31	14.36	0.85	1.6	2.03	0.42	6.1	1.85	0.79	0.326	0.375	13.9	1.73	0.185	0.443	0.297	49.6	0.14	1.3	0.83	2	2	1	3	0	NA
34017	30	28.89	4.01	0.85	0.71	2.5	0.42	1.2	0.64	0.19	0.057	0.071	0.831	0.18	0.023	0.041	0.031	7.58	0.24	0.58	0.92	3	3	2	3	0	NA
34023	24	33.54	26.59	0.85	0.71	11.8	0.42	8.1	1.06	1.09	0.205	0.368	6.06	0.58	0.07	0.463	0.069	79.8	0.14	0.52	1.28	2	2	1	1	0	NA
34062	67	43.3	0.52	0.85	0.71	0.28	0.42	1.2	0.64	0.65	0.03	0.132	1.58	0.12	0.023	0.116	0.015	6.28	0.28	2.42	1.18	3	2	2	3	1	Other or unknown
34069	62	29.31	5.86	0.85	0.71	1.4	0.42	2.41	0.64	0.98	0.783	0.345	4.11	0.65	0.023	0.224	0.065	243	0.68	1.72	2.63	3	3	2	3	0	NA
34073	39	21.6	15.89	0.85	0.71	2.64	0.42	6.33	2.01	1.04	0.328	1.74	9.31	0.61	0.035	0.177	0.064	39.7	0.23	1.12	0.77	3	3	2	1	0	NA
34080	44	24.96	4.89	0.85	0.71	0.28	0.42	3.57	0.64	5.35	0.258	0.267	7.42	0.97	0.057	0.297	0.062	35.4	0.26	2.31	0.39	3	2	1	3	0	NA
34086	64	33.4	22.94	0.85	0.71	12.8	0.42	4.82	0.64	0.52	1.25	0.366	6.63	0.44	0.141	0.256	0.102	107	0.66	0.67	0.23	1	2	1	3	1	Other or unknown
34092	55	28.08	4.84	0.85	0.71	0.28	0.42	3.81	1.03	2.93	0.03	0.28	3.61	1	0.052	0.1	0.062	11	0.31	3.75	1.11	3	2	1	3	0	NA
34096	82	27.79	2.51	0.85	0.71	0.28	0.42	1.83	0.64	0.65	0.157	0.303	3.17	0.19	0.023	0.107	0.073	61.7	0.52	1.94	1.19	1	3	1	3	1	Other or unknown
34101	26	27.22	20.4	0.85	1.08	0.86	0.42	15.9	1.5	4.9	0.111	0.732	7.45	0.58	0.117	0.222	0.487	87.1	0.21	0.33	0.4	3	2	2	3	0	NA
34108	25	36.62	334.6	0.85	0.71	246	0.83	9.28	1.83	0.42	0.145	0.367	8.43	0.3	0.187	0.261	0.175	85.5	0.14	0.73	2.8	2	1	1	3	0	NA
34109	47	24.61	8.65	0.85	0.71	3.4	0.42	3.32	0.64	2.14	0.34	0.269	4.73	0.3	0.053	0.204	0.158	32.6	0.36	0.95	0.84	3	3	1	3	0	NA
34114	69	24.51	14.82	0.85	0.71	0.65	0.42	8.08	1.53	2.06	2.16	0.566	10.3	4.33	0.229	0.338	0.217	60.8	1.23	5.1	0.38	2	2	1	4	0	NA
34118	39	32.28	6.18	0.85	0.71	0.74	0.42	4.15	0.97	0.61	0.491	0.681	5.42	0.63	0.084	0.255	0.271	91.2	0.29	1.49	0.58	3	2	1	4	0	NA
34123	43	25.76	16.19	0.85	0.71	1.89	0.42	8.41	1.08	5.86	0.672	0.843	8.6	0.75	0.112	0.427	0.166	103	0.14	0.91	2.08	3	3	1	3	1	Other or unknown
34129	33	26.67	5.82	0.85	0.71	0.8	0.42	4.74	0.9	0.68	0.147	0.711	5.42	0.34	0.051	0.12	0.11	34.4	0.14	0.62	0.52	1	1	2	1	0	NA
34130	38	25.25	2.71	0.85	0.71	0.28	0.42	2.03	0.64	0.61	0.03	0.134	1.5	0.37	0.023	0.059	0.024	9.7	0.23	1.43	1.11	1	1	2	2	0	NA
34133	61	27.96	15.78	0.85	0.71	2.71	0.42	5.62	0.64	0.88	0.6	0.525	8.5	1.34	0.058	0.278	0.048	41	0.34	1.84	7.06	2	2	1	4	0	NA
34136	29	43.19	7.89	0.85	0.71	0.74	0.42	4.69	0.96	6.83	0.196	0.572	11	0.52	0.111	0.212	0.105	76	0.23	0.82	1.29	3	2	1	3	0	NA
34141	26	23.02	38.26	0.85	0.71	22.6	0.42	8.94	1.42	6.22	0.187	0.356	6.53	0.35	0.054	0.262	0.08	61.3	0.4	0.64	1.85	3	3	1	3	0	NA
34150	64	31.33	11.58	0.85	0.71	0.77	0.42	8.24	0.64	6.98	1.01	0.326	3.73	2.45	0.084	0.206	0.133	49.1	0.41	1.61	2	2	2	1	2	0	NA
34165	52	34.95	6.21	0.85	0.71	0.28	0.42	4.15	0.64	0.97	1.03	0.443	8.11	0.74	0.07	0.352	0.047	47.6	0.77	1.95	0.23	2	2	2	3	1	Other or unknown
34173	78	20.58	3.45	0.85	0.71	0.28	0.42	1.86	0.64	1.91	1.6	0.816	5.53	0.89	0.046	0.119	0.222	176	1.4	1.94	0.23	2	2	1	3	1	Other or unknown
34176	45	23.01	6.57	0.85	0.71	0.6	0.42	3.94	0.93	3.36	0.531	0.839	3.52	0.84	0.068	0.112	0.07	73	0.52	1.5	1.49	1	2	2	1	0	NA
34180	46	35.21	5.35	0.85	0.71	0.53	0.42	2.2	0.64	2.47	0.131	0.565	2.78	0.32	0.168	0.121	0.054	25.7	0.14	0.65	1.33	1	2	2	4	0	NA
34183	44	27.23	28.3	0.85	0.71	22.6	0.42	3.11	0.64	0.25	0.154	23.3	1.9	0.19	0.041	0.057	0.052	63.1	0.14	0.51	1.96	2	2	2	4	0	NA
34223	60	21.81	7.5	0.85	0.71	0.45	0.42	4.44	1.12	1.03	1.09	0.395	4.12	0.82	0.05	0.133	0.043	60.6	0.62	1.96	0.51	1	1	1	1	0	NA
34231	44	22.62	10.42	0.85	0.71	4.13	0.42	4.67	0.64	3.5	0.175	0.524	6.33	0.5	0.037	0.105	0.03	56.4	0.26	0.94	0.76	3	2	1	4	0	NA
34234	65	26.72	4.69	0.85	0.71	0.65	0.42	3.42	1.37	0.33	0.121	0.265	3.45	0.62	0.055	0.167	0.087	60.8	0.23	1.68	0.23	1	1	1	1	0	NA
34245	51	27.9	10.63	0.85	0.71	0.59	0.42	5.6	1.72	6.14	0.12	0.376	9.65	0.9	0.048	0.376	0.089	55	0.29	3.02	1.37	2	2	1	3	0	NA
34250	48	24.26	10.32	0.85	0.71	6.47	0.42	2.63	1.39	1.21	0.321	0.154	3.8	0.56	0.062	0.284	0.083	25.8	0.61	1.89	0.45	3	2	1	3	0	NA
34274	38	36.43	14.71	0.85	0.71	5.25	0.42	4.97	0.64	1.93	0.274	0.403	15.4	1.42	0.102	0.242	0.04	53.4	0.27	2.17	0.23	3	2	1	3	0	NA
34283	44	23.51	196.5	5.85	2.63	82.9	0.6	49.5	15.8	1.66	0.91	0.681	8.89	1.7	0.217	0.302	0.192	99.7	0.93	1.95	0.91	2	3	2	3	0	NA
34288	83	30.66	1.49	0.85	0.71	0.28	0.42	1.76	0.64	0.08	0.206	0.047	1.57	0.16	0.023	0.04	0.015	28	0.38	1.09	3.44	1	2	1	3	0	NA
34291	26	24.09	4.53	0.85	0.71	1.33	0.42	2.81	1.05	0.56	0.094	0.105	2.24	0.56	0.079	0.067	0.198	33.3	1.61	1.3	1.48	1	1	1	3	0	NA
34292	49	22.58	5.82	0.85	0.71	0.58	0.42	3.53	0.64	6.19	0.338	0.657	6.29	0.79	0.066	0.445	0.222	60.1	0.14	1.46	0.92	3	1	2	3	0	NA
34295	28	30.83	8.52	0.85	0.71	0.86	0.42	5.34	1.42	0.49	0.199	0.245	5.41	0.37	0.082	0.308	0.126	74.6	0.3	0.95	0.73	3	2	1	4	0	NA
34300	81	25.49	84.83	0.85	0.71	77.5	0.42	2.14	0.64	0.43	1.96	5.21	5.9	2.16	0.071	0.074	0.092	64.1	1.71	5.64	1.03	2	2	1	3	0	NA
34303	49	23.66	10.25	0.85	0.71	6.11	0.42	3.18	0.99	1.98	0.566	0.303	4.76	1.68	0.126	0.078	0.134	25	1.1	4.22	1.24	1	1	1	3	0	NA
34310	40	43.07	4.84	0.85	0.71	0.28	0.42	2.62	0.64	5.29	0.999	0.472	7.36	0.67	0.088	0.309	0.077	41.2	1.66	0.76	0.23	1	1	2	3	1	Other or unknown
34311	48	40.68	10.84	0.85	0.71	5.56	0.42	3.36	0.64	0.77	0.52	0.225	5.03	1.02	0.055	0.221	0.46	78.4	0.92	2.49	1.36	1	3	1	4	0	NA
34319	63	NA	23.76	0.85	0.71	14.9	0.42	4.7	0.64	0.42	0.08	0.243	2.93	0.42	0.043	0.096	0.022	30.2	0.14	1.07	1.25	1	NA	1	4	0	NA
34327	82	31.86	12.75	0.85	0.71	0.28	0.42	9.1	0.99	0.56	0.459	0.545	5.48	1.96	0.13	0.13	0.287	105	0.27	1.99	0.44	1	1	2	1	0	NA
34335	26	21.94	8.32	0.85	0.71	1.07	0.42	5.85	1.58	1.23	0.072	0.387	9.34	0.74	0.423	0.218	0.107	77.4	0.14	0.73	0.52	2	2	1	3	0	NA
34336	35	27.17	4.97	0.85	0.71	0.47	0.42	2.17	0.64	1.86	0.11	0.377	5.44	0.36	0.04	0.306	0.044	51.6	0.14	1.06	0.5	3	3	1	4	0	NA
34343	33	39.88	14.9	0.85	0.71	3.82	0.42	6.09	0.64	5.74	0.252	0.463	6.34	0.55	0.084	0.451	0.064	39.3	0.27	0.75	2.65	3	2	2	3	0	NA
34345	23	20.38	8.95	0.85	0.71	0.28	0.42	6.27	1.8	3.49	0.117	0.415	2.92	0.48	0.15	0.217	0.125	132	0.41	1.39	0.46	3	2	1	3	0	NA
34354	34	25.77	9	0.85	0.71	2.57	0.42	4.8	1.11	16.1	0.395	2.18	10.9	0.47	0.064	0.244	0.318	50.1	0.36	0.84	0.37	3	2	1	4	0	NA
34356	48	32.63	4.66	0.85	0.71	2.47	0.42	2.27	1.17	0.54	0.315	0.118	5.27	0.44	0.431	0.08	0.03	15.2	0.48	1.61	1.55	2	2	1	5	0	NA
34361	85	31.56	8.45	0.85	0.71	0.77	0.42	4.28	0.99	0.25	0.811	0.4	12.1	5.27	0.22	0.322	0.051	85.9	0.46	2.46	0.39	1	2	2	3	1	Other or unknown
34365	31	22.04	13.86	1.66	1.14	3.3	0.42	9.44	2.2	2.72	0.182	0.535	7.65	1.01	0.45	0.165	1.051	156	0.14	2.09	2.44	3	2	1	3	0	NA
34374	34	29.92	4.47	0.85	0.71	0.28	0.42	2.43	0.64	2.2	0.626	0.879	3.22	0.44	0.265	0.154	0.219	61	1.06	0.67	0.66	1	1	2	2	0	NA
34375	75	35.61	18.51	0.85	0.71	3.53	0.42	12	0.96	6.86	0.658	0.898	6.7	1.11	0.17	0.139	0.076	47.1	0.66	1.07	6.14	2	2	2	1	1	Other or unknown
34383	34	26.48	0.52	0.85	0.71	0.28	0.42	1.2	0.64	0.08	0.03	0.179	0.637	0.07	0.023	0.033	0.015	5.18	0.22	0.3	0.69	3	3	2	3	0	NA
34393	69	23.03	3.58	0.85	0.71	0.28	0.42	2.24	0.64	1.37	0.807	0.468	3.97	2.83	0.055	0.252	0.061	25.9	1.35	5.95	0.23	2	3	1	3	1	Other or unknown
34402	28	35.55	3.5	0.85	0.71	0.28	0.42	3.36	0.64	1.37	0.063	0.83	3.08	0.97	0.052	0.109	0.027	17.9	0.14	0.95	0.36	2	2	2	1	0	NA
34405	57	26.39	7.53	0.85	0.71	0.28	0.42	3	1.25	1.98	0.505	0.95	8.25	6.8	0.138	0.501	0.085	100	0.41	10.5	0.23	3	3	1	3	1	Other or unknown
34408	56	29.51	56.73	0.85	0.71	31.2	0.42	8.06	1.14	0.96	1.76	0.558	7.29	0.8	0.231	0.199	0.428	128	1.98	0.94	2.21	3	1	1	3	1	Other or unknown
34410	29	19.58	4.1	0.85	0.71	1.41	0.42	2.75	0.64	1.21	0.378	0.417	2.28	0.39	0.07	0.111	0.06	14.5	0.14	0.18	1.21	3	2	2	4	0	NA
34411	49	37.05	10.37	0.85	0.71	0.76	0.42	6.16	0.64	4.16	0.94	0.361	9.67	0.89	0.023	0.264	0.081	148	0.77	1.16	1.29	3	3	2	1	0	NA
34418	63	22.91	20.09	0.85	0.71	4.67	0.42	8.26	1.57	0.76	1.08	0.462	5.32	0.63	0.135	0.187	0.323	230	1.36	1.71	1.98	2	3	1	3	0	NA
34424	27	24.8	5.39	0.85	0.71	0.28	0.42	3.29	0.93	3.64	0.319	0.314	6.42	0.37	0.335	0.394	0.106	43.1	0.26	0.18	0.39	2	2	2	3	0	NA
34427	74	26.86	2.7	0.85	0.71	0.28	0.42	2.24	0.64	2.3	0.753	0.347	4.49	1.24	0.122	0.111	0.081	41.1	0.58	2.51	0.23	1	1	2	1	1	Other or unknown
34437	37	26.72	33.22	0.85	0.71	8.25	0.42	17.4	2.1	5.85	0.156	0.41	6.38	0.53	0.057	0.212	0.067	24.8	0.22	1.26	1.48	3	3	2	3	0	NA
34438	25	17.64	5.45	0.85	0.71	0.28	0.42	3.25	1.08	1.14	0.148	0.363	7.56	0.62	1.02	0.251	0.067	72.3	0.14	1.02	0.89	2	1	1	3	0	NA
34443	20	24.13	222.4	0.85	0.71	205	0.42	7.16	1.24	6.12	0.085	0.282	8.25	0.67	0.092	0.14	0.234	34.3	0.14	2.15	7.86	2	2	1	3	0	NA
34444	29	23.07	38.54	2.57	1.13	5.28	0.42	19.7	4.03	9.54	0.18	0.688	24.5	2.12	0.203	0.468	0.607	89.8	0.14	1.31	0.69	3	1	1	2	0	NA
34450	49	22.22	5.02	0.85	0.71	0.28	0.42	3.65	1.7	0.54	0.391	0.138	4.94	0.69	0.023	0.108	0.022	11.3	1.53	3.91	0.71	2	2	1	3	0	NA
34457	44	22.97	12.95	0.85	0.71	0.57	0.42	4.78	1.15	13.7	1.05	1.45	9.64	3.67	0.318	0.384	1.967	299	0.66	1.42	0.91	3	3	2	3	0	NA
34465	47	32.03	21.94	0.85	0.71	2.43	0.42	13.2	1.71	1.93	0.281	0.429	3.89	1.41	0.208	0.164	0.095	45.4	0.21	1.9	6.96	3	2	2	4	0	NA
34467	42	28.47	10.05	0.85	0.71	3.34	0.42	4.04	1.17	1.9	0.704	0.797	9.48	0.38	0.052	0.344	0.07	24.6	0.3	0.92	3.4	3	3	2	3	0	NA
34469	22	26.41	19.34	0.85	0.71	15	0.42	3.37	0.64	0.61	0.109	0.357	2.33	0.24	0.023	0.089	0.015	18.6	0.14	0.59	0.59	3	2	2	3	0	NA
34470	60	26.63	23.78	0.85	0.71	19.8	0.42	4.68	0.93	1.46	0.126	0.633	4.05	0.4	0.023	0.161	0.024	42.2	0.54	1.42	2.56	3	3	1	3	0	NA
34472	45	33.9	16.6	0.85	2.36	8.38	0.42	5.6	1.2	4.08	0.928	0.633	7.76	1.43	0.121	0.219	0.084	116	0.34	2.21	0.23	2	3	1	3	0	NA
34479	32	28.8	2.33	0.85	0.71	0.9	0.42	1.2	0.64	0.23	0.082	0.557	0.778	0.24	0.023	0.08	0.068	14.2	0.8	1.86	0.82	2	2	2	4	1	Other or unknown
34499	45	21.39	1.5	0.85	0.71	0.28	0.42	1.2	0.64	0.46	0.221	0.112	1.48	0.37	0.023	0.058	0.015	19.6	1.32	4.76	1.03	1	2	1	3	0	NA
34504	58	40.26	5.22	0.85	0.71	4.67	0.42	1.2	0.64	0.22	0.03	0.067	0.611	0.12	0.023	0.03	0.025	5.41	0.5	1.22	0.76	2	3	2	5	1	Other or unknown
34507	61	33.7	4.79	0.85	0.71	2.75	0.42	2.17	0.95	0.51	0.143	0.148	1.92	0.22	0.023	0.049	0.035	17.9	1.59	1.41	0.87	1	2	1	1	0	NA
34509	39	27.17	16.22	0.85	0.71	13.4	0.42	3.27	0.94	1.38	0.354	0.74	3.12	0.27	0.069	0.086	0.015	56.9	0.44	0.73	0.81	3	3	2	1	0	NA
34514	63	28.19	14.76	0.85	0.71	10.4	0.42	2.93	0.64	4.53	1.3	1.14	4.87	0.81	0.061	0.181	0.054	24.2	2.07	2.63	1.05	3	2	1	3	0	NA
34515	36	26.81	4.06	0.85	1.08	0.48	0.42	2.57	0.64	0.82	0.61	0.569	7.52	1.7	0.098	0.214	0.452	23	0.82	2.21	0.55	3	2	2	4	0	NA
34534	52	29.52	15.98	0.85	0.71	7.15	0.42	6.97	1.36	2.31	0.3	1.07	5.72	0.35	0.033	0.228	0.075	69.8	0.14	0.91	0.8	3	2	1	3	0	NA
34538	76	23.91	4.93	0.85	0.71	0.57	0.42	2.55	0.64	0.95	0.377	0.282	5.13	1.07	0.023	0.21	0.104	63.8	0.53	2.67	5.11	2	2	1	3	0	NA
34540	46	23.72	2.89	0.85	0.71	0.28	0.42	2.08	0.64	0.49	0.181	0.14	2.48	0.3	0.023	0.037	0.038	8.21	1.8	1.34	0.55	3	2	2	1	0	NA
34546	23	35.06	1.13	0.85	0.71	0.28	0.42	1.2	0.64	0.49	0.089	0.15	5.02	0.16	0.023	0.087	0.025	20.8	0.14	0.64	0.23	3	2	2	4	0	NA
34563	26	25.97	13.63	0.85	0.71	2.65	0.42	7.7	1.17	1.21	0.25	0.655	4.46	0.42	0.135	0.151	0.149	103	0.35	0.52	0.48	3	1	2	4	0	NA
34569	69	22.72	19.28	0.85	0.71	6.45	0.42	4.61	1.04	2.21	0.878	1.6	12.5	0.88	0.125	0.433	0.35	126	0.3	0.96	0.73	3	NA	1	3	1	Other or unknown
34571	29	17.41	5.98	0.85	0.71	0.28	0.42	4.44	0.64	4.02	0.07	0.48	4.31	0.39	0.042	0.165	0.204	86.7	0.14	0.44	0.4	3	3	2	3	0	NA
34586	65	22.77	60.93	0.85	0.71	42.7	0.42	4.86	1.12	5.83	1.01	0.691	8.49	1.11	0.04	0.264	0.071	26.5	1.58	2.54	0.98	2	2	1	3	0	NA
34591	31	25.74	8.82	0.85	0.71	2.48	0.42	5	1.49	2.21	0.471	1.46	9.62	1.22	0.161	0.271	0.249	108	0.32	1.02	0.92	3	2	2	4	0	NA
34594	76	33.39	2.9	0.85	0.71	0.76	0.42	2.19	0.64	0.08	0.294	0.092	1.45	1.14	0.084	0.036	0.035	20.2	0.37	6.26	1.19	1	2	1	4	1	Other or unknown
34596	79	31.3	1.03	0.85	0.71	0.65	0.42	1.2	0.64	0.16	0.112	0.096	1.08	0.21	0.023	0.044	0.015	10.8	0.36	2.33	0.23	1	1	2	4	1	Other or unknown
34607	63	25.49	1.51	0.85	0.71	0.28	0.42	1.2	0.64	0.49	0.092	0.084	0.499	0.22	0.023	0.024	0.374	60.5	0.33	1.15	1.14	2	2	2	1	1	Other or unknown
34614	23	29.01	2.21	0.85	0.71	0.28	0.42	1.2	0.64	3	0.098	0.797	4.31	1.08	0.04	0.206	0.099	48.6	0.14	1.84	0.23	3	2	2	3	0	NA
34623	32	24.61	4.91	0.85	0.71	0.28	0.42	2.93	0.64	4.15	0.333	0.707	8.84	0.58	0.103	0.168	0.104	56.3	0.14	0.5	0.68	3	3	2	4	0	NA
34637	48	36.54	59.68	0.85	0.71	32.9	0.42	8.97	0.64	2.43	0.319	0.336	7.95	2.14	0.245	0.234	0.526	72.6	0.14	3.99	4.33	1	1	1	3	0	NA
34640	24	22.76	6.6	0.85	0.71	1.87	0.42	2.85	0.64	4.42	0.25	0.397	5.19	0.33	0.055	0.164	0.096	57.8	1.12	0.62	0.86	2	1	1	3	0	NA
34644	38	33.68	22.85	0.85	0.71	11.8	0.42	5.15	0.64	2.44	0.46	1.98	7	1.48	0.106	0.283	0.038	87.2	0.52	1.32	4.11	1	1	2	1	0	NA
34647	70	18.21	1.48	0.85	0.71	0.51	0.42	1.2	0.64	0.66	0.389	0.129	2.27	0.32	0.023	0.076	0.015	12.3	1.01	3.61	2.47	1	2	2	3	1	Other or unknown
34653	34	25.96	17.58	0.85	0.71	5.29	0.42	7.39	0.64	2.89	0.251	0.472	3.62	0.58	0.023	0.076	0.13	65.6	0.37	1.26	0.91	1	2	2	1	0	NA
34656	65	35.16	9.84	0.85	0.71	1.04	0.42	6.9	1.2	1.59	0.118	0.317	8.01	0.67	0.023	0.359	0.088	53.5	0.14	1.76	0.44	3	3	1	4	1	Other or unknown
34662	44	31.07	6.16	0.85	0.71	1.53	0.42	3.96	0.64	1.97	0.283	1.46	6.04	1.18	0.094	0.156	0.186	38.1	1.29	1.25	0.77	1	2	2	1	1	Other or unknown
34669	40	23.77	6.14	0.85	0.71	1.71	0.42	2.75	0.64	3	0.228	0.169	3.55	0.62	0.023	0.101	0.029	4.64	1.02	3	0.98	2	2	1	3	1	Other or unknown
34671	20	19.09	10.37	0.85	0.71	5.45	0.42	3.39	0.64	0.8	0.23	0.237	2.42	0.35	0.074	0.098	0.053	28.5	0.3	0.85	2.41	3	2	2	4	0	NA
34681	39	30.38	15.57	0.85	0.71	8.7	0.42	4.63	0.64	1.39	0.398	0.252	8.71	0.43	0.112	0.278	0.302	74.6	0.14	0.52	2.59	3	3	2	3	0	NA
34711	76	29.69	1.99	0.85	0.71	0.28	0.42	1.2	0.64	1.44	0.182	0.189	1.76	0.58	0.04	0.039	0.23	98.6	0.58	2.39	0.23	1	2	2	1	0	NA
34713	72	25.58	3.39	0.85	0.71	0.28	0.42	2.32	1.03	3.65	0.476	0.634	5.55	0.53	0.042	0.092	0.062	63.8	0.29	0.85	0.51	3	2	1	3	1	Other or unknown
[truncated: 12,320 more rows]
