# Supplementary material for: Analyzing the impact of heavy metal exposure on osteoarthritis and rheumatoid arthritis: an approach based on interpretable machine learning
Source: Front Nutr. 2024 Jul 19;11:1422617. doi: 10.3389/fnut.2024.1422617 (PMC11294220; doi:10.3389/fnut.2024.1422617)
Supplement: Supplementary file 1 [file Data_Sheet_1.zip › oa_vs_ra.csv]

SEQN	Age	BMI	URXUAS	URXUAS3	URXUAS5	URXUAB	URXUAC	URXUDMA	URXUMMA	URXUBA	URXUCD	URXUCO	URXUCS	URXUPB	URXUSB	URXUTL	URXUTU	URXUMO	LBXBCD	LBXBPB	LBXTHG	education_level	PIR_level	gender	race	arthritis_status	arthritis_class
21051	55	30.45	29.8	0.8	0.7	23.8	0.4	2	0.6	2.44	0.2	0.29	3.98	0.58	0.05	0.14	0.1	65.1	0.4	1.9	4.2	2	3	1	3	1	Other or unknown
21055	73	28.92	4.7	0.8	0.7	1	0.4	3	0.6	0.85	0.33	0.88	4.86	0.41	0.06	0.1	0.04	39.18	0.8	0.8	0.4	1	2	2	1	1	Other or unknown
21059	51	20.61	8.8	0.8	0.7	6.2	0.4	3	0.6	1.05	0.06	0.58	1.92	0.23	0.05	0.06	0.08	14.6	0.4	0.9	6.9	3	3	2	3	1	Other or unknown
21074	76	29.94	18	0.8	0.7	7.8	0.4	4	0.6	0.22	1.13	0.29	4.82	1.1	0.05	0.21	0.05	63.2	0.7	2.6	0.4	1	1	2	4	1	Other or unknown
21111	85	24.62	8.4	0.8	0.7	1.6	0.4	5	0.6	0.76	0.43	0.35	3.98	0.51	0.05	0.16	0.01	24.63	0.6	1.4	1.3	1	NA	2	2	1	Other or unknown
21115	32	42.57	16.2	0.8	0.7	4.4	0.4	8	0.6	1.7	1.06	0.95	8.28	0.97	0.18	0.32	0.05	83	0.4	0.7	0.6	1	1	2	1	1	Other or unknown
21117	63	NA	4.4	0.8	0.7	2	0.4	1.2	0.6	1.04	0.25	0.11	3.7	0.48	0.05	0.09	0.02	14.7	2.2	2.8	2.6	2	2	2	3	1	Other or unknown
21118	66	25.76	15.3	0.8	0.7	0.3	0.4	7.7	0.6	2.61	3.81	1.29	11.28	5.09	0.21	0.37	0.15	53.1	1	4.8	0.3	1	2	1	1	1	Other or unknown
21165	75	27.45	4.8	0.8	0.7	0.6	0.4	3	0.6	9.67	0.41	10.37	10.07	2.41	0.11	0.41	0.07	93.6	0.7	4.2	0.1	1	2	2	3	1	Other or unknown
21213	51	27.5	12.3	0.8	0.7	5.8	0.4	6	1	0.44	0.25	0.12	3.41	0.39	0.05	0.06	0.08	35.7	0.5	1.8	1.7	3	3	2	4	1	Other or unknown
21228	63	18.61	15.6	0.8	0.7	7.7	0.4	5.5	1.3	0.22	0.85	0.14	1.06	0.23	0.05	0.03	0.06	45.1	2.4	1.6	4.1	3	2	2	5	1	Other or unknown
21252	62	30.45	1.6	0.8	0.7	0.3	0.4	1.2	0.6	0.57	0.23	0.17	3.91	0.42	0.05	0.18	0.03	21.3	1.8	1.6	0.3	3	2	2	3	1	Other or unknown
21257	67	37.03	2.1	0.8	0.7	0.3	0.4	1.2	0.6	0.22	0.11	0.06	2.54	0.43	0.05	0.15	0.15	20	0.3	1.2	1.8	1	2	2	4	1	Other or unknown
21283	57	33.77	19.9	0.8	0.7	3.4	0.4	8	1.7	3.3	1.88	0.53	9.38	1.7	0.13	0.32	0.15	285.3	0.6	2.1	3	3	2	2	3	1	Other or unknown
21295	70	24.37	105.8	0.8	0.7	67	0.6	11.8	0.6	0.22	0.3	0.06	1.95	0.23	0.05	0.07	0.1	24.7	0.6	0.8	3.5	1	2	2	5	1	Other or unknown
21331	61	NA	4.6	0.8	0.7	0.4	0.4	1.7	0.6	2.13	0.24	1.33	1.28	0.46	0.07	0.06	0.27	13.8	0.1	0.8	0.4	2	2	2	1	1	Other or unknown
21456	84	31.79	11.3	0.8	0.7	3.1	0.4	5	0.6	1.82	0.11	0.83	4.2	0.69	0.05	0.11	0.14	65.3	0.3	2.1	2.1	3	2	1	3	1	Other or unknown
21566	50	28.38	8.6	0.8	0.7	3.4	0.4	3	0.6	0.42	0.22	0.3	2.11	0.34	0.05	0.06	0.03	9.1	0.6	1.2	2.9	3	2	2	3	1	Other or unknown
21574	83	25.64	18.4	0.8	0.7	12.1	0.4	2	0.6	1.02	0.4	0.41	4.48	0.93	0.05	0.33	0.06	32.7	0.3	0.9	2.8	1	2	2	3	1	Other or unknown
21582	77	21.32	46.2	0.8	0.7	35.5	0.4	3.3	1.5	2.08	0.35	0.48	4.44	0.62	0.09	0.05	0.05	79.4	0.3	1	1	2	2	2	3	1	Other or unknown
21619	81	19.98	8.9	0.8	0.7	3.2	0.4	4	0.6	0.81	0.3	0.64	4.21	0.52	0.05	0.18	0.04	26.2	0.6	2.6	3.1	2	2	2	3	1	Other or unknown
21623	85	30.12	33.5	0.8	0.7	14.9	0.4	7	0.6	0.51	0.27	0.55	6.67	0.65	0.05	0.06	0.05	11.3	0.4	1.3	0.5	1	2	2	3	1	Other or unknown
21635	65	37.3	40.5	0.8	0.7	29.3	0.4	5	0.6	1.91	0.57	0.3	5.42	1.49	0.08	0.34	0.04	64.1	0.4	1.9	2.6	3	2	2	5	1	Other or unknown
21660	41	24.76	2.5	0.8	0.7	0.3	0.4	1.2	0.6	1.7	0.7	0.3	6.98	0.23	0.05	0.13	0.04	20.2	1.2	1.7	0.5	2	1	2	3	1	Other or unknown
21667	60	22.13	3.4	0.8	0.7	0.3	0.4	1.2	0.6	4.61	1.28	0.24	3.89	1.2	0.05	0.1	0.02	44.8	0.9	5.6	0.4	2	1	2	3	1	Other or unknown
21702	62	35.4	13.1	0.8	0.7	1.1	0.4	11	0.6	3.48	0.36	2.02	3.91	0.23	0.12	0.08	0.06	29.4	0.4	0.8	0.3	3	3	2	3	1	Other or unknown
21748	83	26.32	6.7	0.8	0.7	0.4	0.4	4.1	0.6	1.16	2.51	23.19	2.21	0.23	0.16	0.08	0.05	16.4	0.4	0.9	0.8	3	2	2	3	1	Other or unknown
21864	78	24.74	6.8	0.8	0.7	0.7	0.4	3.6	1.5	0.58	0.77	0.45	3.88	1.48	0.09	0.1	0.02	22.7	0.4	2.4	0.4	1	2	2	1	1	Other or unknown
21865	77	28.11	8.5	0.8	0.7	2.1	0.4	4	0.6	5.62	0.24	0.67	4.25	0.9	0.05	0.13	0.07	105.3	0.2	2	2.3	2	2	1	3	1	Other or unknown
21889	72	34.66	5.7	0.8	0.7	1.6	0.4	4	0.6	0.53	0.69	0.34	6.68	0.83	0.05	0.17	0.06	38.8	0.5	2.1	1.9	2	2	2	3	1	Other or unknown
21898	67	37.06	5.9	0.8	0.7	0.6	0.4	3.5	0.6	1.77	0.59	0.41	4.46	2.47	0.12	0.19	0.04	36.7	0.4	2.2	0.5	3	2	2	1	1	Other or unknown
21905	78	22.96	149.3	2	0.7	102.7	0.6	6	1	4.85	NA	0.36	8.12	3.17	0.27	0.22	0.24	178.4	0.4	2.1	0.4	1	2	1	1	1	Other or unknown
21909	85	27.08	32.9	0.8	0.7	19.7	0.4	2	0.6	0.41	0.18	0.47	3.23	0.46	0.05	0.17	0.04	25	0.3	2.6	1.2	2	2	2	3	1	Other or unknown
21986	75	NA	1.8	0.8	0.7	0.3	0.4	1.2	0.6	1.47	0.17	0.26	5.64	0.77	0.08	0.09	0.06	18.8	0.3	1.2	0.2	1	2	2	3	1	Other or unknown
21999	85	23.49	7.3	0.8	0.7	2.5	0.4	3	0.6	0.22	0.15	0.17	1.16	0.23	0.05	0.05	0.04	20.5	0.5	1.4	3.3	3	2	2	3	1	Other or unknown
22011	62	25.38	11.6	0.8	0.7	5.9	0.4	5	1.1	0.33	0.49	0.35	6.64	0.75	0.05	0.42	0.14	355.2	0.2	1.1	3	1	2	2	1	1	Other or unknown
22014	80	33.17	18.9	0.8	0.7	6.9	0.4	8	1.4	0.38	0.19	0.1	5.25	1.05	0.05	0.23	0.03	33.9	0.4	3.9	0.8	1	2	2	3	1	Other or unknown
22048	71	22.34	2	0.8	1.1	0.3	0.4	1.2	0.6	1.13	0.27	0.49	4.81	0.72	0.12	0.06	0.05	8.7	0.4	1.5	0.1	1	3	2	3	1	Other or unknown
22143	51	24.22	29	0.8	0.7	21.1	0.4	2	0.6	1.13	0.13	0.18	4.94	0.46	0.05	0.18	0.08	20.7	0.2	1.5	2.1	3	3	2	3	1	Other or unknown
22162	54	30.67	24.5	0.8	0.7	8.9	0.4	7	0.6	0.77	0.21	0.17	5.55	0.88	0.05	0.13	0.02	41.9	0.3	2.7	3	3	3	2	3	1	Other or unknown
22226	60	26.41	7.5	0.8	0.7	2.6	0.4	4	0.6	0.53	0.55	0.2	5.13	0.91	0.05	0.12	0.02	74.7	0.4	1.3	1.9	1	NA	2	1	1	Other or unknown
22231	80	26.07	8.4	0.8	0.7	4.5	0.4	2.7	0.6	1.35	1.27	0.57	6.07	1.5	0.12	0.12	0.21	19.3	0.8	3.2	1.4	3	2	1	3	1	Other or unknown
22239	64	34.05	5.5	0.8	0.7	1.9	0.4	2	0.6	1.4	0.17	0.17	3.98	0.71	0.05	0.12	0.02	29.8	0.1	3	1.3	1	2	1	3	1	Other or unknown
22270	68	34.57	5	0.8	0.7	1.5	0.4	2	0.6	1.76	0.32	0.29	5.29	0.66	0.05	0.12	0.01	47	0.6	2.9	2.3	3	2	1	4	1	Other or unknown
22279	82	23.74	6.2	0.8	0.7	0.3	0.4	3.7	0.6	0.22	0.48	0.24	2.4	0.7	0.12	0.06	0.03	50.4	0.5	2.2	0.3	1	2	1	4	1	Other or unknown
22296	70	31.81	24.2	0.8	0.7	13.9	0.4	7	0.9	0.36	0.19	0.13	2.76	0.9	0.05	0.1	0.09	37.2	0.2	2.2	0.7	1	2	1	4	1	Other or unknown
22350	78	24.03	7.7	0.8	0.7	0.3	0.4	4	0.9	1.38	0.45	0.77	4.37	0.71	0.05	0.06	0.09	307.5	0.4	1.9	1.7	1	2	1	3	1	Other or unknown
22359	84	25.31	208.7	0.8	0.7	160	2.2	10.7	2.2	0.82	0.9	0.45	7.2	1.45	0.21	0.16	0.05	80.7	0.5	2.2	0.7	3	3	1	4	1	Other or unknown
22409	71	25.91	10	0.8	0.7	3.1	0.4	3	0.6	2.96	0.8	0.48	3.56	0.69	0.44	0.14	0.02	40.4	0.7	2.1	0.14	1	2	1	3	1	Other or unknown
22415	84	30.08	4.2	0.8	0.7	0.8	0.4	3	0.6	1.06	0.34	0.2	5.49	0.67	0.05	0.14	0.09	23.9	0.6	2.7	1.3	3	3	2	3	1	Other or unknown
22418	83	27.98	10.7	0.8	0.7	6.4	0.4	3	0.6	1.62	0.34	0.23	4.4	0.77	0.05	0.11	0.02	25.8	0.6	3.2	1.2	3	2	2	3	1	Other or unknown
22450	85	21.83	32.1	0.8	0.7	8.6	0.4	14	1	8.1	1.07	0.84	7.38	1.12	0.07	0.23	0.02	70	0.5	2	1.4	3	2	2	3	1	Other or unknown
22454	85	18.44	13.3	0.8	0.7	7.1	0.4	1.9	0.6	0.82	0.49	0.24	2.31	2	0.12	0.06	0.03	23.5	0.5	7.5	1.8	2	3	2	3	1	Other or unknown
22513	55	25.12	0.9	0.8	0.7	0.3	0.4	1.2	0.6	0.66	0.21	0.06	1.85	0.41	0.05	0.07	0.02	13.3	0.4	2	0.9	3	3	1	3	1	Other or unknown
22528	60	23.34	5.8	0.8	0.7	3.1	0.4	3	0.6	1.41	0.14	0.06	1.67	0.23	0.05	0.04	0.11	14.5	0.5	1.2	0.5	3	3	2	3	1	Other or unknown
22546	75	22.42	28.3	0.8	0.7	14.1	0.4	7.8	0.6	3.83	0.76	0.29	6.79	1.29	0.22	0.18	0.04	37.5	0.3	2.2	1.1	1	3	2	4	1	Other or unknown
22561	37	39.51	2.8	0.8	0.7	1.4	0.4	2	0.6	0.5	0.35	0.77	2.85	0.38	0.05	0.12	0.05	22.8	0.6	1.6	0.9	3	3	2	4	1	Other or unknown
22598	76	27.8	2.1	0.8	0.7	0.3	0.4	1.2	0.6	2.3	0.29	0.23	2.23	0.23	0.05	0.12	0.05	12.4	0.3	1.3	0.3	1	1	2	3	1	Other or unknown
22622	38	37.81	1.3	0.8	0.7	0.3	0.4	1.2	0.6	2.16	0.13	0.8	2.26	0.23	0.05	0.11	0.03	10.8	0.5	1	0.3	3	2	2	3	1	Other or unknown
22652	65	26.96	3.7	0.8	0.7	0.3	0.4	2	0.6	1.91	0.3	0.15	11.01	0.63	0.05	0.08	0.02	22.7	0.4	3	0.4	3	3	1	3	1	Other or unknown
22662	62	24.34	3.1	0.8	0.7	0.4	0.4	1.2	0.6	2.57	0.52	0.17	1.95	0.86	0.08	0.06	0.02	9	1.6	4.9	0.2	1	1	2	1	1	Other or unknown
22675	33	20.11	5.2	0.8	0.7	0.3	0.4	2.8	1.2	1.6	0.32	0.89	3.24	1.49	0.08	0.18	0.07	23.9	0.9	4.1	0.7	3	1	1	4	1	Other or unknown
22708	54	36.43	77.2	0.8	0.7	55.4	0.4	6	0.6	8.61	0.84	1.04	4.26	1.31	0.05	0.18	0.08	27.5	4.1	2	3.6	2	2	2	3	1	Other or unknown
22744	61	45.16	9.2	0.8	0.7	0.3	0.4	5	2.3	9.89	0.4	1.3	6.37	1.01	0.43	0.21	0.12	114.8	0.1	2	0.2	3	1	1	3	1	Other or unknown
22775	56	27.89	3.9	0.8	0.7	0.3	0.4	3	0.6	2.01	0.14	0.27	5.49	0.36	0.05	0.22	0.02	27	0.3	1.3	0.8	3	2	2	5	1	Other or unknown
22813	55	24.7	46.8	0.8	0.7	39.5	0.4	1.2	0.6	0.71	0.53	0.21	2.58	0.68	0.08	0.04	0.05	29.9	1.9	5	0.14	1	NA	1	3	1	Other or unknown
22838	61	34.76	11.9	0.8	0.7	7.3	0.4	4	0.6	0.79	0.41	0.29	3.36	0.23	0.07	0.4	0.06	24.2	0.8	2.2	2.4	2	2	2	4	1	Other or unknown
22843	52	28.89	9.7	0.8	0.7	4.9	0.4	2	0.6	2.2	0.47	0.26	4.02	1.06	0.09	0.18	0.07	41.4	0.3	2.6	0.9	2	1	2	4	1	Other or unknown
22872	70	33.58	3.6	0.8	0.7	0.5	0.4	2	0.6	0.22	0.07	0.8	2.65	0.23	0.05	0.08	0.05	36.9	0.3	1.1	1.3	2	2	1	3	1	Other or unknown
22880	52	26.14	3.3	0.8	0.7	1.6	0.4	1.2	0.6	0.91	0.04	0.06	0.7	0.23	0.05	0.04	0.02	1.06	0.5	2.1	2.6	3	3	2	3	1	Other or unknown
22897	61	30.46	17	0.8	0.7	7.1	0.4	4	1	2.28	1.54	0.7	11.36	0.79	0.16	0.16	0.22	82.8	0.8	2.2	1	3	2	1	3	1	Other or unknown
22913	79	28.12	1.7	0.8	0.7	0.3	0.4	1.2	0.6	0.39	0.07	0.17	3.72	0.23	0.05	0.15	0.02	9.5	0.3	1	0.5	2	2	2	3	1	Other or unknown
22921	80	24.62	15.1	0.8	0.7	7.3	0.4	4	0.6	0.22	0.91	0.32	5.46	0.67	0.05	0.14	0.08	79.2	0.8	2.5	1.1	1	1	1	1	1	Other or unknown
22958	68	25.83	1.5	0.8	0.7	0.5	0.4	1.2	0.6	0.22	0.14	0.11	1.33	0.23	0.05	0.06	0.04	34.9	0.8	1.7	0.4	1	NA	1	3	1	Other or unknown
22961	60	42.81	17.5	0.8	0.7	9.3	0.4	7	1.9	2.32	0.43	0.28	3.61	0.71	0.05	0.07	0.06	35.8	0.4	2.2	0.14	1	2	2	1	1	Other or unknown
23039	68	24.06	7.4	0.8	0.7	4.3	0.4	2.3	0.6	1.46	0.87	0.16	6.45	1.01	0.05	0.26	0.02	29.5	0.3	2.8	0.9	1	2	2	4	1	Other or unknown
23043	81	27.18	3	0.8	0.7	0.3	0.4	2	0.6	0.39	0.46	0.2	3.06	0.69	0.05	0.07	0.03	23.6	1.8	3.9	0.7	3	2	1	3	1	Other or unknown
23064	61	33.65	5.4	0.8	0.7	0.3	0.4	3	0.6	1.45	0.65	0.66	7.99	0.86	0.08	0.14	0.05	60.8	0.6	1.8	1.2	2	2	1	1	1	Other or unknown
23086	85	28.8	5.6	0.8	0.7	1.5	0.4	2.5	1.2	0.65	0.24	0.26	6.05	0.7	0.05	0.46	0.06	98.6	0.3	2.8	1.5	2	3	2	3	1	Other or unknown
23096	85	21.03	5.9	0.8	0.7	4	0.4	2	0.6	0.7	0.16	0.11	3.05	0.71	0.05	0.06	0.04	11.2	0.4	3	2.1	2	NA	2	3	1	Other or unknown
23129	55	27.32	49.1	0.8	0.7	38.3	0.4	6	0.6	1.48	0.16	0.16	2.54	0.23	0.05	0.16	0.03	22.64	0.2	1.6	2.3	3	2	1	5	1	Other or unknown
23138	72	28.75	14.7	0.8	0.7	8	0.4	4	1.3	2.34	1.2	0.5	6.36	0.57	0.1	0.11	0.04	87.7	1	1.7	1.9	2	2	2	3	1	Other or unknown
23206	73	25.7	8.5	0.8	0.7	3	0.4	3.4	0.6	2.71	0.19	0.95	2.8	1.71	0.1	0.06	0.78	123.4	0.3	4.7	0.8	3	NA	1	3	1	Other or unknown
23235	75	30.59	7.7	0.8	0.7	0.8	0.4	5.1	0.6	1.02	0.15	0.41	9.1	0.55	0.15	0.27	0.02	64.7	0.1	0.9	0.3	1	1	2	1	1	Other or unknown
23256	42	22.58	4.6	0.8	0.7	0.3	0.4	3	0.6	1.22	2.01	0.11	3.6	0.84	0.05	0.16	0.04	13.9	1.1	2.8	0.14	1	1	1	3	1	Other or unknown
23293	44	34.87	93.1	0.8	0.7	64.7	0.4	5	0.6	1.43	0.7	0.32	8.86	2.04	0.16	0.38	0.14	102	0.6	2.3	2.5	3	2	1	3	1	Other or unknown
23303	74	22.05	9.8	0.8	0.7	0.3	0.4	5.5	1.1	3.43	0.85	1.04	4.41	2.14	0.11	0.13	0.06	16.1	0.4	3.8	0.2	1	1	1	1	1	Other or unknown
23353	60	23.97	5.3	0.8	0.7	0.7	0.4	2	0.6	1.12	2.18	0.41	10.56	1.77	0.08	0.16	0.06	51.9	2.2	2.8	0.7	2	1	2	3	1	Other or unknown
23369	46	34.16	1.1	0.8	0.7	1.6	0.4	1.2	0.6	1.07	0.04	0.14	0.93	0.23	0.05	0.12	0.06	13.6	0.1	1.4	0.8	2	1	1	3	1	Other or unknown
23372	84	21.54	29	0.8	0.7	20.9	0.4	2	0.6	0.55	0.1	0.12	2.52	0.54	0.05	0.07	0.02	22.9	0.1	2.2	4.5	3	2	2	3	1	Other or unknown
23375	75	31.45	55.1	0.8	0.7	33.8	0.4	9.3	0.6	0.22	0.39	0.25	3.03	0.53	0.1	0.1	0.11	35.9	0.6	3.2	7	2	2	1	3	1	Other or unknown
23422	64	31.34	7.7	0.8	0.7	1.4	0.4	5	0.6	1.71	0.2	0.32	5.1	0.53	0.11	0.18	0.03	26.4	0.3	0.9	1.1	3	3	2	3	1	Other or unknown
23435	76	37.21	14.8	0.8	0.7	1.3	0.4	8	2	4.87	0.54	0.35	8.2	1.42	0.08	0.18	0.08	107	0.4	3	1.3	3	3	1	3	1	Other or unknown
23500	66	30.85	6.1	0.8	0.7	0.3	0.4	4	0.6	0.48	0.59	0.14	4.19	0.23	0.16	0.12	0.26	257.4	0.4	0.3	0.4	1	NA	2	1	1	Other or unknown
23517	57	38.58	15.4	0.8	0.7	5	0.4	7	0.6	1.21	0.33	0.23	3.13	0.99	0.05	0.1	0.1	39.3	0.1	3.2	3.3	3	2	2	3	1	Other or unknown
23524	76	26.08	1.9	0.8	0.7	0.3	0.4	1.2	0.6	0.61	0.18	0.27	2.85	0.23	0.13	0.05	0.02	15.6	0.3	1	0.14	2	1	2	3	1	Other or unknown
23610	40	32.25	0.4	0.8	0.7	0.3	0.4	1.2	0.6	0.34	0.34	0.19	2.01	0.23	0.05	0.06	0.02	5	1.5	1.5	0.7	3	2	2	3	1	Other or unknown
23614	68	46.18	8.4	0.8	0.7	0.7	0.4	5	2	0.5	0.74	0.11	7.68	1.24	0.05	0.32	0.12	36.9	0.3	2.4	1.4	3	NA	2	3	1	Other or unknown
23661	79	27.88	5.7	0.8	0.7	0.5	0.4	4	1.9	1.45	0.49	5.92	3.38	1.75	0.05	0.13	0.19	155.4	0.6	3.7	0.9	2	2	1	3	1	Other or unknown
23675	63	36.37	18.4	0.8	0.7	0.3	0.4	9	1.8	1.03	0.92	0.71	14.18	1.45	0.2	0.41	0.18	138.8	0.3	0.7	4.7	2	3	2	4	1	Other or unknown
23730	69	27	2.9	0.8	0.7	0.3	0.4	1.2	0.6	2.06	0.2	0.85	32	0.66	0.05	0.12	0.31	95.4	0.4	1.5	0.5	3	2	1	3	1	Other or unknown
23796	68	35.72	6.3	0.8	0.7	1.9	0.4	4.2	0.6	0.98	0.86	0.69	6.33	0.33	0.13	0.4	0.04	40.7	0.5	1.1	1	1	2	2	4	1	Other or unknown
23809	55	23.19	5.7	0.8	0.7	4.7	0.4	1.9	0.6	1.47	0.49	0.16	3.48	1.23	0.05	0.09	0.02	18.3	0.5	3.8	1.8	3	3	2	4	1	Other or unknown
23831	81	24.11	3.6	0.8	0.7	0.3	0.4	2	0.6	8.06	1.1	0.65	5.78	1.68	0.13	0.16	0.42	54	0.3	1.9	0.1	3	NA	2	3	1	Other or unknown
23850	43	28.15	4.2	0.8	0.7	1.3	0.4	4	0.6	0.31	0.14	0.3	4.25	0.23	0.05	0.29	0.02	34.6	0.3	0.7	0.9	2	2	2	1	1	Other or unknown
23882	52	25.28	20.6	0.8	0.7	7.2	0.4	6	0.6	2.54	0.58	0.57	8.08	1.75	0.15	0.33	0.06	51.9	0.1	2.7	0.6	1	2	1	3	1	Other or unknown
23883	60	30.26	20.1	0.8	0.7	9.6	0.4	3	0.6	2.58	2.17	0.46	3.19	0.4	0.2	0.06	0.18	72.6	1	3.6	0.7	1	2	2	4	1	Other or unknown
23900	52	29.35	35.4	2	2.9	1.1	0.4	18	4.4	8.56	0.89	0.38	13.29	4.91	0.21	0.21	0.07	89.5	0.6	6.7	0.9	2	2	1	3	1	Other or unknown
23912	25	21.6	8.6	0.8	0.7	6.5	0.4	2	0.6	0.22	0.07	0.08	2.21	0.23	0.05	0.07	0.02	26.3	0.2	0.9	0.7	3	2	2	3	1	Other or unknown
23958	61	38.23	23.5	0.8	0.7	9.5	0.4	5	0.6	1.47	4.84	0.79	7.85	1.89	0.19	0.38	0.21	92.6	0.6	2	1	2	1	2	4	1	Other or unknown
23967	65	24.15	3	0.8	0.7	0.3	0.4	1.2	0.6	0.22	0.07	0.15	1.2	0.33	0.05	0.04	0.1	48	0.4	0.9	2.4	3	3	2	1	1	Other or unknown
23979	57	25.08	7.7	0.8	0.7	1.6	0.4	5	1	1.13	0.73	0.33	8.53	0.55	0.07	0.23	0.15	99.3	0.6	0.7	1.2	2	2	2	3	1	Other or unknown
23993	27	27.7	3	0.8	0.7	0.3	0.4	2	0.6	0.5	0.06	0.27	1.51	0.23	0.09	0.06	0.02	14.9	0.3	1.2	0.1	1	2	2	3	1	Other or unknown
24024	82	24.79	5.5	0.8	0.7	1.8	0.4	4	0.6	0.4	0.13	0.09	4.72	0.33	0.02	0.2	0.01	19.89	0.7	1.3	5.7	1	2	2	3	1	Other or unknown
24064	85	25.8	1.2	0.8	0.7	0.3	0.4	1.2	0.6	0.22	0.09	0.08	2.94	0.23	0.05	0.07	0.24	48.5	0.1	1.2	1	3	2	2	3	1	Other or unknown
24081	85	21.83	2.9	0.8	0.7	1.1	0.4	1.2	0.6	0.85	0.25	0.12	1.62	0.41	0.05	0.07	0.02	16.6	0.7	1.2	1.5	1	2	2	3	1	Other or unknown
24088	71	38.81	9.2	0.8	0.7	0.9	0.4	4	0.6	0.82	1.2	0.31	3.38	0.92	0.05	0.08	0.19	14.2	0.5	2.4	0.14	1	2	2	5	1	Other or unknown
24117	49	29.26	5.3	0.8	1	0.3	0.4	4	1.7	0.94	0.05	0.06	2.43	0.23	0.05	0.06	0.1	8.3	0.3	1.4	0.4	3	2	1	3	1	Other or unknown
24126	77	25.99	92.5	0.8	0.7	53.7	0.4	7.6	1.8	0.57	0.68	0.59	4.58	1.32	0.05	0.15	0.08	76.8	0.5	2.5	0.8	1	2	1	1	1	Other or unknown
24168	66	27.23	3.8	0.8	0.7	0.4	0.4	2	0.6	0.67	0.27	0.2	3.18	0.9	0.05	0.09	0.04	4.2	0.3	1.2	3.1	1	2	2	4	1	Other or unknown
24197	37	30.15	42.9	0.8	0.7	30.8	0.4	4	0.6	22.61	0.2	0.36	3.75	0.81	0.05	0.17	0.04	50.9	0.1	1.9	0.6	2	2	1	3	1	Other or unknown
24207	60	23.02	42.9	0.8	0.7	1	0.4	21.8	0.6	2.03	2.96	1.08	14.16	6.53	0.28	0.28	0.21	592	0.6	4.4	0.4	3	2	1	3	1	Other or unknown
24262	63	22.32	12.7	0.8	1.5	0.6	0.4	8.1	1.8	3.12	0.62	0.37	79.97	1.76	0.24	0.23	0.18	47	0.2	2.1	0.5	3	3	2	3	1	Other or unknown
24264	54	34.41	3.7	0.8	0.7	0.3	0.4	2.1	1.1	0.89	0.71	0.15	3.92	0.75	0.05	0.19	0.06	31.7	1	3.2	2.3	2	2	1	4	1	Other or unknown
24277	62	28	8.6	0.8	0.7	7.2	0.4	1.2	0.6	0.71	0.28	0.17	2.72	0.62	0.05	0.16	0.02	14.2	1.1	2.8	1.8	1	2	1	3	1	Other or unknown
24330	72	26.35	12.6	0.8	0.7	1.5	0.4	6	0.6	1.45	3.27	0.31	6.04	0.53	0.13	0.19	0.02	54.9	1	2.1	0.1	1	2	1	1	1	Other or unknown
24334	79	31.42	5	0.8	0.7	0.3	0.4	2	0.6	1.99	0.41	0.31	3.47	1.4	0.11	0.14	0.07	41	0.4	2.5	0.14	3	NA	2	4	1	Other or unknown
24352	61	30.76	63.9	0.8	0.7	45.6	0.4	6.8	0.6	1.33	0.45	0.32	5.98	1.26	0.1	0.15	0.04	27.5	0.3	2	5.2	3	3	1	4	1	Other or unknown
24380	77	25.6	27.6	0.8	0.7	15	0.4	8.2	0.6	0.84	0.2	0.15	3.48	0.34	0.08	0.1	0.04	13.9	0.4	1.4	7	3	2	2	3	1	Other or unknown
24420	72	25.77	9.4	0.8	0.7	0.5	0.4	4	1.6	1.12	1.76	0.52	5.19	0.93	0.11	0.12	0.54	56.5	1.1	1.1	0.2	2	2	1	3	1	Other or unknown
24438	54	29.73	48.7	0.8	0.7	22.3	0.4	10	2.6	1.74	0.53	0.33	12.26	0.98	0.15	0.37	0.08	60.6	0.1	2.1	1.7	2	3	1	3	1	Other or unknown
24500	66	37.23	10.3	0.8	0.7	1.4	0.4	7	0.6	0.45	0.07	0.25	1.54	0.23	0.12	0.08	0.09	29.5	0.2	2.6	0.6	2	2	1	4	1	Other or unknown
24529	50	18.77	1.3	0.8	0.7	0.7	0.4	1.2	0.6	0.22	0.06	0.06	0.44	0.23	0.05	0.04	0.03	1.06	0.1	1.7	0.3	2	2	2	4	1	Other or unknown
24571	67	28.77	14.4	0.8	0.7	6.4	0.4	4	0.6	0.9	0.34	0.38	3.35	1.21	0.05	0.22	0.24	53.9	0.3	2.1	4.4	2	1	2	4	1	Other or unknown
24605	40	51.67	14	0.8	0.7	3.1	0.4	8	0.6	2.08	0.66	0.53	4.82	0.7	0.11	0.18	0.1	53.6	0.3	0.8	0.6	3	2	2	4	1	Other or unknown
24617	61	24.65	9.2	0.8	0.7	4.2	0.4	4	0.6	0.37	0.21	0.26	11.75	0.36	0.1	0.27	0.12	67.1	0.5	1	9.5	2	2	2	3	1	Other or unknown
24633	31	23.77	2.5	0.8	0.7	0.3	0.4	1.2	0.6	0.49	0.45	0.14	3.66	0.38	0.05	0.14	0.02	36.7	3.7	1.2	0.6	3	2	1	3	1	Other or unknown
24642	85	24.84	4.7	0.8	0.7	0.3	0.4	3	0.6	1.21	0.28	0.31	3.94	0.48	0.05	0.12	0.05	143.4	0.1	1	0.3	2	2	2	3	1	Other or unknown
24668	50	42.6	20.8	0.8	0.7	5.8	0.4	6	0.6	3.41	1.08	0.4	5.51	1.47	0.1	0.18	0.06	76.4	0.7	1.4	0.8	2	NA	2	3	1	Other or unknown
24680	74	33.91	6.3	0.8	0.7	1.1	0.4	2.1	0.6	2.46	0.17	0.31	3.24	1.91	0.13	0.15	0.02	41.7	0.3	7.4	0.3	1	1	2	1	1	Other or unknown
24703	60	36.47	2.6	0.8	0.7	0.3	0.4	2.1	0.6	1	0.42	0.22	4.75	0.82	0.23	0.08	0.05	6.7	0.3	3.3	1.4	3	2	1	4	1	Other or unknown
24705	85	26.41	58.6	0.8	0.7	9.1	0.4	36	0.6	2.26	0.61	0.94	6.68	4.75	0.19	0.26	0.11	107.8	0.6	4.8	0.7	2	2	1	4	1	Other or unknown
24731	56	27.48	11.6	0.8	0.7	5.4	0.4	4	0.6	0.33	0.19	0.08	1.88	0.23	0.05	0.06	0.09	22.9	0.3	1.5	0.9	3	3	2	4	1	Other or unknown
24733	48	30.27	2.5	0.8	1.4	0.6	0.4	3	0.6	5.91	0.42	0.19	4.11	0.67	0.05	0.11	0.1	40.7	2.4	1.9	1.1	2	1	2	2	1	Other or unknown
24748	80	26.16	6.6	0.8	0.7	2	0.4	3	0.6	0.51	0.2	0.17	1.42	0.23	0.05	0.06	0.02	68.1	0.8	0.8	1.3	2	1	2	3	1	Other or unknown
24784	69	33.86	6.1	0.8	0.7	0.8	0.4	2.4	0.6	1.72	1.06	0.39	3.3	0.47	0.1	0.08	0.02	9.6	0.8	1.8	0.2	1	2	2	3	1	Other or unknown
24791	68	23.91	13.7	0.8	0.7	4.7	0.4	3.2	0.6	2.1	0.95	0.68	4.09	0.93	0.09	0.23	0.06	100.7	0.5	1.2	0.5	1	2	1	1	1	Other or unknown
24818	42	28.24	4.9	0.8	1.2	0.5	0.4	2.5	0.6	2.59	0.5	0.26	4.15	2.03	0.09	0.21	0.11	29.8	0.5	3.2	1	1	1	1	4	1	Other or unknown
24837	78	21.45	21.4	0.8	0.7	5.8	0.4	10	1.3	1.14	0.67	0.77	7.43	1.25	0.1	0.12	0.15	185.2	0.7	2.8	0.5	3	2	1	3	1	Other or unknown
24844	62	23.37	13	0.8	0.7	4	0.4	6	0.6	1.2	0.34	0.49	10.84	2.14	0.1	0.31	0.56	43.18	0.2	3.1	1.7	3	2	2	3	1	Other or unknown
24867	51	21.13	2.2	0.8	0.7	0.5	0.4	2.2	0.6	1.63	0.29	0.49	6.08	1.31	0.16	0.15	0.02	6.9	0.3	1.5	1.1	3	3	2	3	1	Other or unknown
24886	68	30.7	8.7	0.8	0.7	1.4	0.4	5.2	1.3	1.53	0.19	0.25	4.01	0.68	0.12	0.25	0.1	46.3	0.2	1.5	0.4	1	2	1	1	1	Other or unknown
24889	73	34.95	6.8	0.8	0.7	0.3	0.4	2	2.1	3.01	0.4	0.32	4.4	2.4	0.11	0.16	0.06	20.6	0.3	3.6	1.4	2	NA	1	4	1	Other or unknown
24902	68	24.04	55.5	0.8	0.7	49.7	0.4	3	0.6	1.53	0.29	0.22	3.12	0.52	0.05	0.16	0.02	18.3	0.7	2.1	4.9	3	3	2	3	1	Other or unknown
24956	75	27.83	20.4	0.8	0.7	0.9	0.4	10	1.4	0.91	0.44	0.79	7.01	2.93	0.05	0.22	0.28	252.2	0.3	4.4	0.14	1	2	1	1	1	Other or unknown
24964	69	29.83	24.1	0.8	0.7	15.6	0.4	6	0.6	7.02	1.02	0.63	6.41	1.85	0.07	0.18	0.06	43.4	0.6	2.8	1.7	2	3	2	1	1	Other or unknown
24999	42	31.05	10.2	0.8	0.7	1.7	0.4	5	1.8	0.63	0.18	0.23	3.5	1.22	0.05	0.05	0.07	18.2	0.2	1.9	0.9	3	3	1	3	1	Other or unknown
25039	77	24.52	26.5	0.8	0.7	11	0.4	13	0.6	0.89	0.17	0.34	5.87	0.39	0.16	0.24	0.09	23.9	0.4	1.8	2.4	3	2	2	3	1	Other or unknown
25042	49	28.56	5.7	0.8	0.7	0.3	0.4	5	0.6	1.15	0.28	0.31	11	0.34	0.05	0.15	0.06	105.7	0.2	0.7	0.4	1	2	2	4	1	Other or unknown
25068	69	24.93	4.2	0.8	0.7	0.7	0.4	2	0.6	0.86	0.51	0.28	2.44	0.85	0.08	0.08	0.02	15.7	2.5	5.2	0.1	1	2	2	1	1	Other or unknown
25074	62	27.99	NA	0.8	0.7	0.5	0.4	5	2.4	1.91	NA	0.3	9.07	3.74	0.34	0.27	0.09	60.9	0.3	2.9	0.9	1	1	2	4	1	Other or unknown
25081	65	34.69	11	0.8	0.7	4.5	0.4	3	0.6	1.01	0.35	0.19	2.8	0.23	0.05	0.02	0.04	31.3	0.3	0.7	1.7	3	2	1	3	1	Other or unknown
25088	79	32.74	39	0.8	0.7	20.8	0.4	8	0.6	0.66	0.18	0.64	6.72	2.28	0.12	0.24	0.15	93.7	0.1	4.4	1.1	1	2	1	4	1	Other or unknown
25099	64	36.72	5.2	0.8	0.7	0.5	0.4	3	0.6	1.06	0.03	0.4	4.61	0.7	0.05	0.1	0.05	25.9	0.1	1.8	0.2	1	1	1	1	1	Other or unknown
25102	84	23.54	3.1	0.8	0.7	0.8	0.4	3.2	0.6	0.64	0.36	0.48	1.49	0.55	0.08	0.1	0.08	22.7	0.9	1.8	0.7	2	3	2	2	1	Other or unknown
25131	73	29.05	5.4	0.8	2.1	3.4	0.4	4.2	0.6	1.3	0.25	0.41	6.12	1.17	0.15	0.19	0.64	42.9	0.3	2.7	0.6	2	2	1	4	1	Other or unknown
25161	68	30.97	2.1	0.8	0.7	0.3	0.4	2	1.2	0.22	0.65	0.23	2.77	0.75	0.05	0.07	0.02	8.5	0.9	4.4	0.1	1	2	2	3	1	Other or unknown
25231	69	36.24	10.8	0.8	0.7	1.8	0.4	4.3	1.1	0.95	1.72	0.29	10.26	0.49	0.05	0.27	0.07	55.8	0.6	1.3	0.9	3	2	1	1	1	Other or unknown
25234	78	30.83	4	0.8	0.7	0.5	0.4	2	0.6	0.72	0.03	0.18	2	1.28	0.05	0.06	0.13	23.8	0.1	5.8	0.2	1	2	1	3	1	Other or unknown
25269	56	33.88	5.8	0.8	0.7	0.5	0.4	4	1.1	1.74	0.19	0.18	5.12	0.7	0.05	0.14	0.06	47.6	0.1	2.2	3.5	3	3	2	3	1	Other or unknown
25299	64	24.31	7.9	0.8	0.7	0.3	0.4	5.1	2.1	2.63	1.57	0.66	6.9	0.9	0.08	0.4	0.19	49.4	0.9	1.7	0.14	1	2	2	3	1	Other or unknown
25313	52	26.48	10.3	0.8	0.7	3.3	0.4	5	1.2	1.25	1.23	0.58	9.03	1.9	0.05	0.33	0.1	42.1	1.1	2.5	3.4	2	3	1	3	1	Other or unknown
25386	85	28.58	4.7	0.8	0.7	0.3	0.4	2	0.6	0.55	1.46	0.29	4.95	0.63	0.12	0.13	0.07	29.3	0.7	2.2	0.6	2	3	2	3	1	Other or unknown
25401	68	31.88	7.6	0.8	0.7	2.5	0.4	3.3	0.6	1.49	0.54	0.86	4.1	0.53	0.05	0.06	0.18	204.5	0.4	2	1.4	1	2	1	3	1	Other or unknown
25444	43	44.16	8.3	0.8	0.7	1.7	0.4	3	0.6	1.88	0.36	0.32	5.74	0.98	0.07	0.22	0.13	36.4	1.1	1.5	1.2	2	2	2	4	1	Other or unknown
25445	36	45.1	7.2	0.8	0.7	2.5	0.4	3	0.6	3.83	0.26	0.4	7.37	0.49	0.08	0.31	0.06	66	0.2	1.1	2.3	3	2	1	3	1	Other or unknown
25446	74	24.75	126.9	0.8	0.7	99.4	1	7	0.6	0.38	0.53	0.11	4.48	0.83	0.05	0.21	0.03	48.6	0.9	2.9	1.3	1	NA	1	3	1	Other or unknown
25452	65	29.92	1	0.8	0.7	0.3	0.4	1.2	0.6	0.35	0.16	0.08	1.41	0.23	0.05	0.04	0.02	7.8	0.5	2.7	2.3	2	2	2	3	1	Other or unknown
25458	53	21.54	102.1	2.3	0.7	24.6	0.4	36	3.9	6.35	2.19	3.2	21.04	1.05	0.13	0.85	0.3	228.2	0.3	1	3.5	3	1	1	1	1	Other or unknown
25462	34	22.96	20.4	0.8	1.1	11.2	0.4	4.1	0.6	0.22	0.45	0.14	5.36	0.23	0.05	0.12	0.02	21.6	0.1	0.9	0.9	2	2	2	3	1	Other or unknown
25492	76	28.77	28	0.8	0.7	15.6	0.4	5	1.3	0.66	0.36	0.43	11.49	0.69	0.05	0.18	0.04	89.4	0.3	1.2	2.1	3	2	1	3	1	Other or unknown
25533	64	31.35	85	0.8	0.7	64	0.4	4	0.6	3.77	1.09	0.7	11.01	1.3	0.05	0.34	0.05	83	0.5	1.3	2.4	2	2	2	3	1	Other or unknown
25575	57	24.12	6.9	0.8	0.7	1.8	0.4	3	1	2.54	0.76	0.18	2.41	0.23	0.07	0.02	0.04	10.6	0.3	1.6	0.7	3	2	2	3	1	Other or unknown
25578	41	39.18	2.1	0.8	0.7	0.3	0.4	1.2	0.6	1.41	0.11	0.15	2.9	0.36	0.05	0.21	0.02	11.1	0.2	0.5	0.8	1	2	2	4	1	Other or unknown
25607	78	22.94	4.7	0.8	0.7	0.3	0.4	3.1	1.3	0.22	0.14	0.15	6.67	1.33	0.05	0.13	0.07	54.5	0.2	1.9	0.8	1	2	1	4	1	Other or unknown
25650	54	23.01	1.8	0.8	1	0.3	0.4	2	0.6	4.12	0.71	0.36	6.52	0.45	0.05	0.08	0.02	4.1	0.8	0.8	0.14	1	2	2	3	1	Other or unknown
25655	76	30.92	7.9	0.8	0.7	1.6	0.4	3	0.6	3.43	2.1	1	4.59	1.14	0.22	0.21	0.09	47.8	1.5	3.5	1.2	1	2	1	3	1	Other or unknown
25683	40	24.58	2.8	0.8	0.7	0.3	0.4	2.1	0.6	1.32	0.38	0.12	2.76	0.66	0.11	0.07	0.02	56.1	1.7	4.5	0.6	1	1	1	3	1	Other or unknown
25688	56	38.58	7.7	0.8	0.7	4.3	0.4	1.2	0.6	0.45	0.24	0.08	1.83	0.68	0.07	0.06	0.05	13.3	0.3	2.1	1.5	3	NA	2	4	1	Other or unknown
25768	84	29.69	10.1	0.8	0.7	6.1	0.4	1.2	0.6	4.21	0.18	0.24	2.29	0.84	0.09	0.15	0.02	9.4	0.6	7	1	1	NA	2	3	1	Other or unknown
25769	85	21.73	1.9	0.8	0.7	0.5	0.4	1.2	0.6	2.1	0.4	0.17	2.35	0.85	0.05	0.03	0.03	17.5	0.6	10.5	0.2	2	2	1	3	1	Other or unknown
25773	65	30.8	6.3	0.8	0.7	0.7	0.4	4	0.6	1.49	0.48	0.37	3.43	0.51	0.09	0.08	0.25	106.8	0.4	0.4	0.5	2	2	2	3	1	Other or unknown
25797	85	31.87	6.1	0.8	0.7	1.4	0.4	2	0.6	1.15	0.29	0.22	3.44	0.39	0.05	0.13	0.05	35	0.6	1.4	0.7	1	2	2	4	1	Other or unknown
25813	81	24.04	162.8	0.8	0.7	241.1	0.4	9	0.6	1.94	0.29	0.16	4.7	0.23	0.05	0.12	0.03	17.1	0.8	1.3	5.5	1	1	2	5	1	Other or unknown
25841	77	32.55	15.9	0.8	0.7	8.7	0.4	2	0.6	0.86	0.19	0.17	3.04	0.23	0.05	0.13	0.02	26.6	0.2	0.8	2.2	2	2	2	3	1	Other or unknown
25850	68	29.14	24.9	0.8	0.7	13.7	0.4	6	1.8	1.52	0.35	0.21	5.92	0.23	0.05	0.15	0.02	24.6	0.3	1.4	2.6	3	2	2	3	1	Other or unknown
25856	70	31	36.7	0.8	0.7	32.7	0.4	2	1.2	0.92	0.31	0.23	4.94	0.39	0.05	0.09	0.04	29.3	0.6	1	0.9	2	3	2	3	1	Other or unknown
25862	62	44.54	38.4	0.8	0.7	28.6	0.4	6	0.6	0.97	0.43	0.21	3.48	0.35	0.05	0.09	0.04	39.2	0.3	1.1	0.5	2	2	1	3	1	Other or unknown
25875	69	40.77	17.4	0.8	0.7	0.3	0.4	12	1.2	1.32	0.58	1.38	4.2	1.05	0.05	0.16	0.05	88.8	0.9	2	0.4	1	2	2	3	1	Other or unknown
25878	52	28.84	1.5	0.8	0.7	0.3	0.4	2	0.6	1.54	0.41	0.19	3.03	0.46	0.05	0.07	0.05	15.8	0.6	3.2	0.14	1	2	1	3	1	Other or unknown
25906	49	33.04	8.4	0.8	1.5	0.3	0.4	3.5	0.6	0.8	0.2	0.1	4.6	0.7	0.05	0.07	0.04	19.7	1.3	3.1	0.6	1	3	1	3	1	Other or unknown
26017	83	24.1	2.7	0.8	0.7	2.3	0.4	2	0.6	1.47	1.02	0.15	1.39	0.23	0.09	0.07	0.12	14.8	1.7	1.5	0.4	1	2	2	3	1	Other or unknown
26033	71	48.07	109.2	0.8	0.7	89.6	0.4	4	0.6	1.73	0.6	0.15	2.02	1.63	0.16	0.13	0.04	35.5	0.2	3.3	3.7	1	2	2	4	1	Other or unknown
26049	78	28.06	11.7	0.8	0.7	6.4	0.4	4	0.6	1.19	0.07	0.24	2.95	0.35	0.05	0.06	0.02	8.8	0.2	1.7	2.9	2	2	1	3	1	Other or unknown
26055	62	26.37	6	0.8	0.7	1.4	0.4	3	0.6	1.12	0.25	0.12	3.25	0.35	0.05	0.09	0.25	29.6	0.4	1.6	8.9	3	2	2	1	1	Other or unknown
26161	60	35.48	18.7	0.8	0.7	10.9	0.4	2.9	0.6	1.14	0.16	0.11	1.97	0.23	0.05	0.07	0.1	36.4	0.3	0.9	2	3	3	2	3	1	Other or unknown
26199	51	26.69	15.3	0.8	0.7	1.5	0.4	7.4	0.6	0.22	0.56	0.22	5.37	0.46	0.05	0.06	0.02	43.4	0.3	1	4.1	1	2	1	2	1	Other or unknown
26203	84	23.92	22.5	0.8	0.7	17.3	0.4	2	0.6	3.6	0.54	3.95	4.42	0.86	0.14	0.1	0.08	33.4	0.4	1.3	1.2	3	2	2	3	1	Other or unknown
26239	62	28.99	7.5	0.8	0.7	0.6	0.4	4.1	0.6	3.09	0.31	0.33	2.73	1.08	0.18	0.16	0.06	55.1	0.2	2	0.3	3	2	1	1	1	Other or unknown
26240	84	33.31	4.7	0.8	0.7	0.7	0.4	2	0.6	0.22	0.39	0.54	4.73	0.34	0.34	0.11	0.15	102	0.3	0.7	0.9	1	3	1	3	1	Other or unknown
26268	75	28.44	8.5	0.8	0.7	5.4	0.4	1.2	0.6	0.55	0.43	0.21	3.03	0.23	0.05	0.05	0.02	63	0.7	1.2	0.6	1	NA	2	3	1	Other or unknown
26272	85	33.51	5.5	0.8	0.7	1.6	0.4	2	1	1.08	0.15	0.46	3.42	0.36	0.05	0.14	0.02	70.7	0.4	1.2	0.4	2	2	2	3	1	Other or unknown
26275	72	36.59	144.7	1.4	1.2	105.4	0.4	17	2.4	11.98	1.53	0.34	11.08	1.33	0.11	0.19	0.1	99.9	0.3	1.6	0.4	1	2	2	1	1	Other or unknown
26290	47	25.22	2.4	0.8	0.7	0.3	0.4	1.2	0.6	0.61	0.19	0.21	1.9	0.4	0.07	0.05	0.02	20.9	0.4	1	0.8	3	2	2	3	1	Other or unknown
26313	67	36.83	11.3	0.8	0.7	1.2	0.4	6.4	1.6	1.21	1.27	0.49	12.48	3.92	0.13	0.35	0.44	68.1	0.4	2.7	1.9	3	1	2	4	1	Other or unknown
26336	75	24.32	5.1	0.8	0.7	0.4	0.4	3	1	0.86	0.71	0.41	7.53	0.94	0.05	0.49	0.17	291	0.5	3.1	0.14	1	2	1	3	1	Other or unknown
26435	85	20.9	29.7	0.8	0.7	17.9	0.4	5	0.6	0.66	1.79	0.42	7.11	0.98	0.05	0.19	0.04	47.4	1.2	1.6	2	2	2	2	5	1	Other or unknown
26446	66	30.18	17.7	0.8	0.7	6.3	0.4	5.6	1.4	0.49	0.59	0.22	7.1	1.24	0.05	0.25	0.17	64.5	0.5	4	2.4	1	2	1	1	1	Other or unknown
26462	78	NA	2.6	0.8	0.7	0.3	0.4	1.8	0.6	0.42	0.39	0.42	1.21	0.79	0.09	0.03	0.02	23.5	0.7	6.5	0.2	1	1	2	1	1	Other or unknown
26510	53	46.71	6.3	0.8	0.7	0.6	0.4	2	0.6	1.33	0.14	0.21	8.1	0.57	0.12	0.13	0.25	29.3	0.1	1.3	0.6	1	2	1	4	1	Other or unknown
26525	21	25.47	3	0.8	0.7	0.3	0.4	1.2	0.6	3.47	0.18	0.69	3.84	0.4	0.05	0.16	0.1	159.8	1.3	0.9	0.9	2	2	2	3	1	Other or unknown
26561	41	25.79	16.1	0.8	0.7	11	0.4	4	0.9	1.88	0.07	0.12	6.46	0.35	0.1	0.07	0.09	23.3	0.2	2.1	5.5	3	3	1	3	1	Other or unknown
26642	60	38.79	26.9	0.8	0.7	12.7	0.4	6	0.6	2.98	0.83	0.72	10.68	1.86	0.07	0.38	0.05	55.3	0.7	2.5	4	1	1	2	4	1	Other or unknown
26647	80	35.42	24.1	0.8	0.7	19.1	0.4	3	1.2	1.85	0.75	0.35	4.38	0.94	0.1	0.11	0.02	35.2	0.7	2.6	2.7	2	3	1	3	1	Other or unknown
26673	53	27.39	3.7	0.8	0.7	0.9	0.4	1.2	0.6	1.04	0.12	0.24	1.81	0.34	0.09	0.05	0.3	11.6	0.1	1	0.3	1	1	2	1	1	Other or unknown
26700	69	48.43	21.2	0.8	0.7	9.3	0.4	5	0.6	6.84	0.38	0.55	7.72	1.46	0.1	0.34	0.12	114.7	0.4	1.9	0.9	2	2	2	3	1	Other or unknown
26721	68	25.13	5.6	0.8	0.7	5.3	0.4	2	0.6	1.29	1.59	0.38	5.07	0.49	0.08	0.1	0.06	28.1	1.2	1.6	0.2	1	1	2	3	1	Other or unknown
26729	73	31.4	1.2	0.8	0.7	0.3	0.4	2.4	0.6	1.1	0.37	0.26	1.78	0.65	0.13	0.08	0.06	15.4	0.7	1.9	0.4	2	2	2	3	1	Other or unknown
26733	47	33.82	9	0.8	1.1	3.5	0.4	5	0.6	2.41	0.4	0.36	9.87	0.4	0.08	0.33	0.1	77.3	0.2	0.6	1	3	3	2	3	1	Other or unknown
26757	44	25.24	1.4	0.8	0.7	0.9	0.4	2.2	0.6	0.92	0.4	0.24	3.73	0.4	0.05	0.09	0.04	46.9	0.3	1.1	0.1	3	3	2	3	1	Other or unknown
26775	85	36.64	17.4	0.8	0.7	11.8	0.4	3	0.6	1.62	1.42	0.28	11.74	3.59	0.05	0.26	0.02	26.5	0.9	6.8	1	3	1	2	3	1	Other or unknown
26785	84	24.89	8.9	0.8	0.7	6.5	0.4	1.2	0.6	0.62	0.12	0.16	3.32	0.33	0.05	0.33	0.02	21.9	0.4	2.6	1.4	3	2	1	3	1	Other or unknown
26799	80	32.51	4.9	0.8	0.7	0.3	0.4	3	0.6	7.4	0.57	0.87	4.93	0.77	0.08	0.16	0.11	43.8	0.5	1.1	2	1	2	2	3	1	Other or unknown
26815	80	30.53	4	0.8	0.7	0.3	0.4	3	0.6	0.4	1.38	0.8	6.68	0.67	0.05	0.25	0.12	94.7	1.1	2.1	0.3	1	2	1	5	1	Other or unknown
26842	61	44.82	23	0.8	0.7	6.2	0.4	11	1.4	1.31	0.61	0.3	2.18	0.79	0.05	0.06	0.09	97.6	0.4	1.9	0.8	1	1	2	4	1	Other or unknown
26853	72	31.31	553.3	0.8	0.7	519.2	1.5	6	0.6	0.64	0.28	0.34	6.89	0.3	0.15	0.12	0.02	25.1	0.9	1.4	4.7	2	2	2	3	1	Other or unknown
26862	72	25.93	21	0.8	0.7	13.5	0.4	3	0.6	4.16	0.11	127.87	5.63	0.69	0.05	0.13	0.08	21.2	0.1	1.5	2.9	2	3	1	3	1	Other or unknown
26864	41	37.55	4.1	0.8	0.7	0.3	0.4	2	0.6	1.61	0.46	1.05	3.05	0.88	0.05	0.11	0.11	39.5	0.6	2.1	1.3	3	1	2	1	1	Other or unknown
26871	61	35.54	10.3	0.8	0.7	0.3	0.4	5	0.6	2.01	0.52	1.09	6.55	1.59	0.19	0.16	0.19	127.2	0.3	1.4	0.14	1	1	2	1	1	Other or unknown
26883	72	26.7	3.8	0.8	0.7	0.8	0.4	1.2	0.6	81.82	0.28	0.33	4.98	0.55	0.05	0.05	0.02	9.1	0.5	1.6	0.5	2	2	1	3	1	Other or unknown
26904	81	31.86	5.8	0.8	0.7	2.1	0.4	3.5	0.6	0.33	0.26	0.18	161.39	0.39	0.05	0.35	0.03	29.2	0.3	1.1	1.3	1	1	1	1	1	Other or unknown
26954	72	26.94	151.9	0.8	0.7	78.9	0.8	12	0.6	0.88	1.28	0.28	3.96	1.4	0.19	0.11	0.06	70.9	0.9	3.1	2.2	1	2	1	4	1	Other or unknown
26984	34	34.64	20.1	0.8	0.7	1.3	0.4	9	1.8	4.71	0.41	0.79	19.1	0.91	0.37	0.37	0.08	137.4	0.1	0.4	1	3	2	2	3	1	Other or unknown
27005	84	24.07	6.1	0.8	0.7	0.3	0.4	4	0.6	0.93	0.49	0.33	3.65	1.96	0.05	0.1	0.08	79.5	0.5	4.1	0.4	1	2	1	3	1	Other or unknown
27024	74	33.67	7.7	0.8	0.7	2.2	0.4	3	0.6	1.75	1.59	0.44	6.8	1.49	0.05	0.15	0.06	50.2	0.6	2.5	1.3	3	2	1	3	1	Other or unknown
27033	85	28.13	85.8	1.9	0.7	45.6	4.5	26	5.9	0.66	0.52	1.25	11.81	0.71	0.05	0.98	0.15	236.8	0.8	1.3	3.1	1	1	1	1	1	Other or unknown
27050	83	23.98	24.4	2	0.7	7.9	0.4	10	0.6	0.47	0.31	0.22	2.78	0.23	0.05	0.09	0.02	15.3	0.7	1.2	5.6	3	3	2	3	1	Other or unknown
27078	33	39.17	22	0.8	0.7	14	0.4	3	0.6	5.57	0.29	0.3	4.58	0.89	0.19	0.37	0.12	85.8	0.2	1	2.7	2	2	1	3	1	Other or unknown
27079	43	22.25	1.8	0.8	0.7	0.3	0.4	2	0.6	0.56	0.6	0.15	2.06	0.52	0.09	0.06	0.08	12.1	0.9	2.2	0.4	1	1	2	3	1	Other or unknown
27085	85	31.78	12	0.8	0.7	7.2	0.4	3	0.6	0.32	0.3	0.19	2.9	0.61	0.05	0.07	0.08	124.9	0.6	2.3	1	3	2	1	3	1	Other or unknown
27092	78	25.24	36.9	0.8	0.7	28.7	0.4	5	1.9	3.06	0.1	0.15	2.6	0.35	0.05	0.05	0.02	24.7	0.4	2.4	0.14	2	2	1	1	1	Other or unknown
27129	72	28.1	10.3	0.8	0.7	2	0.4	5	0.6	0.84	0.34	2.03	6.12	0.92	0.05	0.19	0.04	30.5	0.7	1.1	2.7	3	3	2	3	1	Other or unknown
27165	85	32.63	19.7	0.8	0.7	15.9	0.4	2	0.6	5.59	0.34	0.51	7.27	1.62	0.05	0.3	0.1	29.3	0.6	2.5	3	2	1	2	3	1	Other or unknown
27166	81	30.48	2	0.8	0.7	0.3	0.4	1.2	0.6	3.26	0.09	0.2	2.37	0.54	0.05	0.04	0.04	33.4	0.1	1.7	0.5	3	2	1	3	1	Other or unknown
27170	84	27.52	67.3	0.8	0.7	26.7	1.3	24	1.9	1.24	0.4	0.22	4.3	1.42	0.16	0.1	0.06	14.6	0.3	7	0.6	3	3	2	3	1	Other or unknown
27179	75	39.26	11.2	0.8	0.7	5.1	0.4	4	0.6	1.46	0.74	0.35	3.61	0.65	0.07	0.09	0.09	33.7	0.5	1	0.3	2	2	2	3	1	Other or unknown
27220	64	41.76	7.4	0.8	0.7	2.1	0.4	5	0.6	0.45	0.69	0.21	4.34	0.87	0.05	0.08	0.11	45.8	0.2	1.5	0.4	3	1	2	4	1	Other or unknown
27233	64	41.22	3.3	0.8	0.7	0.8	0.4	1.2	0.6	1.32	1.95	0.24	5.65	0.67	0.05	0.17	0.02	13.1	1	1.4	0.6	1	2	2	3	1	Other or unknown
27234	69	48.73	15.3	0.8	0.7	3.3	0.4	7.9	0.6	1.21	0.62	0.21	10.58	4.97	0.08	0.18	0.08	66.2	0.1	4.6	1.1	1	1	2	4	1	Other or unknown
27272	53	33.87	1.4	0.8	0.7	0.3	0.4	1.2	0.6	1.98	0.17	0.1	4.42	0.33	0.05	0.07	0.05	29.2	3.8	2.6	1	3	2	2	3	1	Other or unknown
27286	80	NA	26.8	0.8	0.7	9.1	0.4	10	1.3	3.74	0.61	0.5	5.49	1.06	0.05	0.2	0.07	56.8	0.4	1.7	1	2	2	2	3	1	Other or unknown
27295	84	26.87	7.7	0.8	0.7	2.6	0.4	4	1.2	0.22	0.11	0.06	4.47	0.23	0.05	0.15	0.03	6.8	0.3	1	1.2	2	NA	2	3	1	Other or unknown
27315	67	39.6	6	0.8	0.7	0.6	0.4	5.2	0.6	0.77	0.36	0.18	6.41	0.8	0.05	0.1	0.03	32.4	0.4	1.6	0.7	3	2	2	3	1	Other or unknown
27421	41	31.34	21.7	0.8	0.7	10.2	0.4	6	0.6	1.43	0.74	0.24	11.11	0.58	0.08	0.2	0.12	63.5	0.2	0.9	1	3	2	2	1	1	Other or unknown
27440	75	27.47	1.3	0.8	0.7	0.3	0.4	1.2	0.6	0.8	0.15	0.14	1	0.42	0.05	0.05	0.02	14.9	0.8	7.6	0.14	2	1	1	3	1	Other or unknown
27471	47	32.79	4	0.8	0.7	0.3	0.4	2	0.6	1.28	0.21	0.31	2.33	0.23	0.81	0.09	0.06	44.5	0.3	1.2	0.6	3	2	1	3	1	Other or unknown
27490	76	26.18	11.7	0.8	0.7	1.9	0.4	6	2.1	1.24	0.38	0.3	2.79	0.23	0.13	0.09	0.13	114.8	0.1	0.7	2.9	3	2	1	3	1	Other or unknown
27521	66	34.25	2.3	0.8	0.7	0.5	0.4	2	0.6	1.56	0.34	0.27	5.32	0.47	0.07	0.09	0.06	39.17	0.3	1.5	2.1	1	2	2	3	1	Other or unknown
27551	81	20.85	3.1	0.8	0.7	1.2	0.4	1.2	0.6	0.22	0.07	0.15	1.49	0.23	0.05	0.05	0.02	37.9	0.4	2.1	0.9	NA	2	2	3	1	Other or unknown
27552	77	44.7	8.6	0.8	0.7	0.6	0.4	7	1.7	1.12	0.19	0.35	4.7	0.77	0.05	0.18	0.1	18.4	0.2	2.1	0.3	1	1	2	1	1	Other or unknown
27587	52	21.1	4.6	0.8	0.7	0.9	0.4	3	0.6	1.82	0.47	0.21	6.69	1.08	0.05	0.09	0.16	78.5	2.1	1.7	0.9	3	2	1	3	1	Other or unknown
27622	60	21.2	4.6	0.8	0.7	0.3	0.4	3	0.6	0.58	0.65	0.24	4.43	0.72	0.08	0.15	0.12	66	0.8	1.8	1	3	2	1	3	1	Other or unknown
27645	83	27.83	0.8	0.8	0.7	0.3	0.4	2	0.6	0.7	0.04	0.21	1.1	0.34	0.05	0.05	0.04	17.6	0.3	3.4	0.2	1	1	2	3	1	Other or unknown
27653	50	33.16	34.8	0.8	0.7	12.8	0.4	10	1.6	1.46	1.75	0.32	6.94	2.06	0.13	0.4	0.17	55.8	4.1	2.6	0.2	3	NA	1	3	1	Other or unknown
27684	57	41.74	3.1	0.8	0.7	0.3	0.4	2	0.6	0.87	0.44	0.27	3.91	0.33	0.05	0.11	0.02	4	0.7	1.2	0.14	3	2	1	3	1	Other or unknown
27697	54	32.32	2.2	0.8	1.6	1.4	0.4	3	0.6	0.56	0.18	0.19	2.59	2.11	0.19	0.11	0.13	18.9	0.4	5.3	1.3	2	2	1	3	1	Other or unknown
27723	44	25.41	0.4	0.8	1.2	0.3	0.4	1.2	0.6	0.6	0.1	0.16	1.66	0.65	0.12	0.09	0.16	23.2	0.4	2.8	1.5	3	2	1	3	1	Other or unknown
27730	85	22.94	12.8	0.8	0.7	4.7	0.4	6	0.9	0.77	0.97	0.58	5.34	2.6	0.05	0.11	0.07	69.5	0.7	0.8	0.2	2	2	2	3	1	Other or unknown
27734	82	25.08	10.5	0.8	0.7	2.5	0.4	4.4	0.6	1.54	0.85	0.52	5.51	2.63	0.15	0.2	0.1	103.3	0.5	4.4	0.6	1	2	1	1	1	Other or unknown
27739	68	29.35	3.8	0.8	0.7	2.2	0.4	1.2	0.6	0.91	0.41	0.13	4.25	0.46	0.05	0.14	0.02	13.5	0.5	2.5	0.4	3	3	1	3	1	Other or unknown
27750	65	29.09	7.7	0.8	0.7	1	0.4	5	0.6	0.9	0.53	0.24	7.21	0.51	0.05	0.14	0.21	39.6	0.3	0.9	1	3	2	2	3	1	Other or unknown
27753	51	NA	5	0.8	0.7	1.8	0.4	3.4	0.6	1	0.68	0.16	3.19	0.48	0.09	0.17	0.04	34.8	0.4	1.4	0.9	1	2	2	1	1	Other or unknown
27754	51	25.13	3.5	0.8	0.7	1.4	0.4	2	0.6	0.6	0.33	0.19	8.71	0.57	0.44	0.23	0.05	47.7	0.2	1.4	1.7	2	3	1	3	1	Other or unknown
27779	38	20.15	1.6	0.8	0.7	0.5	0.4	1.2	0.6	0.22	0.05	0.06	1.09	0.23	0.08	0.06	0.02	22.4	0.3	1.1	0.8	3	2	2	3	1	Other or unknown
27784	72	31.72	4.4	0.8	0.7	0.9	0.4	3.3	2.4	1.02	0.31	0.31	7.24	0.87	0.05	0.31	0.06	31.1	1.1	1.4	2.3	1	2	2	1	1	Other or unknown
27789	62	26.21	8.3	0.8	0.7	1.3	0.4	4	0.6	2.35	1.04	0.35	7.3	2.79	0.11	0.16	0.15	61.1	0.5	3.7	0.5	1	3	1	3	1	Other or unknown
27838	79	30	4.3	0.8	0.7	0.3	0.4	2.2	1.5	2.51	1.33	0.37	8.54	2.23	0.05	0.19	0.06	41.5	0.9	2.7	0.3	1	3	1	3	1	Other or unknown
27856	69	35.79	35.1	0.8	0.7	9.4	0.4	15	1.7	1.92	0.33	0.33	10.52	0.92	0.05	0.19	0.07	113.2	0.4	1.7	2.3	3	2	2	3	1	Other or unknown
27900	59	29.98	4.3	0.8	1.2	0.3	0.4	4	1	1.43	0.78	0.35	5.72	1.15	0.13	0.2	0.15	55.3	0.4	1.2	0.8	2	2	1	3	1	Other or unknown
27917	40	33.33	1.3	0.8	0.7	0.3	0.4	1.2	0.6	0.69	0.15	0.25	4.51	0.23	0.05	0.07	0.02	10	0.2	1	0.5	3	2	2	3	1	Other or unknown
27957	72	33.98	2.5	0.8	0.7	0.3	0.4	2	0.6	2.05	0.44	0.42	8.13	0.58	0.05	0.19	0.03	61.1	0.3	2	1.8	3	2	2	3	1	Other or unknown
27979	47	29.8	32	0.8	0.7	15.2	0.4	13	1.2	2.82	0.19	0.28	8.13	1.4	0.05	0.24	0.03	41.6	0.2	2.9	6.3	3	3	1	4	1	Other or unknown
28010	67	34.39	19.3	0.8	0.7	12.7	0.4	4	0.6	0.6	0.97	0.19	4.11	0.73	0.07	0.09	0.02	38.7	0.3	1.7	2	1	NA	2	2	1	Other or unknown
28028	69	24.73	3.8	0.8	0.7	0.3	0.4	1.2	0.6	1.44	0.1	0.15	2.5	0.51	0.27	0.06	0.02	16.8	0.3	1.8	0.8	3	2	2	1	1	Other or unknown
28070	43	33.43	5.2	0.8	0.7	0.3	0.4	3	0.6	1.97	0.27	0.75	10.7	0.78	0.05	0.39	0.06	43.6	0.1	1.4	0.3	3	1	2	3	1	Other or unknown
28083	58	38.43	160.1	0.8	0.7	117.2	0.7	17.3	0.6	1.4	0.2	0.16	7.23	0.67	0.08	0.27	0.07	30.5	0.4	2.2	1.7	2	3	2	4	1	Other or unknown
28116	85	NA	10.8	0.8	0.7	4.7	0.4	4	0.6	1.06	0.42	0.41	5.43	0.53	0.05	0.15	0.08	40.5	0.6	2.2	2.9	3	3	2	3	1	Other or unknown
28177	69	26.91	1.1	0.8	0.7	0.3	0.4	1.2	0.6	0.78	0.17	0.09	1.94	0.23	0.05	0.06	0.02	23.1	0.5	1.1	1.3	3	3	2	3	1	Other or unknown
28211	72	31.91	1.5	0.8	0.7	0.3	0.4	1.2	0.6	1.28	0.12	0.15	0.72	0.23	0.09	0.011	0.02	8.9	0.5	2.8	0.1	3	3	1	3	1	Other or unknown
28245	21	28.53	8.5	0.8	1	1.8	0.4	3	0.6	33.43	0.12	0.55	2.64	2.21	0.19	0.12	0.1	43.5	1.7	1.7	1.1	2	1	2	3	1	Other or unknown
28260	46	22.94	5.2	0.8	0.7	0.3	0.4	3	0.6	1.95	1.27	0.32	10.87	1.3	0.09	0.26	0.05	51.1	3.5	2.5	0.6	1	1	1	3	1	Other or unknown
28266	41	26.84	11.9	0.8	1.3	0.7	0.4	7	0.6	2.18	0.48	0.31	10.83	0.69	0.11	0.45	0.12	60.9	0.1	0.7	0.4	1	2	2	1	1	Other or unknown
28293	70	29.96	5.6	0.8	0.7	1.3	0.4	3	0.6	0.89	0.87	0.59	5.54	2.33	0.91	0.15	0.03	16.44	0.7	5.3	0.3	1	1	2	1	1	Other or unknown
28308	34	32.12	11	0.8	0.7	1.4	0.4	5	0.6	1.58	0.48	1	9.26	1.42	0.17	0.41	0.08	57.4	0.2	0.5	0.5	3	1	2	3	1	Other or unknown
28319	66	32.36	28.6	0.8	0.7	8.7	0.4	9	1.1	0.67	0.19	0.18	5.32	0.81	0.07	0.24	0.13	153.1	0.2	2.7	5	3	3	1	3	1	Other or unknown
28327	85	19.68	178.7	0.8	0.7	136.2	0.4	10	1	2.01	1.32	0.54	3.28	1.8	0.18	0.07	0.08	69.2	1	7.3	0.7	3	2	1	3	1	Other or unknown
28421	38	31.97	31.6	0.8	0.7	7.8	0.4	17	0.6	1.02	0.79	0.79	11.63	0.56	0.12	0.67	0.03	50.2	0.3	0.2	1.3	2	2	2	2	1	Other or unknown
28462	43	21.99	5.8	0.8	0.7	2.2	0.4	2.8	0.6	2.21	0.19	0.34	4.33	0.69	0.05	0.1	0.02	29.1	0.1	1.2	1.4	3	3	2	4	1	Other or unknown
28485	75	31.48	13.9	0.8	0.7	6.1	0.4	7	1.1	0.58	0.46	0.29	4.8	1.24	0.09	0.27	0.03	34.11	0.8	2.3	3.3	3	2	2	3	1	Other or unknown
28528	71	32.69	60.5	0.8	0.7	14.3	0.4	17	1.1	0.98	1.05	0.29	8.36	1.8	0.1	0.22	0.16	92.8	0.6	4.3	1.2	1	2	1	4	1	Other or unknown
28538	54	26.26	37.4	0.8	0.7	12.1	0.4	14.7	0.6	0.22	0.76	0.1	2.59	1.07	0.05	1.41	0.04	19.9	1	6.4	2.4	1	1	1	4	1	Other or unknown
28545	80	29.06	2.8	0.8	0.7	0.3	0.4	2	0.6	0.22	0.27	0.1	3.34	0.23	0.05	0.08	0.04	77.4	0.3	0.4	1	2	2	1	3	1	Other or unknown
28551	42	21.17	33.4	0.8	0.7	12.1	0.4	15.3	0.6	8.95	0.25	0.58	7.63	1.55	0.05	0.57	0.11	100.5	0.4	1.4	6.2	1	2	2	5	1	Other or unknown
28562	64	NA	5	0.8	0.7	0.4	0.4	2	0.6	3.35	0.22	0.21	1.76	0.95	0.05	0.06	0.02	6.9	0.2	5	0.2	1	1	1	3	1	Other or unknown
28565	49	27.6	8.7	0.8	0.7	1	0.4	4	1.1	3.14	1.7	2.22	5.46	1.14	0.12	0.31	0.12	131.2	0.9	1.3	1.5	2	3	2	4	1	Other or unknown
28576	85	31.44	15	0.8	0.7	7.1	0.4	4	0.6	2.34	0.31	7.19	10.61	0.58	0.05	0.17	0.02	42.9	0.3	0.8	1	2	2	2	3	1	Other or unknown
28586	69	36.13	18.6	0.8	0.7	1.3	0.4	8.8	1.8	3.29	2.09	0.44	16.8	2.12	0.17	0.34	0.06	78.8	0.3	2.9	0.3	1	2	1	1	1	Other or unknown
28590	61	28.02	4.3	0.8	0.7	0.3	0.4	2.1	0.6	0.89	0.27	0.19	3.32	1.48	0.08	0.07	0.02	10.7	0.5	5.9	0.3	2	2	1	1	1	Other or unknown
28601	61	24.49	14.5	0.8	0.7	0.3	0.4	7	2	10.77	0.86	0.77	7.7	1.11	0.16	0.24	0.09	86.4	0.9	2.5	0.2	3	1	1	4	1	Other or unknown
28603	61	29.43	5.3	0.8	0.7	1.4	0.4	2	0.9	9.14	0.52	0.6	7.18	0.95	0.14	0.31	0.08	37.1	0.9	1.3	0.6	2	2	1	3	1	Other or unknown
28610	81	20.81	8.8	0.8	0.7	2.5	0.4	1.2	0.6	0.93	0.23	0.25	3.09	0.23	0.05	0.07	0.02	12.9	0.5	1	2.1	1	2	2	3	1	Other or unknown
28618	53	22.81	1	0.8	0.7	0.3	0.4	1.2	0.6	0.49	0.31	0.14	1.87	0.23	0.05	0.04	0.06	19.7	0.3	0.9	0.2	1	2	2	3	1	Other or unknown
28682	78	28.49	18.2	0.8	0.7	5.1	0.4	6.2	0.6	9.36	0.63	0.49	9.85	1.24	0.15	0.34	0.06	83.2	0.2	2.1	1	2	2	1	3	1	Other or unknown
28718	20	22.26	19.6	0.8	0.7	12.1	0.4	3	1.2	7.25	0.17	0.53	5.48	0.78	0.09	0.2	0.35	77	2.8	1	0.3	2	2	1	3	1	Other or unknown
28742	61	28.98	15.8	0.8	0.7	4.4	0.4	10	0.6	4.23	0.2	0.35	6.07	0.77	0.05	0.17	0.15	36.2	0.2	0.8	1.7	3	3	2	1	1	Other or unknown
28743	52	31.71	9.3	0.8	0.7	0.8	0.4	5.7	0.6	7.44	1.1	0.55	5.41	1.76	0.22	0.22	0.15	99.2	0.3	1.9	0.2	1	NA	2	3	1	Other or unknown
28782	54	28.25	11.4	0.8	0.7	2.5	0.4	5	0.6	1.46	2.55	1.96	7.26	1.3	0.12	0.06	0.17	47.9	2.1	3.4	2.2	1	1	2	4	1	Other or unknown
28787	79	28.33	92.6	0.8	0.7	67.5	0.9	23.7	1.6	0.29	0.17	0.22	5.6	1.3	0.08	0.16	0.03	43.6	0.3	3.8	12.8	1	1	1	2	1	Other or unknown
28816	68	26.24	4.7	0.8	0.7	0.3	0.4	2.9	0.6	1.82	0.08	0.14	1.58	0.23	0.07	0.05	0.02	15.5	0.4	0.9	0.5	1	2	2	1	1	Other or unknown
28828	75	25.65	1.9	0.8	0.7	0.3	0.4	2.9	0.6	1.71	0.54	0.34	6.87	1.18	0.05	0.12	0.04	33.8	0.7	2.8	0.14	3	2	1	3	1	Other or unknown
28839	60	32.64	10.7	0.8	1.1	4.4	0.4	5	0.6	2.06	3.6	1.13	8.68	0.68	0.27	0.26	0.25	82.8	1.2	1	0.3	2	2	2	3	1	Other or unknown
28907	81	27.69	8.1	0.8	0.7	0.8	0.4	4	1.3	0.22	0.67	0.29	6.93	1.55	0.05	0.46	0.08	94.6	0.5	3.8	1.1	3	2	1	3	1	Other or unknown
28913	57	27.26	6.1	0.8	0.7	0.3	0.4	3	0.6	6.36	0.44	0.34	14.43	0.76	0.12	0.2	0.07	36.9	0.3	1.1	1.2	3	3	2	3	1	Other or unknown
28927	52	34.82	192.7	0.8	0.7	106.6	0.4	17.8	0.6	0.74	0.12	0.38	1.73	0.23	0.05	0.06	0.02	7.9	0.4	2.2	4.6	2	2	2	4	1	Other or unknown
28938	45	30.63	0.4	0.8	0.7	0.3	0.4	1.2	0.6	0.22	0.03	0.06	0.87	0.23	0.05	0.011	0.02	24.3	0.3	1.1	2	3	3	1	1	1	Other or unknown
28970	81	NA	4.8	0.8	0.7	1.1	0.4	2	1.2	1.21	0.72	0.4	2.24	0.96	0.2	0.05	0.17	24.6	1.1	5.7	0.2	1	NA	1	3	1	Other or unknown
28974	53	29.16	190	0.8	0.7	140	0.4	13	1.5	0.88	0.35	0.44	8.44	0.64	0.05	0.2	0.07	83.3	0.2	0.6	3.1	1	3	2	1	1	Other or unknown
28990	59	25.78	91.4	0.8	0.7	60.6	0.4	9	0.6	6.63	1.29	0.39	6.28	1.17	0.12	0.17	0.06	77.5	0.3	3.1	0.7	1	2	1	1	1	Other or unknown
29026	36	22.53	17.9	0.8	0.7	13.2	0.4	3.3	1.5	0.84	0.12	0.15	2.31	0.57	0.05	0.05	1.37	52.1	1.6	1.4	1.6	3	1	1	3	1	Other or unknown
29032	82	23.11	4.8	0.8	0.7	1.9	0.4	3	1.3	0.88	0.17	0.58	4.37	0.67	0.05	0.08	0.06	23.4	0.2	1.8	1.7	1	2	2	4	1	Other or unknown
29071	55	21.69	1.9	0.8	0.7	0.3	0.4	1.2	0.6	2.07	0.3	0.2	2.61	0.58	0.05	0.11	0.07	21.6	0.4	2.6	0.9	2	2	2	3	1	Other or unknown
29076	40	48.07	24.3	1	0.7	1.9	0.4	12	1.7	2.29	0.24	0.79	12.93	1.75	0.21	0.68	0.12	41.7	0.3	1.5	2	1	NA	2	3	1	Other or unknown
29088	61	44.12	1.2	0.8	0.7	0.3	0.4	1.2	0.6	1.4	0.27	0.16	0.98	0.23	0.05	0.05	0.04	13.6	0.4	1.1	0.7	2	2	2	1	1	Other or unknown
29090	60	30.84	12.1	0.8	0.7	8.5	0.4	1.2	0.6	0.33	0.13	0.09	1.21	0.65	0.09	0.11	0.08	20.9	0.5	4.2	0.9	2	2	2	4	1	Other or unknown
29109	63	33.15	7	0.8	0.7	0.3	0.4	5	0.6	0.7	0.33	0.35	6.34	1.64	0.05	0.22	0.08	43	0.4	4.1	0.4	2	2	1	3	1	Other or unknown
29114	46	29.89	9.1	0.8	0.7	4.1	0.4	3	1.2	1.34	0.24	1.63	5.8	1.2	0.05	0.28	0.25	134.7	0.3	2.3	6.6	3	1	1	3	1	Other or unknown
29115	52	33.34	26.6	0.8	0.7	8.6	0.4	3	0.6	0.37	0.2	0.37	273.41	0.23	0.05	0.17	0.11	68.8	0.3	0.8	4.5	3	3	2	3	1	Other or unknown
29121	72	27.59	15.8	0.8	0.7	0.8	0.4	11	1.6	5.7	0.24	0.19	2.58	0.67	0.05	0.08	0.05	10.4	0.1	0.8	2.7	1	2	2	1	1	Other or unknown
29161	46	20.33	1.8	0.8	0.7	0.3	0.4	1.2	0.6	4.6	0.12	0.06	1.47	0.23	0.05	0.011	0.02	2.5	0.8	2.2	1	3	2	1	3	1	Other or unknown
29191	61	23.7	17.6	0.8	0.7	7.5	0.4	2	0.6	1.03	2.23	0.37	9.53	1.54	0.13	0.14	0.08	42.9	0.8	2.3	0.5	1	2	1	3	1	Other or unknown
29227	71	20.99	47.4	0.8	0.7	25.5	0.4	10	1.5	2.04	0.78	0.59	8.65	3.89	0.16	0.46	0.14	109	0.3	4.2	2.2	1	2	1	4	1	Other or unknown
29230	42	32.84	78.4	0.8	0.7	57.6	0.4	6	1.2	4.36	0.53	0.56	13.63	1.03	0.36	0.32	0.11	41	0.3	1.1	0.2	2	1	2	4	1	Other or unknown
29261	76	34.11	5.2	0.8	0.7	2.2	0.4	2	0.9	2.4	0.4	0.21	3.4	0.99	0.05	0.04	0.06	51.5	0.5	3.7	0.4	1	2	1	3	1	Other or unknown
29271	51	31.58	6.7	0.8	0.7	2.7	0.4	2	0.6	0.89	1.18	0.33	9.84	0.9	0.1	0.45	0.06	50.1	1.9	1.6	0.9	2	2	1	3	1	Other or unknown
29286	62	24.19	2.8	0.8	0.7	1.6	0.4	1.2	0.6	0.5	0.56	0.14	3.02	0.23	0.05	0.05	0.02	11.2	0.9	1	0.3	2	2	2	3	1	Other or unknown
29326	58	33.27	6.1	0.8	0.7	0.3	0.4	3.9	0.6	3.05	1.26	0.39	9.15	1.03	0.08	0.26	0.19	60.7	0.1	1	0.1	3	NA	1	3	1	Other or unknown
29371	60	25.9	4.3	0.8	0.7	0.7	0.4	1.2	0.6	1.74	0.08	0.13	1.09	0.23	0.09	0.08	0.02	8.1	0.3	1.1	0.8	1	2	2	1	1	Other or unknown
29426	33	23.99	5.9	0.8	0.7	0.3	0.4	3	0.6	1.75	0.35	0.7	7.92	0.62	0.19	0.25	0.16	82.2	0.3	0.9	1.6	2	2	1	3	1	Other or unknown
29448	71	24.1	73.5	0.8	1.3	58.6	0.4	9	2.1	2.46	1.16	0.92	5.95	2.5	0.09	0.13	0.1	37	0.7	6.9	5.4	1	1	1	1	1	Other or unknown
29494	32	20.46	1.6	0.8	0.7	0.3	0.4	1.2	0.6	0.8	0.08	0.09	1.65	0.23	0.05	0.03	0.04	14	0.5	2.3	0.5	2	2	1	3	1	Other or unknown
29497	85	22.97	6.4	0.8	0.7	3.6	0.4	2	0.6	0.22	0.43	0.23	3.74	1.67	0.05	0.12	0.04	20.8	0.9	8.4	1.2	3	2	1	3	1	Other or unknown
29529	34	31.93	2.2	0.8	0.7	0.3	0.4	2	0.6	0.9	0.18	0.16	2.89	0.23	0.05	0.09	0.04	23.2	2.4	1.2	0.5	2	2	2	3	1	Other or unknown
29574	77	22.96	2.1	0.8	0.7	0.3	0.4	2	0.6	0.4	0.24	0.18	3.37	0.42	0.05	0.28	0.06	51	0.1	0.8	3.1	1	1	2	3	1	Other or unknown
29578	85	19.79	127	0.8	0.7	85.9	0.4	7.1	1	0.4	0.35	0.69	4.94	1.84	0.08	0.17	0.04	57.3	0.4	6.1	6.2	2	2	1	3	1	Other or unknown
29627	77	32.77	11.4	0.8	0.7	4.7	0.4	4	0.6	0.62	0.28	0.1	4.88	0.47	0.05	0.14	0.15	56.5	0.3	1.4	2.3	1	2	1	3	1	Other or unknown
29676	51	31.89	14.3	0.8	0.7	0.4	0.4	7	0.6	5.65	0.28	0.36	4.68	2.11	0.11	0.17	0.06	55.5	0.4	3.9	1.1	2	3	1	3	1	Other or unknown
29714	72	34.12	102.1	0.8	0.7	23.5	3.6	47	0.6	0.22	0.82	0.22	7.64	5.02	0.08	0.12	0.25	62.6	0.6	6.8	0.9	1	2	2	4	1	Other or unknown
29717	74	36.3	170.6	0.8	0.7	130.1	0.8	17	1	2.11	0.62	0.63	15.56	0.71	0.07	0.13	0.38	94.9	0.3	1.7	3.2	1	2	2	3	1	Other or unknown
29740	70	25.86	6.7	0.8	0.7	0.6	0.4	3	0.6	1.38	0.59	0.73	11.67	2.36	0.13	0.21	0.13	64.5	0.2	2.3	0.14	1	2	1	3	1	Other or unknown
29742	80	23.8	1.8	0.8	0.7	0.6	0.4	2	0.6	0.22	0.21	0.18	1.01	0.23	0.05	0.011	0.02	11.1	0.4	1.5	1.2	2	1	2	3	1	Other or unknown
29808	57	34.2	4	0.8	0.7	1	0.4	2	0.6	0.95	0.37	0.23	7.33	0.39	0.13	0.16	0.09	59.31	0.2	1.1	1	3	2	1	3	1	Other or unknown
29924	75	32.42	2.8	0.8	0.7	0.3	0.4	1.2	0.6	1.54	0.17	0.23	2.18	0.38	0.05	0.1	0.02	13.9	0.4	3	1.5	1	1	1	3	1	Other or unknown
29952	65	27.55	10.4	0.8	0.7	6.3	0.4	3	0.6	0.94	0.3	0.25	3.51	0.74	0.14	0.13	0.05	54.4	0.3	1.2	0.6	1	NA	1	1	1	Other or unknown
30018	53	36.89	3.2	0.8	0.7	0.3	0.4	1.2	0.6	4.01	0.3	0.73	4.08	0.62	0.09	0.09	0.46	47.1	0.9	0.7	0.14	2	2	1	3	1	Other or unknown
30061	53	28.12	6.8	0.8	0.7	0.5	0.4	5	0.6	1.39	0.24	0.36	8.05	1	0.05	0.17	0.02	68	0.1	1.4	0.2	1	2	2	4	1	Other or unknown
30078	82	33.24	2.1	0.8	0.7	0.3	0.4	2	0.6	0.78	0.17	0.14	4.18	0.46	0.05	0.09	0.02	15.6	0.5	1	1.7	3	2	2	3	1	Other or unknown
30086	64	37.57	1.6	0.8	0.7	0.3	0.4	1.2	0.6	5.51	0.09	0.4	5.29	0.52	0.05	0.28	0.25	100.6	0.3	0.9	0.5	3	3	2	3	1	Other or unknown
30125	51	25.4	3.3	0.8	0.7	0.3	0.4	2	1.2	7.42	0.19	0.28	3.86	0.85	0.07	0.11	0.02	7.2	0.4	3.3	0.4	2	3	1	3	1	Other or unknown
30156	71	38.08	5.3	0.8	0.7	0.8	0.4	2	0.6	0.53	0.33	0.18	1.34	0.5	0.05	0.04	0.07	37	0.5	2.5	0.4	1	2	2	4	1	Other or unknown
30189	81	28.44	7.2	0.8	0.7	4.8	0.4	1.2	0.6	1.08	0.26	0.5	2.08	0.23	0.05	0.05	0.12	13.9	0.9	1.9	0.8	3	2	2	3	1	Other or unknown
30225	43	38.01	2	0.8	1.1	0.3	0.4	1.7	0.6	0.47	0.11	0.09	1.35	0.23	0.09	0.04	0.02	8	1	1.1	0.1	1	1	2	1	1	Other or unknown
30281	67	28.76	4	0.8	0.7	1.4	0.4	2	0.6	1.89	0.6	0.11	1.75	0.23	0.05	0.04	0.03	11.3	1	0.9	0.8	2	2	2	3	1	Other or unknown
30285	85	28.23	8.5	0.8	0.7	0.5	0.4	5	2.6	1.16	0.17	0.21	3.37	0.3	0.05	0.23	0.02	50.1	0.5	1	0.7	3	2	1	3	1	Other or unknown
30286	76	34.41	4.7	0.8	0.7	0.7	0.4	3	0.6	0.31	0.31	0.18	6.43	0.67	0.05	0.11	0.05	37	0.3	1.4	0.4	2	2	1	3	1	Other or unknown
30358	75	24.74	5.1	0.8	0.7	2.6	0.4	2	0.6	1.1	0.17	0.11	5.66	0.32	0.05	0.06	0.09	32	0.4	1.8	2.9	1	3	2	1	1	Other or unknown
30374	73	28.44	1.6	0.8	0.7	0.3	0.4	2	0.6	0.97	0.12	0.06	2.26	0.23	0.05	0.07	0.02	20.8	0.6	1.4	0.8	2	3	2	3	1	Other or unknown
30380	72	27.37	22.9	0.8	0.7	0.3	0.4	16.2	2.1	6.93	0.61	0.4	4.18	0.97	0.05	0.17	0.05	40.6	0.5	2.7	0.14	1	1	1	3	1	Other or unknown
30417	76	39.75	6.5	0.8	0.7	0.3	0.4	4	0.9	1.3	1.62	0.4	10.24	1.04	0.07	0.29	0.02	92.2	0.7	1	0.3	1	2	2	3	1	Other or unknown
30468	52	41.12	20	0.8	0.7	4.2	0.4	10	0.6	0.22	3.66	0.61	6.02	0.68	0.1	0.12	0.04	51.7	0.7	2.8	1.7	2	2	2	3	1	Other or unknown
30518	65	27.9	6.1	0.8	0.7	1.1	0.4	3.4	0.6	1.86	0.43	0.17	1.75	0.52	0.09	0.06	0.04	22.3	0.5	1.7	0.3	1	2	2	1	1	Other or unknown
30525	66	29	9.5	0.8	0.7	0.6	0.4	5	1.3	2.33	1.15	0.38	14.88	2.48	0.31	0.44	0.02	72.7	0.3	3	2.6	1	2	1	3	1	Other or unknown
30565	43	NA	5.7	0.8	0.7	0.3	0.4	3	1.3	2.07	0.58	1	3.39	1.55	0.19	0.16	0.04	19.7	0.3	1.3	0.7	1	1	2	4	1	Other or unknown
30584	59	32.26	3.3	0.8	0.7	0.3	0.4	2	0.6	5.37	0.48	0.38	3.78	0.96	0.05	0.11	0.04	17.7	0.5	2.6	0.14	3	2	2	3	1	Other or unknown
30603	39	29.04	3.4	0.8	0.7	0.3	0.4	3.8	0.6	0.74	0.16	0.3	7.46	0.55	0.1	0.2	0.09	69.9	0.1	1.2	0.9	3	3	1	3	1	Other or unknown
30605	70	38.37	2.7	0.8	0.7	0.7	0.4	2.2	0.6	0.78	0.48	2.75	3.57	0.41	0.14	0.07	0.12	34.9	0.4	1.2	0.3	1	1	2	1	1	Other or unknown
30641	57	25.15	4.2	0.8	0.7	4.8	0.4	4	0.6	0.4	0.13	0.21	1.76	0.79	0.05	0.07	0.02	11.8	0.3	3	1	1	2	2	1	1	Other or unknown
30670	57	38.45	1.7	0.8	0.7	0.3	0.4	1.9	0.6	0.22	0.16	0.09	2.81	0.23	0.05	0.11	0.04	12.8	0.3	2.4	0.9	3	2	1	4	1	Other or unknown
30685	44	27.64	311.9	0.8	1.4	202.3	1.3	18.6	0.6	2.43	1.58	1.25	4.75	12.69	0.31	0.14	0.18	70.2	0.2	5	0.4	1	1	2	4	1	Other or unknown
30697	33	29.31	11.5	0.8	0.7	6.8	0.4	3	0.6	1.63	0.19	0.22	2.76	0.87	0.17	0.15	0.12	26.7	0.3	2	0.6	3	2	1	3	1	Other or unknown
30744	82	27.74	10.8	0.8	0.7	1.4	0.4	6	1.1	1.58	NA	1.08	5.53	2.52	0.13	0.18	0.05	56.49	0.4	2.7	0.7	3	2	1	3	1	Other or unknown
30764	59	38.43	7.3	0.8	0.7	1.3	0.4	4	0.6	1.61	0.56	1.66	4.86	0.51	0.12	0.13	0.2	111.7	0.4	0.9	0.4	3	2	2	3	1	Other or unknown
30766	70	36.96	16.9	0.8	0.7	7.8	0.4	5	0.6	0.87	1.02	0.33	4.77	0.55	0.98	0.18	0.28	48.9	0.3	1.1	1.4	1	3	2	3	1	Other or unknown
30799	74	41.73	8.6	0.8	0.7	3.5	0.4	1.2	0.6	1.13	0.19	0.36	22.67	0.39	0.05	0.11	0.02	25.4	0.9	2.7	2.2	1	2	2	3	1	Other or unknown
30823	85	25.79	28.4	0.8	0.7	12.4	0.4	9	0.6	0.48	0.37	0.76	6.42	0.47	0.05	0.09	0.04	33.8	0.7	6.4	0.8	3	2	2	3	1	Other or unknown
30846	45	32.87	9.1	0.8	0.7	1.6	0.4	5.3	0.6	1.22	0.38	0.36	9.14	0.94	0.15	0.3	0.04	36	0.2	0.9	1.2	3	3	2	4	1	Other or unknown
30858	75	31.89	1.3	0.8	0.7	0.3	0.4	1.2	0.6	0.33	0.05	0.12	1.26	0.23	0.05	0.04	0.02	10.6	0.5	2	0.6	3	1	2	5	1	Other or unknown
30864	48	29.4	14.9	0.8	0.7	8.8	0.4	4.6	0.6	0.22	0.32	0.19	4.7	1.38	0.12	0.32	0.13	40.9	0.3	2.6	1.1	2	3	1	4	1	Other or unknown
30897	83	23.67	3.3	0.8	0.7	1.1	0.4	2.3	0.6	0.37	0.35	0.19	4.16	8.09	0.52	0.09	0.08	129.8	0.3	10.2	0.9	2	2	2	3	1	Other or unknown
30898	73	23.91	11.7	0.8	0.7	8.3	0.4	2	0.6	1.16	1.13	0.29	7.53	1	0.05	0.13	0.02	29.5	3.8	2.3	0.5	1	1	2	3	1	Other or unknown
30909	69	23.78	4.5	0.8	0.7	1.1	0.4	2.9	0.6	0.37	0.2	0.18	3.32	0.77	0.05	0.05	0.08	36.7	0.2	2.2	0.3	1	2	1	4	1	Other or unknown
30957	72	27.47	7.3	0.8	0.7	0.9	0.4	4	1.2	2.68	0.67	0.32	3.63	1.72	0.15	0.11	0.08	33.2	0.3	3.1	0.1	1	1	1	1	1	Other or unknown
30959	55	36.75	233.7	0.8	0.7	154.7	0.4	25	1	1.72	0.21	0.33	10.25	1.87	0.08	0.36	0.09	54.9	0.1	2	0.6	1	2	1	1	1	Other or unknown
30976	68	28.45	70.8	0.8	0.7	37.4	0.4	17	0.6	0.22	0.25	0.21	6.42	0.9	0.16	0.31	0.14	54.8	0.4	3.5	2	3	3	1	4	1	Other or unknown
31019	71	52.36	2.1	0.8	0.7	0.3	0.4	3	0.6	0.58	0.21	0.25	2.2	0.23	0.05	0.03	0.09	29.4	0.3	0.4	0.3	1	1	2	1	1	Other or unknown
31062	39	21.65	4.6	0.8	0.7	1.3	0.4	2.1	1.4	0.43	0.06	0.14	2.41	0.23	0.05	0.07	0.02	17.4	0.3	0.7	1.7	3	3	2	1	1	Other or unknown
31089	42	33.37	6.4	0.8	1.3	0.8	0.4	4	1.8	1.66	0.59	0.3	4.72	0.39	0.05	0.24	0.04	52.1	1.2	1.1	1	3	1	2	3	1	Other or unknown
31090	54	45.95	1.9	0.8	0.7	0.3	0.4	1.2	0.6	1	0.16	0.14	0.72	0.34	0.05	0.04	0.14	33.8	0.3	0.5	0.14	1	1	2	5	1	Other or unknown
31111	34	29.41	7.3	0.8	0.7	2.3	0.4	2	1.2	3.81	0.17	0.28	7.98	0.63	0.1	0.26	0.18	32.7	0.1	1	0.9	3	3	1	3	1	Other or unknown
31114	55	21.28	4.1	0.8	0.7	0.3	0.4	3	0.6	0.38	0.55	0.3	2.54	0.58	0.05	0.14	0.02	13.8	0.9	1.4	0.9	1	2	2	3	1	Other or unknown
31125	54	37.66	22.4	0.8	0.7	5.8	0.4	8	1	5.43	0.18	0.63	16.22	0.94	0.13	0.19	0.4	95.1	0.1	0.9	2	3	3	1	3	1	Other or unknown
31151	59	29.51	8.98	0.85	0.71	2.5	0.42	4.7	0.64	2.75	0.294	0.554	6.4	1.38	0.088	0.107	0.188	67.5	0.56	3.23	0.54	2	2	2	4	1	Other or unknown
31186	46	33.6	20.49	0.85	0.71	11.1	0.42	6.91	0.64	1.05	0.563	0.368	9.52	0.44	0.698	0.273	0.218	60.9	0.63	0.68	1.4	1	2	2	1	1	Other or unknown
31285	57	33.24	2.17	0.85	0.71	0.28	0.42	3.68	0.64	0.82	0.073	0.243	2.91	0.37	0.045	0.104	0.035	21.9	0.22	2.39	1.15	3	2	2	3	1	Other or unknown
31291	52	39.5	15.29	0.85	0.71	5.87	0.42	5.07	0.64	1.54	0.214	0.296	9.14	0.81	0.083	0.314	0.042	30.4	0.23	1.74	3.77	3	3	1	4	1	Other or unknown
31297	85	26.87	32.86	0.85	1.15	6.64	0.42	16.5	4.32	4.67	1.32	0.59	11	2.13	0.18	0.168	0.268	86.3	0.66	3.15	1.46	2	3	2	3	1	Other or unknown
31334	55	43	8.94	0.85	0.71	3.5	0.42	3.09	1.03	1.76	0.592	0.442	15.6	0.87	0.177	0.396	0.027	190	0.26	1.54	1.73	3	1	2	4	1	Other or unknown
31393	70	NA	2.09	0.85	0.71	0.28	0.42	1.2	0.64	1.34	0.398	0.155	2.94	0.53	0.062	0.032	0.029	51.7	0.63	2.25	0.23	1	1	1	4	1	Other or unknown
31457	61	22.44	3.1	0.85	0.71	1	0.42	2.83	0.64	0.23	0.293	0.104	2.92	0.24	0.035	0.192	0.022	19.1	0.33	1.23	1.12	2	3	2	1	1	Other or unknown
31483	50	32.55	16.17	0.85	0.71	3.93	8.91	1.75	0.64	1.28	0.201	0.414	6.95	0.35	0.077	0.196	0.03	35.6	0.24	0.64	0.23	3	3	1	3	1	Other or unknown
31520	53	25.73	43.65	0.85	0.71	6.55	0.42	24.6	0.64	0.89	0.105	0.413	5.09	2.9	0.085	0.176	0.136	14.1	0.14	9.22	2	1	2	1	4	1	Other or unknown
31531	80	25.73	11.82	0.85	1	2	0.42	7.02	2.06	2.36	0.378	0.253	4.39	0.63	0.023	0.093	0.102	30.1	0.46	2.17	0.88	3	NA	2	3	1	Other or unknown
31548	69	34.59	16.71	0.85	0.71	1.57	0.42	9.58	1.36	6.87	1.66	0.627	13.4	2.17	0.151	0.463	0.078	133	2.95	1.54	1.26	1	2	1	1	1	Other or unknown
31569	62	28.08	6.3	0.85	0.71	0.51	0.42	4	0.64	0.86	0.702	0.437	5.38	1.56	0.111	0.102	0.166	49.2	0.29	1.87	0.7	2	3	2	3	1	Other or unknown
31592	62	26.98	5.07	0.85	0.71	0.28	0.42	3.57	0.64	0.82	0.488	0.331	8.01	1.45	0.039	0.343	0.078	39.6	0.65	4.32	1.26	1	1	2	1	1	Other or unknown
31599	42	33.71	8.08	0.85	0.71	6.09	0.42	2.04	0.64	0.56	0.048	0.175	4.48	0.16	0.105	0.099	0.023	31.2	0.14	0.94	1.03	3	2	1	3	1	Other or unknown
31640	44	27.58	7.56	0.85	0.71	0.28	0.42	3.73	0.64	21.1	0.658	0.262	6.03	1.22	0.089	0.214	0.723	34.3	0.75	1.34	0.23	1	1	2	1	1	Other or unknown
31717	45	33.06	17.88	0.85	0.71	6.29	0.42	8.08	1.57	1.36	0.373	0.176	4.21	0.81	0.058	0.134	0.097	27.6	0.37	1.87	1.37	1	1	2	2	1	Other or unknown
31748	50	23.04	8	0.85	0.71	4.14	0.42	2.99	0.64	2.03	0.155	0.397	5.92	0.74	0.189	0.105	0.136	33.6	0.14	1.47	1.31	3	1	1	3	1	Other or unknown
31767	45	39.44	19.17	0.85	0.71	12.6	0.42	2.39	0.64	0.59	0.752	1.93	6.78	0.83	0.05	0.325	0.283	228	0.8	1.1	1.97	2	3	2	3	1	Other or unknown
31785	83	20.1	1.99	0.85	0.71	0.28	0.42	1.84	0.64	0.53	1.78	0.158	2.93	0.37	0.023	0.075	0.015	15.9	1.15	1.3	0.37	3	3	2	3	1	Other or unknown
31814	58	29.53	3.85	0.85	0.71	0.28	0.42	2.09	0.64	2.03	0.579	0.341	2.45	0.97	0.474	0.041	0.165	32.1	0.5	4.24	0.23	3	1	1	3	1	Other or unknown
31894	61	32.96	0.52	0.85	0.71	0.28	0.42	1.2	0.64	0.42	0.196	0.074	2.29	0.15	0.023	0.078	0.015	15.1	0.27	1.02	0.23	3	2	2	1	1	Other or unknown
31926	51	41.56	1.73	2.2	10	0.28	0.42	1.2	0.64	0.91	0.092	0.176	1.92	0.19	0.023	0.073	0.091	46.5	0.14	0.78	0.46	2	2	2	3	1	Other or unknown
31946	65	24.71	3.11	0.85	0.71	0.92	0.42	2.14	0.64	0.49	0.452	0.728	4.69	2.17	0.062	0.344	0.097	69.2	0.14	12.1	0.23	2	2	2	3	1	Other or unknown
31964	77	31.32	2.74	0.85	0.71	0.71	0.42	2.24	0.64	0.31	0.097	0.268	2.76	0.45	0.023	0.09	0.135	28.2	0.14	1.06	2.57	3	2	1	3	1	Other or unknown
31966	60	22.34	2.71	0.85	0.71	0.28	0.42	1.91	0.64	1.37	0.201	0.128	2.23	0.3	0.023	0.108	0.101	53.9	0.43	0.98	0.23	3	2	2	4	1	Other or unknown
31979	51	24.06	6.99	0.85	0.71	1.4	0.42	4.05	0.64	0.94	0.154	0.409	5.03	0.51	0.04	0.291	0.108	39.9	0.14	1.61	1.62	3	2	1	3	1	Other or unknown
32014	59	27.43	1.4	0.85	0.71	0.28	0.42	1.2	0.64	0.48	0.06	0.119	1.3	0.2	0.044	0.033	0.025	10	0.22	1.82	0.4	3	3	2	3	1	Other or unknown
32022	70	31.19	10.31	0.85	0.71	0.28	0.42	6.69	1.06	1.28	1	0.59	6.2	3.49	0.112	0.178	0.274	136	0.51	3.53	0.34	1	NA	1	1	1	Other or unknown
32062	73	32.25	26.93	1.53	0.71	0.28	0.42	16.1	3.11	0.72	0.451	0.488	7.78	3.23	0.071	0.243	0.167	65.3	0.34	3.29	0.23	1	1	1	1	1	Other or unknown
32068	81	34.25	2.6	0.85	0.71	0.28	0.42	1.2	0.64	0.46	0.062	0.105	1.32	0.26	0.023	0.056	0.062	27.7	0.14	1.54	0.86	1	2	2	3	1	Other or unknown
32075	85	26.25	23.75	0.85	0.71	7.62	0.42	1.2	0.64	0.21	0.883	0.638	8.48	1.07	0.137	0.235	0.385	253	0.37	1.42	1.65	2	2	2	3	1	Other or unknown
32082	60	22.27	10.13	0.85	0.71	6.31	0.42	2.81	0.64	0.85	0.793	0.351	3.37	1.2	0.113	0.124	0.015	39	1.03	3.36	1.59	2	3	1	4	1	Other or unknown
32197	43	36.37	5.22	0.85	0.71	1.34	0.42	2.7	0.64	0.26	0.138	0.459	2.5	0.45	0.023	0.095	0.045	25.6	0.32	1.67	1.38	1	2	2	1	1	Other or unknown
32202	81	22.96	9.31	0.85	0.71	5.64	0.42	2.16	1.24	0.18	0.95	0.175	3.1	0.79	0.043	0.114	0.203	24.6	1.98	9.76	1.1	2	2	1	3	1	Other or unknown
32204	40	31.13	10.24	0.85	0.71	3.88	0.42	2.9	0.64	1.15	0.447	0.28	4.09	0.4	0.07	0.093	0.015	16.8	0.32	1.33	1.15	3	3	2	1	1	Other or unknown
32270	57	49.61	4.36	0.85	0.71	0.28	0.42	3.13	0.64	3.78	0.206	0.317	6.06	0.41	0.023	0.124	0.185	90.4	0.58	1.19	0.23	3	2	2	3	1	Other or unknown
32271	83	27.53	7.45	0.85	0.71	0.46	0.42	4.91	1.01	3.52	0.534	0.71	11	3.77	0.095	0.287	0.042	97.4	0.29	2.85	0.42	3	3	1	3	1	Other or unknown
32296	43	41.96	4.61	0.85	0.71	1.11	0.42	2.42	0.64	1.86	0.22	0.466	6.38	0.52	0.071	0.287	0.058	37.7	0.2	1.35	0.73	3	2	1	3	1	Other or unknown
32350	76	27.46	6.42	0.85	0.71	1.52	0.42	4.31	0.64	3.2	0.602	1.16	2.92	1.43	0.045	0.262	0.646	82.5	0.41	2.93	5.44	1	2	1	4	1	Other or unknown
32401	40	25.38	18.59	0.85	0.71	1.13	0.42	9.66	2.14	2.73	2.28	1.07	11.5	1.81	0.183	0.319	0.308	134	0.63	1.19	0.23	2	2	2	1	1	Other or unknown
32443	69	42.08	5.03	0.85	0.71	3.63	0.42	2.17	0.64	1.42	0.144	0.285	2.26	0.45	0.023	0.103	0.038	28.8	0.35	2.03	0.6	3	2	2	3	1	Other or unknown
32447	65	26.74	18.73	1.38	0.71	2.02	0.42	9.92	2.05	1.01	0.762	0.309	8.56	1.83	0.261	0.463	0.374	100	0.53	4.07	1.36	3	2	1	3	1	Other or unknown
32599	45	24.38	16.16	1.97	0.71	0.28	0.42	6.32	4.21	1.61	0.127	0.215	2.45	0.25	0.035	0.106	0.044	34	0.14	0.71	1.34	2	2	2	3	1	Other or unknown
32601	58	35.34	4.54	0.85	0.71	1.39	0.42	1.78	0.64	1.35	0.945	0.456	4.33	0.69	0.044	0.068	0.027	38.8	1.77	2.97	0.86	1	NA	2	3	1	Other or unknown
32632	55	28.13	0.81	0.85	0.71	0.28	0.42	1.2	0.64	0.08	0.085	0.054	1.2	0.16	0.023	0.092	0.015	4.71	3.06	2.65	0.44	2	3	2	3	1	Other or unknown
32644	84	31.72	5.6	0.85	1.39	2.98	0.42	2.28	1.04	1.15	0.167	0.149	1.77	0.56	0.034	0.058	0.111	26.6	0.35	1.98	1.34	1	1	1	3	1	Other or unknown
32668	34	24.03	12.77	0.85	0.71	3.92	0.42	5.78	1.34	2.57	0.733	0.286	8.73	1.34	0.531	0.265	0.067	82	1.2	1.41	2.24	1	2	2	3	1	Other or unknown
32684	67	33.24	17.75	0.85	0.71	4.44	0.42	3.51	0.64	2.17	0.557	0.215	2.74	0.65	0.04	0.168	0.054	63.8	0.52	1.56	1.6	2	2	2	4	1	Other or unknown
32691	43	23.89	343.5	2.06	0.71	304	0.42	7.98	1.01	0.74	0.839	0.208	3.72	2.27	0.173	0.225	0.112	9.09	2.23	5.8	4.19	2	2	1	4	1	Other or unknown
32709	47	44.32	13.78	0.85	0.71	0.68	0.42	9.16	1.28	2.95	0.328	15	12.4	0.39	0.083	0.164	0.317	66.2	0.24	0.51	2.67	3	2	2	3	1	Other or unknown
32756	69	40.18	13.73	0.85	0.71	6.93	0.42	6.38	0.64	5.99	0.196	0.517	8.68	1.84	0.088	0.18	0.113	27.6	0.24	3.43	0.93	2	2	1	3	1	Other or unknown
32770	58	NA	6.26	0.85	1.32	0.28	0.42	3.81	1.28	7.9	0.36	0.656	5.3	0.88	0.047	0.171	0.029	98.1	0.39	1.66	0.23	2	1	1	5	1	Other or unknown
32775	69	38.68	8.88	0.85	0.71	0.85	0.42	6.94	1.07	1.7	0.446	0.272	3.22	1.21	0.034	0.441	0.262	33	0.56	3.18	1.9	1	2	1	4	1	Other or unknown
32808	76	NA	31.03	0.85	0.71	18.3	0.42	8.79	0.64	3.65	0.355	0.603	4.73	0.73	0.069	0.131	0.107	92.3	0.51	1.73	0.63	3	2	2	5	1	Other or unknown
32855	85	26.72	5.47	0.85	0.71	0.28	0.42	3.74	1.05	0.54	0.212	0.53	6.81	0.38	0.175	0.241	0.158	66.3	0.27	0.67	0.23	1	1	2	4	1	Other or unknown
32926	70	28.36	3.01	0.85	0.71	0.6	0.42	1.2	0.64	0.76	0.131	0.179	2.86	0.48	0.032	0.219	0.015	31.1	0.47	5.68	2.03	3	3	1	3	1	Other or unknown
32938	79	26.52	2.22	0.85	0.71	1.77	0.42	1.2	0.64	0.32	0.089	0.112	1.7	0.28	0.023	0.124	0.015	9.76	0.43	1.75	0.23	2	2	2	3	1	Other or unknown
32941	56	36.31	10.89	0.85	0.71	3.88	0.42	4.81	0.64	4.66	0.383	0.625	3.04	0.68	0.047	0.083	0.084	54.6	0.39	1.88	0.23	3	2	2	1	1	Other or unknown
32948	38	29.06	16.48	0.85	0.71	10.8	0.42	3.65	0.64	0.92	0.2	0.266	1.14	0.12	0.09	0.054	0.112	71.4	0.24	0.5	0.23	1	1	1	3	1	Other or unknown
32972	67	23.26	2.78	0.85	0.71	1.18	0.42	1.2	0.64	0.25	0.056	0.145	1.03	0.3	0.023	0.032	0.038	22.4	0.38	2.33	0.23	2	2	2	1	1	Other or unknown
33077	72	29.97	9.53	0.85	0.71	0.54	0.42	4.68	0.64	1.59	0.524	0.357	3.72	0.79	0.125	0.224	0.129	33.4	0.3	1.47	1.07	3	2	1	3	1	Other or unknown
33096	81	21.44	2.37	0.85	0.71	0.73	0.42	1.2	0.64	0.22	0.092	0.149	1.65	1.21	0.023	0.056	0.015	27.6	0.32	5.59	0.38	3	3	1	4	1	Other or unknown
33144	58	34.58	4.88	0.85	0.71	0.72	0.42	3.34	0.64	1.17	0.055	0.205	5.22	0.31	0.023	0.218	0.042	27.4	0.14	1.09	1.1	3	3	1	3	1	Other or unknown
33168	52	25.54	13.69	0.85	0.71	12.6	0.42	1.2	0.64	0.56	0.089	0.085	0.7	0.29	0.023	0.047	0.015	7.96	1.12	4.99	1.03	2	1	1	3	1	Other or unknown
33207	62	21.22	121.9	0.85	0.71	105	0.42	3.43	0.64	1.02	0.371	0.437	6.24	0.71	0.043	0.139	0.069	16.1	3.02	2.65	1.99	1	2	2	3	1	Other or unknown
33236	68	30	54.46	0.85	0.71	38.9	0.42	10.8	0.64	0.4	0.438	0.386	10.5	1.08	0.151	0.528	0.083	72.8	0.34	1.49	2.1	3	2	2	3	1	Other or unknown
33245	32	29.05	8.38	0.85	0.71	1.41	0.42	4.47	0.64	3	0.03	0.898	7.84	0.38	0.032	0.216	0.036	66.6	0.14	0.76	0.23	3	2	2	3	1	Other or unknown
33260	67	28.54	10.02	0.85	0.71	6.73	0.42	1.2	0.64	1.07	0.466	0.093	2.06	0.46	0.084	0.082	0.065	41.9	0.46	1.38	0.23	1	2	1	3	1	Other or unknown
33280	35	29.98	8.65	0.85	0.71	2.14	0.42	5.5	1.1	1.6	0.475	0.308	8.56	0.44	0.17	0.445	0.322	94.1	0.14	0.71	0.23	3	2	2	3	1	Other or unknown
33320	85	23.64	4.82	0.85	0.71	2.63	0.42	1.2	0.64	0.3	0.178	0.06	1.84	0.6	0.023	0.045	0.056	66.7	0.31	3.14	0.89	1	2	2	4	1	Other or unknown
33338	85	27.95	5.94	0.85	0.71	3.8	0.42	2.27	0.64	1.04	0.347	0.98	2.98	1.05	0.065	0.078	0.087	24.7	0.61	4.15	1.01	3	2	2	3	1	Other or unknown
33363	57	25.43	27.74	0.85	0.71	18	0.42	4.24	0.64	0.96	0.102	0.261	8.4	0.78	0.043	0.297	0.015	43	0.28	1.5	1.2	3	3	2	3	1	Other or unknown
33426	43	29.25	24.24	0.85	0.71	11.8	0.42	6.17	1.5	3.45	0.753	0.408	11.6	1.93	0.133	0.158	0.162	60.6	0.54	2.01	1.28	3	2	1	3	1	Other or unknown
33437	41	28.98	5.83	0.85	0.71	0.49	0.42	2.82	0.64	1.99	0.581	0.482	4.99	1.27	0.106	0.187	0.064	59.1	1.03	2.27	2.08	3	1	1	5	1	Other or unknown
33468	22	25.76	7.07	0.85	0.71	0.28	0.7	3.5	1.53	2.62	0.338	0.701	4.73	0.8	0.163	0.176	1.134	133	2.17	1.22	0.23	2	NA	1	3	1	Other or unknown
33517	71	27	16.08	0.85	0.71	1.34	0.42	7.53	1.03	3.17	0.391	0.574	4.15	1.11	0.043	0.172	0.072	39.4	0.26	2.61	0.57	1	2	1	1	1	Other or unknown
33607	27	30.87	6.92	0.85	0.71	2.84	0.42	3.18	0.64	5.01	0.461	0.302	6.06	0.38	0.097	0.461	0.326	74.9	0.14	0.38	0.23	3	2	2	3	1	Other or unknown
33617	48	25.12	48.91	4.62	3.52	0.78	0.42	20.5	8.62	9.79	0.585	9.21	5.92	1.38	0.19	0.269	0.181	56	0.61	3.66	1.38	2	3	1	3	1	Other or unknown
33673	85	31.89	14.18	0.85	0.71	1.09	0.42	8.68	2.32	0.81	0.706	17.1	8.12	1.42	0.039	0.125	0.116	101	0.85	2.22	0.23	3	2	1	3	1	Other or unknown
33675	56	38.29	42.16	0.85	0.71	0.68	0.42	29.2	2.29	1.23	0.279	0.461	8.54	0.46	0.056	0.318	0.658	136	0.14	0.79	0.88	3	2	2	3	1	Other or unknown
33726	66	39.61	6.72	0.85	0.71	0.28	0.42	2.73	0.64	3.3	0.216	0.505	7.9	2.24	0.081	0.168	0.015	70.1	0.3	2.19	0.26	1	1	1	1	1	Other or unknown
33730	46	25	5.45	0.85	0.71	0.63	0.42	3.45	0.64	0.83	0.933	0.249	2.34	0.86	0.058	0.047	0.408	27.3	1.46	3	0.35	2	NA	2	3	1	Other or unknown
33744	48	28.54	4.79	0.85	0.71	1.08	0.42	2.98	0.99	1.09	1.81	0.294	15.9	0.58	0.496	0.285	0.029	43.1	0.87	1.33	0.5	2	1	2	3	1	Other or unknown
33792	73	24.5	1.41	0.85	0.71	0.28	0.42	1.81	0.64	0.23	0.094	0.251	1.35	0.26	0.023	0.021	0.015	11.5	0.14	3.12	0.37	1	1	2	1	1	Other or unknown
33854	63	34.33	1.81	0.85	0.71	0.28	0.42	1.2	0.64	0.81	0.101	0.13	1.97	0.07	0.053	0.046	0.209	15.5	0.46	0.48	0.23	1	1	2	1	1	Other or unknown
33864	61	26.29	11.76	0.85	0.71	3.21	0.42	6.17	1.09	0.57	0.705	0.279	9.13	1.88	0.05	0.222	0.056	47.6	0.31	4.53	3.97	3	3	2	3	1	Other or unknown
33899	30	40.61	5.01	0.85	0.71	0.28	0.42	3.32	0.64	6.23	0.222	0.689	7.05	0.39	0.116	0.264	0.521	99.7	0.14	0.42	0.23	3	1	2	3	1	Other or unknown
33947	64	28.44	8.36	0.85	0.71	1.41	0.42	4.72	0.64	2.97	0.835	0.278	6.26	0.97	0.08	0.112	0.043	51.7	0.6	2.63	1.47	3	3	1	3	1	Other or unknown
33959	81	25.7	2.96	0.85	0.71	1.1	0.42	1.88	0.64	0.99	0.268	0.455	3.2	1	0.043	0.137	0.058	26.3	0.94	3.72	1.03	1	1	2	3	1	Other or unknown
33972	65	21.26	11.56	0.85	0.71	3.14	0.42	4.64	0.9	14.6	2.38	1.45	17.4	2.54	0.044	0.305	0.13	92.3	0.73	1.82	0.88	3	2	1	4	1	Other or unknown
33990	82	28.84	173.2	0.85	0.71	145	0.42	5.4	0.64	0.96	0.816	0.6	9.33	0.93	0.22	0.178	1.207	80.5	0.43	1.75	0.44	3	2	1	3	1	Other or unknown
34062	67	43.3	0.52	0.85	0.71	0.28	0.42	1.2	0.64	0.65	0.03	0.132	1.58	0.12	0.023	0.116	0.015	6.28	0.28	2.42	1.18	3	2	2	3	1	Other or unknown
34086	64	33.4	22.94	0.85	0.71	12.8	0.42	4.82	0.64	0.52	1.25	0.366	6.63	0.44	0.141	0.256	0.102	107	0.66	0.67	0.23	1	2	1	3	1	Other or unknown
34096	82	27.79	2.51	0.85	0.71	0.28	0.42	1.83	0.64	0.65	0.157	0.303	3.17	0.19	0.023	0.107	0.073	61.7	0.52	1.94	1.19	1	3	1	3	1	Other or unknown
34123	43	25.76	16.19	0.85	0.71	1.89	0.42	8.41	1.08	5.86	0.672	0.843	8.6	0.75	0.112	0.427	0.166	103	0.14	0.91	2.08	3	3	1	3	1	Other or unknown
34165	52	34.95	6.21	0.85	0.71	0.28	0.42	4.15	0.64	0.97	1.03	0.443	8.11	0.74	0.07	0.352	0.047	47.6	0.77	1.95	0.23	2	2	2	3	1	Other or unknown
34173	78	20.58	3.45	0.85	0.71	0.28	0.42	1.86	0.64	1.91	1.6	0.816	5.53	0.89	0.046	0.119	0.222	176	1.4	1.94	0.23	2	2	1	3	1	Other or unknown
34310	40	43.07	4.84	0.85	0.71	0.28	0.42	2.62	0.64	5.29	0.999	0.472	7.36	0.67	0.088	0.309	0.077	41.2	1.66	0.76	0.23	1	1	2	3	1	Other or unknown
34361	85	31.56	8.45	0.85	0.71	0.77	0.42	4.28	0.99	0.25	0.811	0.4	12.1	5.27	0.22	0.322	0.051	85.9	0.46	2.46	0.39	1	2	2	3	1	Other or unknown
34375	75	35.61	18.51	0.85	0.71	3.53	0.42	12	0.96	6.86	0.658	0.898	6.7	1.11	0.17	0.139	0.076	47.1	0.66	1.07	6.14	2	2	2	1	1	Other or unknown
34393	69	23.03	3.58	0.85	0.71	0.28	0.42	2.24	0.64	1.37	0.807	0.468	3.97	2.83	0.055	0.252	0.061	25.9	1.35	5.95	0.23	2	3	1	3	1	Other or unknown
34405	57	26.39	7.53	0.85	0.71	0.28	0.42	3	1.25	1.98	0.505	0.95	8.25	6.8	0.138	0.501	0.085	100	0.41	10.5	0.23	3	3	1	3	1	Other or unknown
34408	56	29.51	56.73	0.85	0.71	31.2	0.42	8.06	1.14	0.96	1.76	0.558	7.29	0.8	0.231	0.199	0.428	128	1.98	0.94	2.21	3	1	1	3	1	Other or unknown
34427	74	26.86	2.7	0.85	0.71	0.28	0.42	2.24	0.64	2.3	0.753	0.347	4.49	1.24	0.122	0.111	0.081	41.1	0.58	2.51	0.23	1	1	2	1	1	Other or unknown
34479	32	28.8	2.33	0.85	0.71	0.9	0.42	1.2	0.64	0.23	0.082	0.557	0.778	0.24	0.023	0.08	0.068	14.2	0.8	1.86	0.82	2	2	2	4	1	Other or unknown
34504	58	40.26	5.22	0.85	0.71	4.67	0.42	1.2	0.64	0.22	0.03	0.067	0.611	0.12	0.023	0.03	0.025	5.41	0.5	1.22	0.76	2	3	2	5	1	Other or unknown
34569	69	22.72	19.28	0.85	0.71	6.45	0.42	4.61	1.04	2.21	0.878	1.6	12.5	0.88	0.125	0.433	0.35	126	0.3	0.96	0.73	3	NA	1	3	1	Other or unknown
34594	76	33.39	2.9	0.85	0.71	0.76	0.42	2.19	0.64	0.08	0.294	0.092	1.45	1.14	0.084	0.036	0.035	20.2	0.37	6.26	1.19	1	2	1	4	1	Other or unknown
34596	79	31.3	1.03	0.85	0.71	0.65	0.42	1.2	0.64	0.16	0.112	0.096	1.08	0.21	0.023	0.044	0.015	10.8	0.36	2.33	0.23	1	1	2	4	1	Other or unknown
34607	63	25.49	1.51	0.85	0.71	0.28	0.42	1.2	0.64	0.49	0.092	0.084	0.499	0.22	0.023	0.024	0.374	60.5	0.33	1.15	1.14	2	2	2	1	1	Other or unknown
34647	70	18.21	1.48	0.85	0.71	0.51	0.42	1.2	0.64	0.66	0.389	0.129	2.27	0.32	0.023	0.076	0.015	12.3	1.01	3.61	2.47	1	2	2	3	1	Other or unknown
34656	65	35.16	9.84	0.85	0.71	1.04	0.42	6.9	1.2	1.59	0.118	0.317	8.01	0.67	0.023	0.359	0.088	53.5	0.14	1.76	0.44	3	3	1	4	1	Other or unknown
34662	44	31.07	6.16	0.85	0.71	1.53	0.42	3.96	0.64	1.97	0.283	1.46	6.04	1.18	0.094	0.156	0.186	38.1	1.29	1.25	0.77	1	2	2	1	1	Other or unknown
34669	40	23.77	6.14	0.85	0.71	1.71	0.42	2.75	0.64	3	0.228	0.169	3.55	0.62	0.023	0.101	0.029	4.64	1.02	3	0.98	2	2	1	3	1	Other or unknown
34713	72	25.58	3.39	0.85	0.71	0.28	0.42	2.32	1.03	3.65	0.476	0.634	5.55	0.53	0.042	0.092	0.062	63.8	0.29	0.85	0.51	3	2	1	3	1	Other or unknown
34822	46	28.44	440.8	1.43	0.71	318	0.42	12.7	1.62	4.29	1.79	0.687	3.28	0.75	0.089	0.158	0.133	48.1	2.75	1.64	0.97	3	2	1	3	1	Other or unknown
34827	54	23.8	12.73	0.85	0.71	5.95	0.42	4.48	1.58	0.44	0.639	0.238	3.11	0.71	0.036	0.104	0.038	62.8	0.34	1.63	0.81	2	2	2	2	1	Other or unknown
34850	71	25.19	28.91	1.23	0.71	6.63	0.42	14.3	2.86	0.71	0.728	0.331	9.78	1.53	0.069	0.275	0.241	40.2	0.53	2.54	5.05	2	3	1	3	1	Other or unknown
34939	35	39.45	17.6	0.85	0.71	2.97	0.42	9.83	1.98	4.9	0.78	0.79	9.22	0.55	0.126	0.335	0.074	53.2	0.26	0.69	0.84	3	2	2	3	1	Other or unknown
35078	47	40.96	98.35	0.85	0.71	90.1	0.42	5.33	0.64	1.45	0.345	0.576	5.98	1.09	0.118	0.204	0.163	74.9	0.39	1.73	2.99	1	2	2	4	1	Other or unknown
35099	80	30.85	5.49	0.85	0.71	0.28	0.42	2.15	0.64	6.69	0.18	0.269	4.3	0.63	0.067	0.112	0.064	43.6	0.34	2.57	0.52	1	2	1	3	1	Other or unknown
35119	46	26.36	4.3	0.85	0.71	1.7	0.42	2.11	0.64	1.3	0.051	0.322	1.84	0.18	0.051	0.065	0.015	14	0.2	0.59	0.92	3	2	2	3	1	Other or unknown
35120	76	33.07	3.06	0.85	0.71	0.28	0.42	2.02	0.64	0.23	0.244	0.157	1.85	0.55	0.175	0.106	0.282	62.9	0.25	1.47	0.23	1	2	1	4	1	Other or unknown
35122	70	29.65	18.86	0.85	0.71	9.58	0.42	4.64	0.64	4.53	0.385	0.654	6.44	0.71	0.069	0.14	0.127	128	0.32	1.61	1.68	2	2	2	3	1	Other or unknown
35151	81	27.34	3.12	0.85	1.34	0.28	0.42	2.75	1.4	0.79	0.351	0.195	3.4	0.84	0.023	0.101	0.036	29.2	0.7	3.01	1.27	2	2	2	3	1	Other or unknown
35178	69	22.48	11.14	0.85	0.71	6.45	0.42	5.03	0.64	1.44	0.085	0.225	1.8	0.35	0.023	0.044	0.029	48.1	0.42	2.14	3.89	3	3	1	4	1	Other or unknown
35185	81	26.8	27.81	0.85	0.71	2.17	0.42	12.3	4.2	4.37	0.792	0.707	8.03	1.34	0.14	0.131	0.621	227	0.51	1.83	0.75	1	2	1	3	1	Other or unknown
35198	61	23.67	13.86	0.85	0.71	9.88	0.42	2.63	0.64	0.87	0.059	0.098	2.86	0.38	0.023	0.083	0.067	18	0.32	2.9	8.28	2	3	2	5	1	Other or unknown
35206	68	29.71	3.3	0.85	0.71	0.28	0.42	2.77	0.64	0.44	0.36	0.216	3.65	0.65	0.071	0.11	0.075	60.3	0.6	3.43	0.23	1	2	1	3	1	Other or unknown
35233	47	43.83	11.51	0.85	0.71	0.28	0.42	1.73	0.64	2.39	0.435	0.58	5.06	1.17	0.11	0.206	0.13	112	0.48	1.97	0.88	2	2	1	4	1	Other or unknown
35273	79	28.87	27.31	0.85	0.71	20.2	0.42	3.62	0.64	0.67	0.37	0.616	5.23	1.21	0.066	0.112	0.05	62.8	0.5	3.2	1.16	1	2	1	3	1	Other or unknown
35313	76	21.06	0.52	0.85	0.71	0.28	0.42	1.2	0.64	0.31	0.196	0.169	1.39	0.07	0.023	0.022	0.015	5.74	1.64	2.15	0.96	1	2	2	5	1	Other or unknown
35329	55	30.45	1.72	0.85	0.71	0.28	0.42	1.2	0.64	0.18	0.079	0.048	0.612	0.13	0.023	0.022	0.015	3.9	1.21	2.61	0.56	3	3	1	3	1	Other or unknown
35408	66	24.62	9.63	0.85	0.71	1.65	0.42	5.6	0.64	1.94	0.476	0.259	1.92	0.64	0.057	0.067	0.015	18.8	0.89	3.48	0.4	1	2	1	3	1	Other or unknown
35439	78	23.59	4	0.85	0.71	1.2	0.42	2.45	0.64	0.63	0.331	0.191	2.22	0.47	0.075	0.043	0.124	39.1	0.41	1.21	0.69	2	2	2	4	1	Other or unknown
35473	49	28.28	13.52	0.85	1.22	5.9	0.42	3.37	1.2	1.22	1.04	0.266	3.02	2.53	0.112	0.148	0.225	65.6	2.07	4.78	3.74	3	1	1	4	1	Other or unknown
35507	85	20.73	44.05	0.85	0.71	30.3	0.42	8.45	1.59	0.58	0.701	6.63	9.5	3.17	0.105	0.16	0.06	69.4	0.56	7.23	1.45	3	3	2	3	1	Other or unknown
35547	73	27.12	1.61	0.85	0.71	0.58	0.42	1.2	0.64	0.64	0.15	0.102	1.95	0.26	0.023	0.037	0.031	15.9	0.37	2.55	2.46	3	NA	1	3	1	Other or unknown
35564	66	33.15	1.92	0.85	0.71	1.05	0.42	1.2	0.64	1.28	0.398	0.102	2.3	0.36	0.023	0.051	0.037	13.5	0.88	1.29	0.23	1	2	2	3	1	Other or unknown
35584	25	29.36	3.45	0.85	0.71	0.28	0.42	2.97	0.64	1.3	0.082	0.205	3.21	0.6	0.199	0.074	1.133	54.1	0.71	1.2	1.1	1	2	1	3	1	Other or unknown
35614	73	23.39	28.87	0.85	0.71	20.9	0.42	5.19	0.64	1.23	0.549	0.418	3.6	0.77	0.075	0.166	0.635	52.8	0.14	1.51	2.06	2	2	1	3	1	Other or unknown
35619	72	28.53	1.56	0.85	0.71	0.28	0.42	1.2	0.64	0.13	0.03	0.053	0.848	0.1	0.023	0.017	0.015	6.74	0.2	1.29	0.45	1	1	1	3	1	Other or unknown
35685	51	23.99	13.63	0.85	0.71	4.31	0.42	7.31	0.64	0.99	0.501	0.28	3.94	1.1	0.135	0.286	0.084	6.62	0.95	3.4	8.44	3	2	1	4	1	Other or unknown
35686	54	35.12	10.33	0.85	0.71	6.07	0.42	2.6	0.64	0.62	1.21	0.195	7.08	0.66	0.062	0.114	0.029	21.3	0.75	1.11	0.34	2	1	2	3	1	Other or unknown
35783	80	23.18	98.72	0.85	0.71	61.7	0.42	11.1	1.1	1.65	0.396	0.415	7.3	6.85	0.088	0.19	0.25	67.9	0.21	0.92	11.6	3	3	1	3	1	Other or unknown
35788	72	28.88	20.68	0.85	0.71	8.78	0.42	7.21	1.43	2.16	0.385	0.541	11.4	2.03	0.178	0.278	0.083	249	0.14	1.77	0.89	3	3	1	3	1	Other or unknown
35798	65	26.08	1.56	0.85	0.71	0.28	0.42	1.2	0.64	0.56	0.21	0.239	3.77	0.57	0.04	0.098	0.087	19.4	0.28	2.29	2.55	2	1	1	3	1	Other or unknown
35809	74	28.08	22.27	0.85	0.71	10.2	3.43	4.36	0.64	0.51	1.15	0.337	9.8	1.3	0.082	0.181	0.158	35.9	0.21	1.76	2.14	1	2	1	4	1	Other or unknown
35891	63	29.82	2.4	0.85	0.71	0.28	0.42	1.86	0.64	1	0.795	0.238	9.31	2.29	0.092	0.125	0.081	66.2	0.8	5.36	0.89	3	NA	1	4	1	Other or unknown
35922	69	33.91	5	0.85	0.71	0.28	0.42	3.65	0.64	62.8	0.359	0.297	7.76	0.85	0.038	0.145	0.093	7.63	0.73	3.48	0.23	2	3	2	5	1	Other or unknown
35937	54	29.52	9.99	0.85	0.71	1.27	0.42	6.37	0.64	1.63	0.209	0.382	4.31	0.71	0.059	0.197	0.046	88.8	0.24	2.37	1.89	1	2	2	2	1	Other or unknown
35957	59	33.1	1.25	0.85	0.71	0.28	0.42	1.2	1.05	0.2	0.359	0.118	0.936	0.11	0.034	0.028	0.051	9.49	2.07	2.18	0.34	1	2	2	3	1	Other or unknown
35959	43	27.27	3.7	0.85	0.71	0.44	0.42	2.51	0.64	0.52	0.076	0.091	2.13	0.15	0.023	0.06	0.015	22	0.35	0.66	1.08	3	3	2	2	1	Other or unknown
35972	61	31.78	11.75	0.85	0.71	0.4	0.42	6.74	1.45	2.68	1.97	0.333	6.89	2.14	0.139	0.199	0.029	27	0.36	3.12	0.72	3	2	1	3	1	Other or unknown
36038	55	43.23	6.24	0.85	0.71	1.92	0.42	2.97	0.64	1.24	0.17	0.368	2.33	0.26	0.023	0.159	0.04	45.5	0.23	1.38	1.28	3	3	1	3	1	Other or unknown
36058	69	41.61	171.7	0.85	0.71	45	2.15	60.3	1.28	0.82	0.345	0.287	5.51	0.91	0.058	0.324	0.015	10.3	0.14	2.13	4.18	1	2	2	4	1	Other or unknown
36164	46	28.14	15.69	0.85	0.71	8.91	0.42	4.35	0.64	0.92	0.196	0.219	4.85	0.57	0.069	0.332	0.071	33.4	0.14	1.55	2.05	3	3	1	3	1	Other or unknown
36207	85	30.59	1.39	0.85	0.71	0.28	0.42	1.2	0.64	0.53	0.03	0.073	0.856	0.25	0.023	0.022	0.015	5.91	0.57	3.1	0.23	1	2	1	3	1	Other or unknown
36291	72	21.81	1.44	0.85	0.71	0.28	0.42	1.2	0.64	1.13	0.566	0.41	4.6	2.35	0.074	0.098	0.028	10.7	1.03	5.49	0.23	2	2	1	4	1	Other or unknown
36389	49	20.98	72.12	0.85	0.71	70.2	0.42	2.26	0.64	0.39	0.054	0.077	1.64	0.23	0.023	0.189	0.023	8.56	0.21	1.69	12.1	3	3	2	3	1	Other or unknown
36432	84	33.02	18.45	0.85	0.71	15.3	0.42	4.03	0.93	0.2	0.198	0.225	6.1	0.79	0.023	0.105	0.052	36.6	0.51	4.05	1.12	2	2	2	3	1	Other or unknown
36436	49	36.28	5.81	0.85	0.71	0.48	0.42	3.23	0.64	2.05	0.566	0.328	3.65	0.83	0.099	0.442	0.116	73.6	0.34	2.16	1.54	3	3	2	4	1	Other or unknown
36458	54	29.37	1.42	0.85	0.71	0.84	0.42	1.2	0.64	0.15	0.14	0.141	1.13	0.16	0.023	0.032	0.081	30.4	1.23	3.18	0.53	2	2	1	3	1	Other or unknown
36465	32	32.94	6.47	0.85	0.71	2.45	0.42	3.33	0.64	1.75	0.193	0.513	3.77	0.69	0.034	0.181	0.015	23.2	0.27	1.74	1.7	2	2	2	1	1	Other or unknown
36472	82	30.34	9.17	0.85	0.71	6.36	0.42	2.22	0.64	0.49	0.049	0.146	2.24	0.23	0.023	0.05	0.015	15	0.27	1.38	1.01	1	2	2	3	1	Other or unknown
36478	67	33.83	10.1	0.85	0.71	6.28	0.42	2.55	0.64	0.61	0.479	0.34	3.19	1.63	0.077	0.115	0.121	18	0.39	4.21	1.47	1	2	1	4	1	Other or unknown
36493	47	46.39	2.6	0.85	0.71	0.28	0.42	1.2	0.64	1.29	0.145	0.137	1.58	0.3	0.023	0.061	0.024	15.4	0.26	0.78	1.57	2	2	2	2	1	Other or unknown
36548	77	32.97	15.8	0.85	0.71	12.1	0.42	2.38	0.64	0.82	0.603	0.21	2.88	0.41	0.038	0.096	0.035	24.3	0.86	1.52	0.7	2	2	2	3	1	Other or unknown
36582	61	19.38	8.7	0.85	0.71	0.54	0.42	3.93	0.64	1.04	2.25	0.623	6.29	2.86	0.151	0.176	0.184	31.6	0.84	3.16	0.42	1	1	2	4	1	Other or unknown
36628	42	24.72	26.77	0.85	0.71	17.6	0.42	7.95	0.97	1.53	0.139	0.743	6.59	1.2	0.081	0.231	0.135	60.3	0.49	0.79	2.12	3	3	2	4	1	Other or unknown
36647	75	24.34	8.35	0.85	0.71	2.57	0.42	3.51	0.64	4.35	0.559	0.789	6.1	0.9	0.038	0.404	0.042	51.8	0.25	1.5	1.78	2	3	1	4	1	Other or unknown
36681	85	19.82	7.49	0.85	0.71	0.28	0.42	3.74	1.4	1.34	0.541	0.491	3.19	0.57	0.085	0.088	0.071	110	0.51	1.13	0.23	2	2	2	3	1	Other or unknown
36690	85	21.83	3.59	0.85	0.71	0.98	0.42	1.7	0.64	1.66	0.473	0.353	3.64	0.66	0.099	0.064	0.073	35.5	0.4	1.33	0.23	1	2	2	3	1	Other or unknown
36729	85	29.89	4.84	0.85	0.71	2.38	0.42	2.29	0.64	1	0.238	0.136	2.11	0.18	0.023	0.044	0.015	57	0.68	1.1	1.03	3	2	2	3	1	Other or unknown
36753	59	44.68	10.3	0.85	0.71	0.97	0.42	4.32	0.64	0.26	1.25	0.352	6.22	0.86	0.067	0.169	0.045	54.5	0.61	1.37	0.89	2	2	2	1	1	Other or unknown
36773	54	29.12	1.71	0.85	0.71	0.28	0.42	1.2	0.64	0.15	0.185	0.029	2.22	0.15	0.023	0.049	0.015	4.52	0.68	2.42	1.33	3	3	2	3	1	Other or unknown
36800	46	49.68	20.88	0.85	0.71	12.1	0.42	3.94	0.64	1.19	0.261	0.257	2.9	0.34	0.058	0.108	0.059	27.6	0.14	0.89	1.91	3	NA	2	4	1	Other or unknown
36806	58	26.19	1.8	0.85	0.71	0.28	0.42	1.2	0.64	0.68	0.306	0.176	1.99	0.14	0.023	0.06	0.036	24.6	1.02	1.28	0.23	2	2	1	3	1	Other or unknown
36830	60	29.12	36.31	0.85	0.71	21.3	0.42	5.86	0.64	1.23	0.084	0.275	3.94	0.46	0.048	0.193	0.022	28.3	0.14	1.34	2.13	3	3	1	4	1	Other or unknown
36832	77	23.47	1.72	0.85	0.71	0.28	0.42	1.2	0.64	0.46	0.03	0.105	1.81	0.33	0.023	0.074	0.037	16.3	0.44	2.31	1.44	3	2	2	3	1	Other or unknown
36838	69	25.44	12.52	0.85	0.71	6.88	0.42	5.06	1.2	0.84	0.939	0.397	15.8	0.88	0.093	0.246	0.086	45.6	0.56	1.19	2.19	2	2	1	3	1	Other or unknown
36923	82	NA	7.21	0.85	0.71	3.01	0.42	2.45	0.64	0.17	0.163	0.15	2.86	0.64	0.379	0.038	0.094	28.4	0.49	3.62	0.9	1	2	1	4	1	Other or unknown
36950	67	37.97	6.41	0.85	0.71	4.37	0.42	2.08	0.64	0.08	0.093	0.085	1.59	1.58	0.044	0.038	0.051	14.7	0.27	5.21	0.8	1	2	1	4	1	Other or unknown
36952	78	21.18	11.2	0.85	0.71	5.93	0.42	4.53	0.64	0.73	0.294	0.251	2.89	0.57	0.023	0.124	0.049	99.2	0.51	2.09	2.2	3	2	1	3	1	Other or unknown
37001	32	39.44	34.09	0.85	2.2	17	0.42	9.35	2.13	6.48	0.624	0.428	8.54	0.64	0.084	0.616	0.162	94	0.14	0.64	1.02	2	2	2	4	1	Other or unknown
37049	70	22.75	25.54	0.85	0.71	17.2	0.42	4.85	0.64	0.88	0.478	0.448	4.3	0.9	0.07	0.141	0.206	74.4	0.24	1.07	1.47	1	3	2	1	1	Other or unknown
37129	61	33.01	12.13	0.85	0.71	3.03	0.42	5.57	0.64	12.3	0.258	0.223	7.66	2.67	0.147	0.27	0.092	47.5	0.3	5.43	0.88	1	2	1	1	1	Other or unknown
37131	44	NA	93.16	0.85	0.71	71.7	0.42	4.27	0.64	0.12	0.284	0.163	2.26	0.07	0.055	0.041	0.022	7.1	0.58	1.57	1.79	2	2	2	3	1	Other or unknown
37134	75	43.17	4.79	0.85	0.71	0.28	0.42	2.97	0.64	2.09	0.635	0.537	4.82	1.98	0.132	0.23	0.156	76.8	0.27	3.8	1.66	3	2	2	3	1	Other or unknown
37154	83	29.27	3.94	0.85	0.71	2.16	0.42	1.2	0.64	2.32	0.166	0.388	2.12	0.23	0.043	0.069	0.031	18.7	0.55	1.11	1.53	2	2	2	3	1	Other or unknown
37218	80	40.86	4.9	0.85	0.71	0.28	0.42	2.65	0.64	2.21	0.399	0.253	12.6	2.45	0.334	0.243	0.179	69.6	0.26	2.84	0.23	1	2	2	3	1	Other or unknown
37243	64	23.91	65.32	0.85	0.71	36	0.42	8.84	1.99	9.13	0.269	0.537	21.2	1.81	0.057	0.391	0.042	63.6	0.25	1.57	1	2	3	1	3	1	Other or unknown
37248	67	31.02	10.6	0.85	0.71	4.04	0.42	3.17	1.05	0.63	0.237	0.265	5.86	0.56	0.032	0.291	0.037	53.2	0.25	1.93	1.68	3	3	1	4	1	Other or unknown
37256	53	22.31	5.38	0.85	0.71	0.28	0.42	3.02	0.64	1.68	0.809	0.502	5.9	3.17	0.252	0.732	0.13	94.1	0.28	5.36	0.39	3	1	1	1	1	Other or unknown
37269	36	25.19	24.66	0.85	0.71	11.4	0.42	7.95	1.67	2.65	0.126	0.664	10.3	0.47	0.112	0.157	0.064	93.6	0.2	0.87	8.59	3	3	1	3	1	Other or unknown
37296	46	30.38	31.49	0.85	0.71	18.4	0.42	7.27	0.97	12.4	0.272	2.5	8.52	1.11	0.11	0.512	0.127	207	0.24	0.75	2.85	1	1	2	4	1	Other or unknown
37326	41	34.07	16.46	0.85	0.71	9.88	0.42	4.32	0.64	0.75	0.107	0.213	3	0.25	0.023	0.076	0.07	13	0.54	1.25	0.5	3	3	2	3	1	Other or unknown
37329	69	34.47	1.5	0.85	0.71	0.28	0.42	1.2	0.64	0.41	0.638	0.217	7.19	0.26	0.051	0.179	0.015	34.6	0.96	1.54	1.64	1	2	2	3	1	Other or unknown
37330	68	20.17	4.54	0.85	1.08	1.64	0.42	2.6	0.64	0.87	0.207	0.697	5.45	0.3	0.023	0.135	0.038	154	0.42	1.28	0.47	3	2	2	3	1	Other or unknown
37361	66	23.33	14.5	0.85	0.71	6.38	0.7	7.09	1.04	1.44	1.1	0.291	9.65	0.53	0.035	0.3	0.184	132	0.85	1.15	1.55	3	3	2	5	1	Other or unknown
37389	71	23	6.39	0.85	0.71	2.59	0.42	2.23	0.64	0.84	1.32	0.565	4.41	3	0.05	0.105	0.122	52.8	0.98	6.77	0.23	1	1	1	3	1	Other or unknown
37402	62	26.85	1.67	0.85	0.71	0.28	0.42	1.2	0.64	0.59	0.12	0.091	1.38	0.16	0.036	0.045	0.015	14.9	0.14	1.08	0.66	1	NA	2	1	1	Other or unknown
37412	85	23.09	2.66	0.85	0.71	0.28	0.42	1.2	0.64	0.47	0.095	0.158	1.34	0.26	0.023	0.064	0.108	40.9	0.36	1.22	0.69	1	NA	2	3	1	Other or unknown
37432	71	28.8	8.32	0.85	0.71	0.28	0.42	6.77	0.64	1.5	0.406	0.33	7.43	0.63	0.057	0.133	0.071	42.1	0.44	2.73	0.23	2	NA	2	3	1	Other or unknown
37436	77	43.79	3.37	0.85	0.71	0.28	0.42	1.2	0.64	1.82	0.114	0.318	4.47	1.46	0.057	0.114	0.045	27.8	0.36	5.69	0.66	1	2	1	3	1	Other or unknown
37570	53	37.36	5.09	0.85	0.71	0.28	0.42	2.53	0.64	2.57	0.346	0.294	5.57	3.73	0.222	0.131	0.079	14.5	0.47	4.23	0.23	2	2	1	4	1	Other or unknown
37604	73	45.18	20.1	0.85	0.71	1.52	0.42	9	1.23	2	0.601	1.67	8.03	2.34	0.103	0.208	0.205	88.2	0.23	2.48	2.61	1	2	2	3	1	Other or unknown
37629	80	24.74	29.06	0.85	0.71	6.99	0.42	11.9	1.82	1.11	0.282	13.2	8.08	2.37	0.48	0.197	0.541	198	0.29	3.96	2.91	1	2	1	3	1	Other or unknown
37646	66	28.21	31.45	0.85	0.71	9.07	0.42	14.3	0.64	0.24	0.289	0.114	5.32	0.49	0.043	0.178	0.131	63.9	0.14	1.79	0.69	2	2	1	4	1	Other or unknown
37665	76	22.98	7.59	0.85	0.71	0.4	0.42	5.66	0.64	2.47	0.21	0.467	4.59	0.45	0.023	0.121	0.2	66.2	1.06	0.97	0.93	3	2	2	3	1	Other or unknown
37690	58	48.48	4.53	0.85	0.71	2.48	0.42	2.11	0.64	13	0.302	0.369	10.1	0.31	0.023	0.239	0.043	24.6	0.54	0.4	2.19	3	2	2	3	1	Other or unknown
37727	65	24.14	44.23	0.85	0.71	33.2	0.42	6.16	1.48	2.27	0.204	0.233	6.94	0.73	0.042	0.247	0.041	29.2	0.36	2.07	9.58	3	3	1	3	1	Other or unknown
37787	45	37.65	15.81	0.85	1.09	10.4	0.42	3.51	0.64	3.26	0.715	0.491	6.04	0.98	0.125	0.112	0.128	57.1	0.65	1.28	0.86	2	2	2	4	1	Other or unknown
37801	59	37.49	5.63	0.85	0.71	2.5	0.42	2.57	0.64	0.49	0.161	0.163	3.1	0.43	0.088	0.123	0.123	31.9	0.4	1.69	1.09	2	NA	1	3	1	Other or unknown
37810	75	24.37	20.12	0.85	0.71	9.47	0.42	8.58	2.96	0.44	0.26	0.145	4.28	0.07	0.044	0.071	0.05	20.1	0.32	0.29	2.17	1	2	2	3	1	Other or unknown
37848	57	24.24	233.6	0.85	0.71	87.8	0.8	37.2	1.23	0.45	0.221	0.248	7.68	0.4	0.091	0.282	0.032	49.7	0.14	1.69	9.47	3	3	2	3	1	Other or unknown
37870	70	27.41	8.15	0.85	0.71	0.92	0.42	3.48	0.93	1.06	1.49	0.36	12.2	1.53	0.352	0.31	0.072	96.6	0.51	1.61	1.27	1	2	1	3	1	Other or unknown
37957	49	44.13	2.64	0.85	0.71	0.28	0.42	1.87	0.64	2.32	0.706	0.558	5.18	0.9	0.083	0.162	0.099	34.4	1.48	1.28	0.6	3	3	2	4	1	Other or unknown
37967	68	41.41	6.07	0.85	0.71	2.45	0.42	3.08	0.64	0.18	0.235	0.147	2.62	0.81	0.061	0.102	0.089	29.4	0.24	1.47	0.77	3	2	2	4	1	Other or unknown
38042	63	25.36	2.68	0.85	0.71	0.28	0.42	2.14	0.64	1.19	0.374	0.201	1.81	0.44	0.042	0.044	0.046	53.2	0.85	1.23	0.23	3	2	2	4	1	Other or unknown
38055	55	33.05	6.62	0.85	0.71	2.63	0.42	3.14	0.64	1.61	0.387	0.37	7.62	1.21	0.061	0.122	0.069	15.2	0.86	3.37	3.06	1	3	1	3	1	Other or unknown
38100	65	34.5	3.59	0.85	1.82	1.54	0.42	1.97	1.13	2.3	0.347	0.403	5.82	0.97	0.023	0.214	0.041	21	1.58	2.8	1.61	3	2	2	2	1	Other or unknown
38152	85	23.81	7.22	0.85	0.71	0.81	0.42	4.54	0.64	0.66	0.644	1.08	6.35	2.25	0.296	0.104	0.107	325	0.2	2.7	1.27	2	2	1	1	1	Other or unknown
38154	66	35.22	9.64	0.85	0.71	2.62	0.42	4.03	0.64	2.39	0.82	0.643	12.2	1.66	0.049	0.346	0.646	83.7	0.43	3.41	0.79	2	3	1	3	1	Other or unknown
38260	69	28.05	25.09	0.85	1.14	9.04	0.42	8.26	2.29	1.35	2.24	0.513	19.4	1.74	0.212	0.308	0.052	36.6	0.39	1.9	3.23	3	3	1	3	1	Other or unknown
38280	54	19.59	6.36	0.85	0.71	0.48	0.42	4.59	1.02	0.57	1.5	0.35	8.66	1.05	0.102	0.176	0.085	60.7	2.76	2.39	1.37	2	2	1	3	1	Other or unknown
38336	25	49.52	3.77	0.85	0.71	0.28	0.42	2.38	0.64	2.92	0.063	0.416	2.14	0.27	0.067	0.068	0.059	35.8	0.14	0.45	0.23	2	3	1	3	1	Other or unknown
38340	35	NA	2.99	0.85	0.71	0.28	0.42	1.2	0.64	1.7	0.544	0.252	9.56	0.59	0.17	0.264	0.154	11.6	1.26	0.67	0.58	1	1	2	3	1	Other or unknown
38348	56	21.78	4.72	0.85	0.71	0.98	0.42	2.52	0.64	0.51	0.678	0.186	5.3	0.51	0.023	0.135	0.015	38.8	0.44	1.32	6.32	3	2	2	4	1	Other or unknown
38364	63	37.55	12.44	0.85	0.71	7.75	0.42	1.2	0.64	0.71	0.086	0.146	2.3	0.28	0.193	0.04	0.237	26.6	0.14	0.42	0.23	1	2	2	3	1	Other or unknown
38393	51	38.07	267.5	0.85	0.71	224	0.96	9.16	0.64	2.27	0.091	0.401	6.56	0.54	0.098	0.115	0.015	10.9	0.23	0.78	1.96	3	3	2	3	1	Other or unknown
38406	49	36.21	11.9	0.85	0.71	3.41	0.42	5.65	0.64	1.85	0.461	0.428	6.48	0.95	0.208	0.216	0.025	47.2	0.57	1.78	0.23	2	2	2	1	1	Other or unknown
38450	85	NA	22.32	0.85	0.71	1.89	0.42	9.32	1.02	2.57	0.535	0.865	6.5	2.2	0.865	0.222	0.063	93.1	0.28	2.55	1.7	1	1	2	1	1	Other or unknown
38469	58	31.75	4.34	0.85	0.71	1.29	0.42	2.44	0.64	0.47	0.252	0.117	2.44	1.7	0.125	0.101	0.045	7.22	1.37	4.79	0.66	3	3	1	3	1	Other or unknown
38500	65	32.67	6.82	0.85	0.71	1.89	0.42	3.65	0.64	0.17	0.119	0.132	2.68	0.56	0.049	0.065	0.053	24.6	0.5	5.75	1.17	1	2	1	4	1	Other or unknown
38559	67	57.31	12	0.85	0.71	3.13	0.42	3.86	1.15	1.12	0.559	0.333	11.6	1.07	0.055	0.129	0.16	223	0.32	1.3	0.74	3	3	2	3	1	Other or unknown
38562	81	29.44	12.15	0.85	0.71	0.28	0.42	2.81	1.62	2.39	1.68	3.32	4.72	0.87	0.22	0.104	0.183	35.2	0.37	2.92	0.87	2	2	1	3	1	Other or unknown
38568	67	40.54	4.3	0.85	0.71	0.28	0.42	2.98	0.64	0.68	0.329	0.248	4.62	0.31	0.023	0.102	0.051	34.2	0.31	0.84	1.05	1	2	2	3	1	Other or unknown
38575	66	32.76	18.29	0.85	0.71	10.3	0.42	4.34	0.64	12.8	1.11	2.98	9.6	2.35	0.074	0.181	0.08	47.1	0.49	2.54	0.92	3	2	1	3	1	Other or unknown
38636	85	27.01	28.49	0.85	0.71	14.5	0.42	8.04	2.1	1.12	0.649	0.387	4.93	3.87	0.083	0.118	0.208	61.7	0.8	6.33	0.56	1	3	1	3	1	Other or unknown
38637	69	29.78	43.65	0.85	0.71	34.8	0.42	6.92	0.64	1.35	0.443	0.198	3.81	0.52	0.023	0.601	0.095	26	0.57	1.56	3.46	3	3	1	5	1	Other or unknown
38658	68	30.66	20.71	0.85	0.71	6.89	0.42	8.63	0.64	0.65	0.156	0.215	3.34	0.55	0.037	0.108	0.015	15.8	0.31	2.11	3.51	3	2	1	3	1	Other or unknown
38678	68	25.63	3.37	0.85	0.71	0.28	0.42	2.01	0.64	0.66	0.188	0.169	4.15	0.3	0.032	0.102	0.032	45.7	0.44	1.66	2.46	2	2	2	3	1	Other or unknown
38681	41	20.69	15.06	1.88	0.71	0.53	0.42	9.62	2.57	2.32	0.86	0.399	7.98	5.19	0.12	0.118	0.069	54.2	1.54	6.5	1.65	2	2	1	3	1	Other or unknown
38689	62	30.05	25.38	0.85	0.71	9.83	0.42	5.08	2.45	3.92	2.69	0.854	8.26	1.28	0.356	0.161	0.857	291	3.6	2.07	1.63	1	1	1	4	1	Other or unknown
38696	82	24.21	4.79	0.85	0.71	0.28	0.42	2.56	0.64	0.16	0.263	0.289	2.17	0.56	0.107	0.065	0.137	29.9	0.34	1.27	0.42	1	2	1	1	1	Other or unknown
38702	54	26.71	6.74	0.85	0.71	0.28	0.42	5.2	0.64	1.49	0.067	0.324	5.63	0.64	0.691	0.161	0.286	49.6	0.14	1.46	0.49	1	2	2	1	1	Other or unknown
38732	64	41.96	472.4	0.85	0.71	354	0.77	10.9	0.64	0.85	2.44	0.466	6.5	2.65	0.105	0.355	0.135	86	0.78	3.56	2.98	1	1	2	4	1	Other or unknown
38764	59	26.71	9.31	0.85	0.71	8.18	0.42	1.2	0.64	0.71	0.185	0.114	3.57	0.3	0.042	0.072	0.023	9.16	0.4	1.74	3.83	2	2	2	3	1	Other or unknown
38796	85	35.68	4.21	0.85	0.71	1.76	0.42	1.2	0.64	0.72	0.221	0.237	3.64	0.62	0.037	0.054	0.211	61.7	0.43	2.71	0.62	2	2	2	3	1	Other or unknown
38819	52	23.61	56.74	1.37	1.14	2.67	0.42	24	2.14	1	1.76	1.09	13.2	1.45	0.183	0.164	0.173	54.7	1.51	1.61	1.88	2	3	2	3	1	Other or unknown
38838	63	26.15	80.3	0.85	0.71	51.9	0.42	12.5	0.64	0.21	0.545	0.104	1.04	0.31	0.065	0.042	0.015	15.4	2.21	2.53	2.32	2	2	2	3	1	Other or unknown
38853	60	27.59	1.86	0.85	1.1	1.59	0.42	1.2	0.64	0.16	0.048	0.061	2.76	0.11	0.023	0.049	0.015	7.92	0.32	1.12	0.67	3	3	1	3	1	Other or unknown
38859	44	34.58	299.6	0.85	0.71	192	0.42	8.67	1.85	6.67	1.52	1.89	39.9	6.34	0.179	0.496	4.143	349	0.25	4.04	4.02	1	2	1	3	1	Other or unknown
38861	73	37.67	10.73	0.85	0.71	5.07	0.42	3.59	0.64	0.47	0.271	0.521	6.82	0.78	0.066	0.291	0.102	47	0.29	1.33	0.93	1	2	1	3	1	Other or unknown
38910	56	36.47	44.22	0.85	0.71	34.7	0.42	5.82	0.64	0.79	0.354	0.123	1.9	0.4	0.068	0.091	0.015	20.8	0.94	1.98	1.56	3	2	1	5	1	Other or unknown
38934	33	19.17	2.52	0.85	0.71	1.61	0.42	1.2	0.64	0.44	0.03	0.155	0.947	0.12	0.023	0.026	0.015	6.72	0.4	1.32	1.84	3	2	2	3	1	Other or unknown
38948	22	30.9	3.02	0.85	0.71	0.28	0.42	2.44	0.64	5.38	0.083	0.721	8.09	0.28	0.05	0.283	0.162	70.2	0.14	0.18	0.41	3	3	2	3	1	Other or unknown
38958	69	55.12	2.66	0.85	10.6	0.28	1.07	136	23.3	0.15	0.147	0.176	3.34	0.62	0.041	0.107	0.028	46	0.29	1.94	0.66	3	2	2	4	1	Other or unknown
38961	47	38.78	16.04	0.85	0.71	7.16	0.42	6.21	0.64	1.02	0.842	0.48	3.88	0.61	0.052	0.22	0.056	24.8	0.5	0.93	3.55	3	2	2	4	1	Other or unknown
38969	77	26	9.82	0.85	0.71	5.86	0.42	2.45	0.64	0.97	0.306	0.128	2.96	0.54	0.023	0.049	0.015	13.9	1.37	2.07	1.58	1	2	2	3	1	Other or unknown
38970	82	16.97	14.58	0.85	0.71	4.54	0.42	2.85	0.64	0.35	0.549	0.285	3.09	1.62	0.054	0.077	0.045	11.3	0.81	9.6	1.14	1	1	1	4	1	Other or unknown
38974	55	38.62	8.22	0.85	0.71	3.66	0.42	2.72	0.64	2.16	0.152	0.305	3.07	1.12	0.106	0.119	0.149	37.2	0.2	2.2	0.96	3	2	1	4	1	Other or unknown
39054	50	26.11	12.38	0.85	0.71	5.24	0.42	3.42	1.05	0.3	1.07	0.602	12.6	0.74	0.057	0.108	0.015	29.5	0.88	1.93	0.95	2	1	2	3	1	Other or unknown
39061	45	21.22	4.5	0.85	0.71	0.54	0.42	2.34	1.07	2.44	1.52	0.263	6.6	0.89	0.105	0.142	0.113	52	2.66	2.2	0.64	3	2	2	5	1	Other or unknown
39064	81	28.93	3.92	0.85	0.71	1.22	0.42	1.2	0.64	0.51	0.121	0.283	2.58	0.21	0.023	0.09	0.015	9.51	0.44	1.56	1.42	3	2	1	3	1	Other or unknown
39065	55	44.77	2.92	0.85	0.71	0.93	0.42	2.03	0.64	4.07	0.239	0.225	5.25	0.38	0.052	0.086	0.075	23.2	0.25	1.98	5.2	3	3	2	3	1	Other or unknown
39080	70	35.78	5.96	0.85	0.71	0.28	0.42	4.34	0.95	1.63	1.1	2.56	7.11	1.3	0.023	0.235	0.18	50.2	0.6	2.42	0.23	3	1	2	3	1	Other or unknown
39084	79	31.69	19.43	0.85	0.71	10.6	0.42	5.09	0.64	0.81	0.508	1.06	8.1	0.75	0.06	0.135	0.047	52.6	0.34	1.61	0.66	2	NA	1	3	1	Other or unknown
39086	62	38.23	13.77	0.85	0.71	6.52	0.42	5.05	0.64	1.63	0.791	0.188	3.54	0.77	0.125	0.175	0.063	45.3	0.29	1.6	4.35	1	2	1	4	1	Other or unknown
39098	72	22.59	14.77	0.85	0.71	0.54	0.42	6.45	1.47	1.15	0.279	0.599	6.2	0.93	0.081	0.197	0.229	101	0.22	1	0.46	1	1	1	3	1	Other or unknown
39161	56	38.83	22.9	0.85	0.71	11.9	0.42	5.5	0.64	1.78	0.174	0.749	7.84	0.67	0.045	0.509	0.099	81.4	0.35	0.92	1.62	3	3	2	3	1	Other or unknown
39175	83	29.03	70.36	0.85	0.71	50.8	1.16	8.18	2.11	21	0.921	2.12	9.19	2.19	0.169	0.618	0.132	41.6	0.51	3.08	1.07	3	2	1	3	1	Other or unknown
39246	85	32.65	8.62	0.85	0.71	2.04	0.42	4.62	0.64	7.49	0.299	0.357	3.62	0.38	0.051	0.067	0.139	134	0.36	1.18	0.88	1	3	2	3	1	Other or unknown
39278	60	23.15	4.89	0.85	0.71	1.25	0.42	1.71	0.64	0.32	0.912	0.206	3.02	0.67	0.085	0.06	0.034	30.6	1.06	2.77	2.39	1	1	1	3	1	Other or unknown
39302	40	35.45	14.67	0.85	0.71	6	0.42	3.3	1.07	3.97	1.3	0.658	7.09	3.34	0.316	0.241	0.218	65.6	0.41	2.85	0.76	3	2	2	4	1	Other or unknown
39307	81	21.92	5.37	0.85	0.71	0.28	0.42	4.15	0.64	1.51	0.431	0.826	9.82	2.19	0.045	0.184	0.069	52.1	0.43	5.09	0.75	3	2	1	3	1	Other or unknown
39363	50	47.07	12.61	0.85	0.71	6.01	0.42	3.4	0.64	0.21	0.735	0.438	3.55	0.51	0.06	0.176	0.047	40.3	1.18	1.16	0.46	2	2	2	4	1	Other or unknown
39400	67	26.51	2.91	0.85	0.71	1.65	0.42	1.2	0.64	0.15	0.102	0.335	2.04	0.81	0.036	0.089	0.071	21.7	0.4	5.8	0.9	3	3	2	3	1	Other or unknown
39413	53	36.93	1.55	0.85	0.71	0.41	0.42	1.2	0.64	0.42	0.091	0.095	1.33	0.28	0.048	0.038	0.041	52.2	0.3	0.76	1.71	2	2	2	3	1	Other or unknown
39422	51	30.41	3	0.85	0.71	0.28	0.42	1.2	0.64	0.87	0.061	0.302	4.1	0.41	0.036	0.099	0.015	18	0.24	1.94	0.58	1	2	1	3	1	Other or unknown
39436	48	22.44	44.95	0.85	0.71	31.8	0.42	6.3	0.98	1.02	1.29	0.36	11.1	1.76	0.08	0.31	0.143	27.4	0.85	2.9	1.04	3	3	1	4	1	Other or unknown
39446	43	23.94	2.79	0.85	0.71	0.88	0.42	1.96	0.64	0.39	0.03	0.182	1.78	0.18	0.023	0.125	0.015	8.68	0.32	0.79	0.54	3	2	2	3	1	Other or unknown
39448	60	19.76	60.5	0.85	0.71	33.9	0.42	11.5	1.67	3.75	1.4	0.478	7.4	1.26	0.582	0.555	0.084	63	0.77	2.05	9.51	3	2	2	5	1	Other or unknown
39463	50	23.05	32.65	0.85	0.71	15.5	0.42	3.08	0.64	1.24	0.172	0.565	7.83	1.17	0.126	0.114	0.042	17.8	0.14	0.8	2.87	3	1	2	3	1	Other or unknown
39476	70	28.13	3.6	0.85	0.71	0.28	0.42	2.17	0.64	1.79	0.03	0.299	1.7	0.76	0.048	0.065	0.084	128	0.14	2.22	2.92	3	3	1	3	1	Other or unknown
39478	57	34.36	14.68	0.85	0.71	6.13	0.42	5.65	0.64	4.32	0.233	0.399	5.67	1.02	0.169	0.212	0.058	41.7	0.14	1.68	2.01	3	3	1	3	1	Other or unknown
39482	75	20.32	9.94	0.85	0.71	1.25	0.42	5.07	1.93	2.14	0.699	0.571	7.53	4.93	0.156	0.222	0.155	22.4	0.3	4.1	0.48	2	NA	2	3	1	Other or unknown
39490	69	25.97	3.3	0.85	0.71	1.17	0.42	2.46	0.64	2.02	0.522	0.418	5.84	1.14	0.057	0.152	0.067	38.2	0.35	3.33	2.72	1	2	1	3	1	Other or unknown
39511	65	23.42	0.52	0.85	0.71	0.28	0.42	1.2	0.64	0.65	0.401	0.104	1.39	0.37	0.023	0.033	0.015	11.6	2.14	3.19	0.23	1	2	2	2	1	Other or unknown
39547	83	21.5	1.47	0.85	0.71	0.28	0.42	1.2	0.64	0.42	0.451	0.642	6.32	0.71	0.042	0.047	0.023	17.2	0.64	3.67	0.47	3	2	1	3	1	Other or unknown
39553	70	31.79	26.56	0.85	0.71	10.2	0.42	9.41	1.01	1.99	0.34	0.325	8.77	1.13	0.154	0.235	0.116	90.2	0.48	2.7	1.49	3	3	2	3	1	Other or unknown
39584	72	48.06	23.12	0.85	0.71	16.4	0.42	4.41	0.64	6.96	0.139	0.35	4.37	0.63	0.058	0.106	0.116	34	0.39	1.32	1.94	2	2	2	4	1	Other or unknown
39591	61	23.98	33.12	0.85	0.71	8.59	0.42	11.3	1.41	1.12	1.44	0.601	8.46	4.53	0.242	0.197	0.253	209	0.59	4.73	1.18	3	3	2	3	1	Other or unknown
39608	85	20.72	11.24	0.85	0.71	5	0.42	2.94	0.64	0.72	1.14	0.226	3.81	2.3	0.14	0.153	0.085	79.5	0.47	3.66	0.78	1	1	1	3	1	Other or unknown
39657	45	NA	65.22	0.85	0.71	44.3	1	9.77	0.64	0.97	0.476	0.441	5.02	0.97	0.127	0.249	0.083	144	0.38	1.67	12.6	1	2	2	1	1	Other or unknown
39676	67	35.96	131.9	0.85	0.71	102	0.42	8.08	0.91	2.26	0.517	0.596	5.19	0.94	0.094	0.181	0.092	65.7	0.43	1.48	2.15	3	3	2	4	1	Other or unknown
39773	81	23.43	53.84	0.85	0.71	38.7	0.42	15.1	0.64	0.47	0.752	0.345	4.06	0.79	0.067	0.136	0.015	14	0.93	3.26	1.23	1	2	1	3	1	Other or unknown
39799	50	35.89	5.2	0.85	0.71	0.44	0.42	3.21	0.64	0.95	0.254	0.428	9.06	0.95	0.054	0.275	0.06	46.1	0.14	1.85	2.2	3	NA	1	4	1	Other or unknown
39860	58	35.1	27.79	0.85	0.71	19.5	0.42	5.54	0.64	2.5	0.092	0.151	4.14	0.65	0.069	0.232	0.065	16.4	0.14	1.87	5.28	3	3	2	4	1	Other or unknown
39866	48	19.68	3.94	0.85	0.71	3.41	0.42	1.2	0.64	0.69	0.03	0.097	1.37	0.11	0.023	0.048	0.015	4.26	0.14	0.64	0.93	3	3	2	3	1	Other or unknown
39884	47	22.27	8	0.85	0.71	2.47	0.42	3.26	0.64	0.41	0.236	0.152	2.28	0.23	0.106	0.162	0.041	15.4	1.16	1.36	1.46	3	2	2	3	1	Other or unknown
39930	50	19.37	34.82	0.85	0.71	25.4	0.42	5.39	0.98	0.69	1.78	0.335	8.68	1.64	0.076	0.178	0.097	60	1.34	2.58	0.75	3	1	1	3	1	Other or unknown
39963	41	35.83	4.39	0.85	0.71	0.88	0.42	2.39	0.64	1.51	0.939	1.17	6.21	0.76	0.121	0.157	0.048	8.13	5	2.4	0.54	1	1	2	3	1	Other or unknown
39970	71	36.26	9.26	0.85	0.71	2.27	0.42	4.28	0.64	0.4	0.344	0.261	3.69	1.54	0.096	0.357	0.293	69	0.14	3.44	0.23	1	2	2	4	1	Other or unknown
39989	44	27.11	5.64	0.85	0.71	0.5	0.42	3.47	0.64	1.9	0.508	1.36	4.43	0.63	0.084	0.236	0.092	71.6	0.59	1.26	0.83	3	1	2	5	1	Other or unknown
40010	63	29.96	9.12	0.85	0.71	0.28	0.42	5.71	1.1	5.61	0.201	0.771	5.52	1.14	0.243	0.176	0.265	110	0.33	2.32	0.23	3	2	2	3	1	Other or unknown
40038	38	29.2	21.11	0.85	0.71	6.15	0.42	7.11	1.85	0.92	0.443	0.343	3.55	0.68	0.067	0.186	0.091	40.3	0.14	2.43	0.8	3	2	1	1	1	Other or unknown
40058	40	31.05	3.19	0.85	0.71	1.62	0.42	1.2	0.64	0.25	0.254	0.177	2.79	0.16	0.023	0.095	0.022	16.7	2.05	1.44	0.63	3	2	2	3	1	Other or unknown
40213	40	32.52	6.45	0.85	0.71	2.06	0.42	3.2	0.64	0.24	0.03	0.691	3.25	0.48	0.049	0.176	0.033	25.4	0.39	1.33	1.29	3	2	2	4	1	Other or unknown
40282	67	29.13	0.52	0.85	0.71	0.28	0.42	1.2	0.64	0.63	0.158	0.057	1.22	0.33	0.023	0.045	0.015	12.5	0.25	1.35	0.5	2	2	2	1	1	Other or unknown
40298	52	27.93	11.76	0.85	0.71	3.22	0.42	5.79	0.64	2.06	0.742	0.503	6.25	0.41	0.083	0.162	0.476	28.1	1.57	1.88	2.63	2	2	1	3	1	Other or unknown
40389	71	49.13	15.3	0.85	0.71	12.7	0.42	3.22	0.64	0.54	0.264	0.278	3.95	1.34	0.072	0.163	0.041	22.7	0.34	3.7	7.37	2	2	1	3	1	Other or unknown
40408	49	45.27	7.2	0.85	0.71	2.23	0.42	3.12	0.64	0.35	0.453	0.159	3.86	0.85	0.239	0.118	0.09	55.7	1.03	1.82	0.23	2	2	1	4	1	Other or unknown
40515	73	22.33	9.28	0.85	0.71	6.33	0.42	2.03	0.64	0.84	0.657	0.884	2.86	0.57	0.107	0.067	0.06	31	1.22	2.55	0.84	2	2	1	3	1	Other or unknown
40540	82	28.52	2.03	0.85	0.71	1.09	0.42	1.2	0.64	0.44	0.121	0.371	5.69	0.2	0.023	0.091	0.015	5.85	0.55	2.18	0.66	3	2	1	3	1	Other or unknown
40557	58	36.2	41.51	0.85	0.71	14	0.42	15.5	2.79	1.35	0.396	0.33	5.61	0.84	0.203	0.186	0.197	40.1	0.14	1.42	7.09	3	3	2	3	1	Other or unknown
40573	83	30.67	2.62	0.85	0.71	1.29	0.42	1.2	0.64	0.31	0.168	0.234	3.3	0.21	0.083	0.094	0.028	29.9	0.42	1.27	0.9	1	2	2	3	1	Other or unknown
40575	85	28.48	16.25	0.85	0.71	7.14	0.42	4.85	0.64	2.41	1.11	0.311	7.84	0.95	0.05	0.185	0.232	64.5	0.84	1.99	1.87	2	2	1	3	1	Other or unknown
40684	54	27.09	3.47	0.85	0.71	0.73	0.42	1.2	0.64	0.67	0.113	0.1	3.45	0.35	0.023	0.139	0.033	25.5	0.52	2.37	0.37	2	NA	1	3	1	Other or unknown
40702	49	38.28	8.25	0.85	0.71	2.78	0.42	3.9	1.52	1.24	0.602	0.248	8.79	0.92	0.101	0.208	0.426	74.6	0.22	1.42	1.32	2	3	1	3	1	Other or unknown
40737	63	31.04	3.36	0.85	0.71	1.82	0.42	2.17	0.64	1.02	0.124	0.089	1.34	0.29	0.101	0.07	0.057	11.9	0.38	1.86	1.39	3	3	2	3	1	Other or unknown
40755	70	31.01	18.89	0.85	0.71	14.7	0.42	4.33	0.64	0.56	0.116	0.11	1.87	0.56	0.023	0.086	0.034	18.4	0.28	3.96	2.76	1	2	2	3	1	Other or unknown
40763	66	27.53	2.3	0.85	0.71	0.28	0.42	1.2	0.64	1.84	0.475	0.179	1.62	0.49	0.034	0.049	0.039	38.3	0.9	4.35	0.81	2	2	2	3	1	Other or unknown
40765	59	18.89	57.73	0.85	1.07	43.3	0.42	10.7	1.87	0.79	0.256	0.296	5.9	0.53	0.038	0.186	0.041	25.1	0.47	1.93	10.2	3	3	2	3	1	Other or unknown
40800	81	31.38	6.98	0.85	0.71	2.38	0.42	2.81	0.64	0.98	0.332	0.206	3.76	0.6	0.023	0.129	0.024	57.1	0.54	2.25	1.35	2	2	1	3	1	Other or unknown
40829	56	27.24	28.23	0.85	0.71	3.53	0.42	16.7	2.04	4.1	0.827	21.6	8.96	0.86	0.117	0.243	0.133	147	0.2	0.57	1.23	1	2	2	1	1	Other or unknown
40940	85	21.86	12.31	0.85	0.71	7.59	0.42	2.54	0.64	0.08	0.112	0.181	4.61	0.82	0.041	0.065	0.074	26.2	0.3	3.95	1.11	2	2	1	3	1	Other or unknown
40963	55	39.67	7.7	0.85	0.71	1.5	0.42	3.66	0.64	0.3	0.075	0.231	1.99	0.15	0.147	0.125	0.015	26.9	0.34	1.17	0.66	3	2	1	3	1	Other or unknown
40971	60	32.08	8.72	0.85	0.71	2.52	0.42	4.67	0.64	0.84	0.758	0.421	1.2	0.75	0.112	0.049	0.129	41.1	0.69	4.13	0.23	1	2	2	1	1	Other or unknown
40980	40	43	15.85	0.85	0.71	7.22	0.42	5.41	0.64	1.13	0.667	0.619	9.4	0.39	0.321	0.205	0.083	83.2	0.81	0.65	1.1	2	2	2	3	1	Other or unknown
40991	85	19.08	4.74	0.85	0.71	0.28	0.42	3.51	0.64	0.59	0.785	0.214	4.82	0.91	0.099	0.092	0.036	8.36	1.42	1.61	0.48	3	2	2	1	1	Other or unknown
41022	66	31.13	20.7	0.85	0.71	16.2	0.42	3.08	0.64	1.17	0.34	0.205	3.93	0.55	0.161	0.092	0.071	60.1	0.24	1.86	0.94	1	3	1	4	1	Other or unknown
41026	83	24.46	0.52	0.85	0.71	0.28	0.42	1.2	0.64	0.28	0.107	0.074	2.56	0.3	0.023	0.045	0.015	10.4	0.59	2.53	0.23	1	1	2	4	1	Other or unknown
41036	37	38.5	26.72	0.85	0.71	11.7	0.42	9.61	0.64	0.58	0.266	0.223	4.82	0.77	0.088	0.198	0.083	31.3	0.76	1.9	0.71	1	1	1	3	1	Other or unknown
41044	43	22.8	12.21	0.85	0.71	2.86	0.42	6.69	1.57	0.29	1.31	0.779	2.39	0.2	0.023	0.15	0.023	19.3	1.56	0.83	2.17	1	2	2	5	1	Other or unknown
41053	75	27.63	3.15	0.85	0.71	0.28	0.42	1.2	0.64	2.9	0.262	0.274	2.73	0.28	0.023	0.043	0.038	35.9	0.85	2.05	0.23	1	2	1	3	1	Other or unknown
41087	51	35.64	26.14	0.85	0.71	17.5	0.42	3.95	1.04	2.61	0.42	0.365	7.75	1.41	0.129	0.201	0.141	87.8	0.28	2.54	3.4	3	3	1	3	1	Other or unknown
41089	47	37.68	3.96	0.85	0.71	2.9	0.42	1.2	0.64	1.84	0.06	0.088	0.808	0.33	0.023	0.04	0.025	9	0.71	2.51	0.69	3	2	2	3	1	Other or unknown
41094	46	42.67	16.49	0.85	0.71	7.48	0.42	5.24	0.91	0.24	0.412	0.341	9.62	2	0.258	0.123	0.171	66.3	0.14	1.3	1.04	3	3	1	3	1	Other or unknown
41105	66	40.19	5.39	0.85	0.71	0.98	0.42	3.41	0.64	0.86	0.482	0.386	19.7	1.65	0.17	0.405	0.173	198	0.48	1.93	0.43	3	1	2	4	1	Other or unknown
41117	82	NA	2.96	0.85	0.71	1.74	0.42	1.2	0.64	1.22	0.052	0.142	1.47	0.89	0.023	0.041	0.055	20.5	0.33	6.67	0.55	1	NA	1	3	1	Other or unknown
41127	70	31.44	27.03	0.85	0.71	18.6	0.42	3.95	0.64	2.39	0.595	0.245	5.31	0.4	0.023	0.126	0.078	25.2	1.43	1.62	0.52	1	NA	2	4	1	Other or unknown
41175	52	31.89	8.52	0.85	0.71	0.28	0.42	4.67	0.64	8.78	0.416	0.606	7.61	3.85	0.102	0.296	0.188	72.9	0.25	3.17	0.38	3	1	1	3	1	Other or unknown
41191	48	31.5	16.79	0.85	0.71	4.03	0.42	7.61	1.04	4.22	2.95	0.78	7.7	4.22	0.207	0.285	0.167	131	1.05	6.27	0.7	2	1	1	3	1	Other or unknown
41234	78	33.03	31.72	0.85	0.71	18.7	0.42	7.38	0.64	2.63	0.228	0.275	2.94	0.92	0.042	0.173	0.117	32.6	0.31	2.77	2.23	3	2	1	3	1	Other or unknown
41269	64	49.36	3.36	0.85	0.71	0.28	0.42	2.22	0.64	1.83	0.603	0.35	4.18	2.57	0.045	0.228	0.046	39	0.44	3.44	0.9	2	2	2	4	1	Other or unknown
41304	34	28.6	3.39	0.85	0.71	1.06	0.42	1.2	0.64	1.37	0.05	0.221	2.22	0.12	0.023	0.081	0.066	21.5	0.23	0.64	6.86	3	3	1	3	1	Other or unknown
41313	34	28.64	34.45	0.85	0.71	11.4	0.42	11.2	1.3	1.97	0.354	0.353	10.1	1.77	0.5	0.264	0.248	10.9	0.32	2.11	2.46	3	3	1	4	1	Other or unknown
41362	84	30.54	9.39	0.85	0.71	5.07	0.42	3.28	0.64	0.59	0.285	0.132	1.99	0.53	0.061	0.039	0.036	38.4	0.48	2.91	0.51	2	2	2	3	1	Other or unknown
41398	59	44.89	62.55	0.85	0.71	28.9	2.65	9.81	0.64	0.19	2.43	0.346	3.16	0.42	0.387	0.1	0.468	49.9	0.34	1.22	0.23	2	1	2	3	1	Other or unknown
41416	80	29.93	8.76	0.85	0.71	0.28	0.42	5.81	1.35	0.62	0.517	0.289	5.46	1.31	0.057	0.184	0.03	63.4	0.48	2.93	0.5	1	2	1	3	1	Other or unknown
41436	63	33.31	43.72	0.85	0.71	16	0.66	15	1.29	1.77	0.677	0.397	13.3	2.46	0.435	0.423	0.18	101	0.14	2.11	0.65	2	3	1	3	1	Other or unknown
41466	58	33.65	3.7	0.85	0.71	1.38	0.42	2.08	0.64	0.58	0.03	0.087	1.19	0.17	0.023	0.052	0.015	6	0.47	1.21	1.79	1	2	2	5	1	Other or unknown
41477	71	30.05	98.88	0.85	0.71	72.2	0.42	5	0.64	4.64	0.218	0.639	6.74	0.53	0.066	0.235	0.104	52.3	0.14	0.9	1.31	2	2	1	3	1	Other or unknown
41493	77	19.96	1.31	0.85	0.71	0.28	0.42	1.2	0.64	0.34	1.09	0.281	3.66	0.3	0.023	0.101	0.054	15.7	1.17	2.52	0.5	1	2	2	3	1	Other or unknown
41495	61	25.53	2.97	0.85	0.71	0.28	0.42	1.2	0.64	0.74	0.059	0.075	2.48	0.12	0.023	0.085	0.026	14.5	0.14	0.77	0.74	3	3	1	3	1	Other or unknown
41519	70	28.35	8.52	0.85	0.71	1.26	0.42	3.94	0.64	1.94	1.98	0.857	8.11	1.05	0.156	0.363	0.062	116	0.79	1.6	1.16	2	2	1	4	1	Other or unknown
41526	64	25.84	6.09	0.85	0.71	1.13	0.42	2.95	0.64	1.89	0.255	0.336	5.99	0.82	0.047	0.086	0.04	18.7	0.38	3.22	2.25	2	2	2	3	1	Other or unknown
41527	44	26.89	1.75	0.85	0.71	0.28	0.42	1.2	0.64	1.11	0.071	0.212	1.58	0.25	0.023	0.069	0.191	17.4	0.26	1.4	0.55	2	1	1	3	1	Other or unknown
41570	55	20.62	10.96	0.85	0.71	7.12	0.42	1.2	0.64	0.37	1.33	0.167	7.88	0.52	0.041	0.225	0.046	51.4	1.43	2.14	0.9	1	1	1	3	1	Other or unknown
41578	67	19.69	7.29	0.85	0.71	0.46	0.42	4.34	0.64	2.7	0.548	0.331	4.3	0.48	0.079	0.16	0.053	16.8	0.29	1.4	1.95	3	3	2	3	1	Other or unknown
41583	66	35.87	4.64	0.85	0.71	0.53	0.42	3.35	0.64	1.54	0.127	0.313	4.28	0.44	0.045	0.095	0.043	28.3	0.14	0.96	0.2	1	NA	2	2	1	Other or unknown
41616	67	33.37	2.89	0.85	0.71	1.47	0.42	1.2	0.64	0.12	0.077	0.053	0.837	0.11	0.023	0.057	0.015	8.82	0.32	1.54	1.2	1	2	2	4	1	Other or unknown
41618	46	37.79	2.25	0.85	0.71	0.28	0.42	1.2	0.64	4.14	0.116	0.478	2.7	0.23	0.397	0.157	0.163	62	0.22	0.81	1.16	3	3	2	3	1	Other or unknown
41622	41	42.69	3.22	0.85	0.71	0.28	0.42	2.18	0.64	2.83	0.266	0.35	5.72	0.57	0.141	0.279	0.097	39.7	0.34	0.98	0.75	2	2	2	3	1	Other or unknown
41652	70	26.43	2.38	0.85	0.71	0.28	0.42	2.44	0.64	0.32	0.263	0.193	2.6	0.55	0.023	0.099	0.036	28.4	0.72	2.92	0.2	3	2	2	5	1	Other or unknown
41666	43	32.41	10.62	0.85	0.71	0.28	0.42	7.47	1.06	1.49	0.98	0.594	10.5	0.75	0.11	0.252	0.313	151	0.14	0.5	0.2	3	2	2	3	1	Other or unknown
41675	71	24.53	1.6	0.85	0.71	0.28	0.42	1.2	0.64	1.9	0.403	0.247	4.62	0.45	0.05	0.107	0.021	8.82	2.37	1.74	0.2	2	2	2	3	1	Other or unknown
41691	60	31.98	6.2	0.85	0.71	0.28	0.42	3.43	1.13	1.26	0.249	0.327	4.85	0.52	0.078	0.154	0.086	49.8	0.22	1.7	0.45	2	3	1	3	1	Other or unknown
41694	60	26.06	18.12	0.85	0.71	0.56	0.42	12.8	1.43	0.89	0.259	0.357	3	0.41	0.04	0.122	0.015	59.2	0.29	1.06	1.05	3	NA	2	2	1	Other or unknown
41711	73	29.08	11.53	0.85	0.71	0.28	0.42	8.46	1.26	2.77	0.192	0.467	5.86	1.49	0.036	0.085	0.363	212	0.35	3.31	0.86	2	2	2	3	1	Other or unknown
41715	74	24.33	6.38	0.85	0.71	1.28	0.42	2.73	0.64	1.35	0.084	0.235	2.97	0.46	0.023	0.077	0.28	34.4	0.14	1.2	1.2	2	2	2	3	1	Other or unknown
41717	72	23.87	8.41	0.85	0.71	3.03	0.42	1.2	0.64	0.9	0.15	0.17	3.75	0.2	0.189	0.083	0.038	20.6	0.46	0.99	0.7	1	2	2	3	1	Other or unknown
41730	35	28.49	10.12	0.85	0.71	2.96	0.42	4.11	0.64	0.19	0.197	0.354	4.02	1.18	0.106	0.169	0.348	176	0.14	2.13	0.52	1	2	1	1	1	Other or unknown
41740	79	28.18	53.34	0.85	0.71	19.6	0.42	15.6	0.64	0.55	0.553	0.253	7.94	1.76	0.137	1.2	1.252	137	0.26	4.38	1.69	3	2	1	4	1	Other or unknown
41751	73	40.45	5.43	0.85	0.71	1.08	0.42	3.57	0.64	0.7	0.432	0.627	7.88	0.43	0.054	0.214	0.129	130	0.38	0.98	2.87	2	2	2	3	1	Other or unknown
41756	60	29.56	6.13	0.85	0.71	0.28	0.42	4.15	0.64	1.13	0.193	0.339	3.92	1.06	0.023	0.098	0.029	34.6	0.33	3.33	0.2	1	2	2	1	1	Other or unknown
41760	73	28.2	0.91	0.85	0.71	0.28	0.42	1.2	1.03	0.77	0.131	0.164	1.94	0.45	0.023	0.052	0.064	21.9	0.3	2.3	0.2	2	2	2	3	1	Other or unknown
41775	61	34.75	7.78	0.85	0.71	2.4	0.42	4.74	1.8	1.37	0.943	0.29	4.25	0.99	0.062	0.243	0.044	27.6	0.43	3.2	1.04	1	2	2	4	1	Other or unknown
41794	44	30.29	4.24	0.85	0.71	1.01	0.42	2.57	0.64	1.27	0.172	0.198	3.14	0.36	0.023	0.071	0.015	13.8	1.3	2.3	0.4	2	2	1	3	1	Other or unknown
41796	60	NA	19.53	0.85	0.71	11.8	0.42	3.61	0.64	0.22	0.173	0.117	4.05	0.21	0.075	0.187	0.082	39.4	0.31	0.69	1.26	2	2	2	4	1	Other or unknown
41814	80	27.97	7.04	0.85	0.71	0.28	0.42	4.21	1.46	2.61	0.996	0.457	4.65	5.65	0.09	0.165	0.333	234	0.6	2.52	1.18	1	2	1	3	1	Other or unknown
41840	75	30.19	1.85	0.85	0.71	0.28	0.42	1.2	0.64	1.65	0.127	0.249	2	0.35	0.023	0.067	0.076	7.01	0.26	2.35	0.87	1	2	2	3	1	Other or unknown
41841	70	NA	6.61	0.85	0.71	0.28	0.42	5.14	0.64	2.14	0.412	0.265	1.74	0.91	0.111	0.069	0.376	101	0.56	1.2	0.2	3	3	2	3	1	Other or unknown
41879	80	31.63	2.05	0.85	0.71	0.76	0.42	1.2	0.64	0.18	0.245	0.218	2.09	0.11	0.023	0.064	0.022	11.7	0.83	2.2	0.61	3	2	2	3	1	Other or unknown
41897	77	30.81	3.98	0.85	0.71	0.66	0.42	2.98	1.91	5.69	0.115	0.325	4.03	0.56	0.023	0.222	0.193	31.8	0.14	1.93	0.38	3	2	1	3	1	Other or unknown
41946	65	32.26	9.46	0.85	0.71	1.06	0.42	5.31	0.64	1.29	0.907	0.313	11.3	1.35	0.079	0.551	0.21	119	0.32	1.98	1.93	2	2	2	4	1	Other or unknown
42015	79	20.31	1.78	0.85	0.71	0.28	0.42	1.2	0.64	3.46	0.211	0.19	2.52	0.54	0.054	0.155	0.119	60.7	0.45	2.01	0.2	3	2	2	3	1	Other or unknown
42025	43	29.95	23.24	0.85	0.71	15.1	0.42	3.49	0.64	1.92	0.767	1.34	6.51	0.68	0.113	0.19	0.026	52	1.2	1.2	0.62	2	2	2	4	1	Other or unknown
42037	75	NA	5.23	0.85	0.71	0.28	0.42	3.92	0.64	0.31	0.119	0.208	4.71	0.58	0.057	0.128	7.971	135	0.27	1.6	1.56	3	NA	1	3	1	Other or unknown
42047	52	36.27	62.28	0.85	0.71	54.6	0.42	6.16	0.64	0.54	0.45	0.284	5.54	0.59	0.043	0.207	0.229	115	0.38	1.14	0.77	2	2	2	3	1	Other or unknown
42065	59	28.02	0.89	0.85	0.71	0.28	0.42	1.2	0.64	0.5	0.102	0.099	0.75	0.13	0.023	0.035	0.015	5.59	0.14	0.97	0.61	2	3	2	1	1	Other or unknown
42094	55	31.09	8.34	0.85	0.71	0.4	0.42	3.92	0.64	2.03	0.775	0.408	2.69	1.18	0.125	0.143	0.254	39.6	0.57	3.7	0.69	1	1	2	4	1	Other or unknown
42099	66	36.66	21.56	0.85	0.71	13	0.42	3.21	0.64	0.28	0.148	0.153	2.97	0.51	0.032	0.099	0.015	20	0.33	2.7	4.44	3	3	1	3	1	Other or unknown
42110	52	35.28	34.36	0.85	0.71	12.5	0.42	10.5	0.64	1.25	0.705	1.29	9.34	0.31	0.179	0.417	0.119	65.9	0.54	0.46	1.47	1	2	2	2	1	Other or unknown
42215	77	30.89	23.28	0.85	0.71	11.8	0.42	7.04	0.64	0.82	0.683	0.387	7.76	2.28	0.039	0.179	0.149	40.4	0.82	4.6	4.53	1	1	1	2	1	Other or unknown
42265	60	31.22	15.42	0.85	0.71	7.78	0.42	5.5	1.09	1.18	0.346	0.294	8.86	0.75	0.044	0.225	0.171	108	0.14	1.55	1.44	2	3	1	2	1	Other or unknown
42300	75	27.46	25.03	0.85	0.71	3.53	0.42	11.3	0.64	6.13	0.65	0.665	9.34	1.75	0.043	0.222	0.07	39.3	0.81	2.38	1.59	3	1	2	5	1	Other or unknown
42309	58	33.16	10.4	0.85	0.71	0.28	0.42	6.99	1.42	0.42	0.472	0.278	5.09	0.42	0.036	0.039	0.065	45.2	0.51	1.55	0.66	2	2	2	1	1	Other or unknown
42321	62	29.21	42.31	0.85	0.71	18.3	0.42	6.05	0.64	0.89	0.252	0.238	7.42	0.43	0.121	0.146	0.037	20.5	0.22	1.6	1.89	3	3	2	3	1	Other or unknown
42329	80	22.77	6.19	0.85	0.71	1.07	0.42	3.03	0.64	1.33	0.371	0.461	6.66	1.06	0.059	0.29	0.075	99.6	0.14	1.71	0.69	2	1	1	3	1	Other or unknown
42338	64	47.09	22.02	0.85	0.71	12.1	0.42	5.96	0.64	4.7	1.18	1.87	4.13	0.83	0.061	0.059	0.088	29.6	0.68	2.26	0.81	3	2	1	4	1	Other or unknown
42340	60	32.35	20.68	0.85	0.71	9.29	0.42	6.2	0.64	2.35	0.402	0.748	7.27	0.63	0.125	0.265	0.071	35.8	0.14	1	5.57	1	1	2	1	1	Other or unknown
42404	79	23.67	8.81	0.85	0.71	2.42	0.42	4.51	0.64	0.51	0.329	0.22	4.55	0.64	0.059	0.088	0.165	49.3	0.27	1.31	0.59	2	3	1	3	1	Other or unknown
42416	62	35.07	12.88	0.85	0.71	6.71	0.42	2.93	0.64	0.58	0.118	0.242	4	1.13	0.088	0.182	0.056	15.5	0.37	3.22	4.14	3	2	1	4	1	Other or unknown
42452	54	31.58	4.83	0.85	0.71	1	0.42	3.63	1.32	1.65	0.442	0.507	7.68	3.16	0.797	0.234	0.06	53.8	0.14	4.2	0.66	3	2	1	5	1	Other or unknown
42454	80	21	21.22	0.85	0.71	13.9	0.42	3.66	0.64	1.37	0.384	0.253	4.97	0.49	0.275	0.096	0.048	34.4	0.5	1.53	0.38	1	2	2	3	1	Other or unknown
42524	64	28.03	47.42	0.85	0.71	38	0.42	1.2	0.64	0.97	0.273	0.092	2.91	0.44	0.047	0.067	0.025	16.2	0.32	2.3	0.93	2	3	1	3	1	Other or unknown
42575	41	26.88	3.76	0.85	0.71	0.84	0.42	1.2	0.64	1.38	0.087	0.066	1.98	0.29	0.023	0.055	0.032	6.82	0.4	1.21	1.14	2	2	2	3	1	Other or unknown
42590	59	42.61	26.98	0.85	0.71	13.8	0.42	6.43	0.64	3.22	0.357	0.415	5.37	0.72	0.068	0.291	0.094	64.4	1.02	2.11	1.5	3	2	1	3	1	Other or unknown
42621	54	34.62	8.67	0.85	0.71	1.98	0.42	3.94	0.64	0.75	0.3	0.28	7.85	1.21	0.069	0.35	0.153	121	0.14	1.85	0.79	2	1	1	3	1	Other or unknown
42629	60	36.06	10.38	0.85	0.71	4.88	0.42	2.85	0.64	1.3	0.181	0.169	1.93	0.16	0.055	0.067	0.015	28.3	0.24	0.44	0.4	1	2	2	1	1	Other or unknown
42673	65	27.57	22.67	0.85	0.71	21	0.42	1.98	0.64	1.14	0.823	0.504	2.08	1.03	0.048	0.113	0.309	31.1	1.04	4.15	1.54	1	2	2	4	1	Other or unknown
42715	51	37.6	11.61	0.85	0.71	1.46	0.42	6.59	1.5	1.42	0.462	0.601	10.3	0.92	0.086	0.31	0.193	70.3	0.36	2.23	1	3	3	1	3	1	Other or unknown
42746	69	21.22	3.19	0.85	0.71	0.28	0.42	2.42	0.64	0.62	0.17	0.161	2.72	0.32	0.023	0.054	0.168	18.8	0.4	3	0.8	3	3	2	3	1	Other or unknown
42749	77	21.56	36.51	0.85	0.71	2.05	0.42	2.75	0.64	3.94	0.228	0.251	5.71	0.36	0.023	0.093	0.015	16	0.43	0.86	1.38	2	2	2	3	1	Other or unknown
42792	66	26.4	2.56	0.85	0.71	0.28	0.42	1.2	0.64	2.23	0.626	0.526	5.05	0.5	0.042	0.15	0.015	23.3	0.46	1.4	0.2	2	NA	1	3	1	Other or unknown
42814	80	32.31	2.74	0.85	0.71	0.47	0.42	1.2	0.64	0.75	0.266	0.123	2.4	0.38	0.068	0.189	0.029	19.2	0.61	2.7	0.6	2	2	2	4	1	Other or unknown
42835	64	27.47	1.76	0.85	0.71	0.28	0.42	1.2	0.64	0.5	0.162	0.079	1.35	0.13	0.056	0.033	0.024	28.9	0.71	1.37	6.97	1	2	1	3	1	Other or unknown
42914	43	26.54	6.7	0.85	0.71	0.91	0.42	3.97	0.64	1.08	0.152	0.453	5.24	0.65	0.033	0.141	0.112	72.7	0.34	2.61	1.58	1	2	1	5	1	Other or unknown
42918	60	32.54	13.39	0.85	0.71	6.89	0.42	1.2	0.64	0.5	0.209	0.201	2.83	0.47	0.023	0.09	0.015	14	0.28	1.7	1.14	1	1	2	1	1	Other or unknown
42920	80	24.34	15.75	0.85	0.71	8.72	0.42	3.83	0.64	0.31	0.763	0.682	5.58	0.69	0.069	0.098	0.125	58.3	0.54	1.08	0.2	3	2	1	3	1	Other or unknown
42927	61	24.03	8.93	0.85	0.71	2.07	0.42	4.64	0.64	0.93	0.667	0.32	9.9	0.94	0.086	0.664	0.134	81.3	0.57	2.36	0.81	3	NA	2	1	1	Other or unknown
42940	71	25.02	2.76	0.85	0.71	0.49	0.42	1.74	0.64	1.03	0.746	0.13	5.26	0.83	0.023	0.087	0.073	29.7	1.3	2.1	1.09	1	1	2	3	1	Other or unknown
42978	79	26.35	24.74	0.85	0.71	16.3	0.42	5.86	0.64	0.46	0.685	0.472	8.2	1.33	0.115	0.223	0.154	129	0.27	2.2	0.61	1	2	1	3	1	Other or unknown
42985	63	25.75	16.36	0.85	0.71	3.73	0.42	6.78	1.55	3.04	0.418	0.422	5.18	1.12	0.038	0.074	0.14	26.9	0.31	2	0.2	1	1	1	3	1	Other or unknown
42987	61	32.38	8.2	0.85	0.71	0.28	0.42	1.2	0.64	0.29	0.046	0.263	2.68	0.11	0.023	0.077	0.051	49.9	0.3	0.66	5.99	3	3	2	3	1	Other or unknown
43018	68	35	6.45	0.85	1.11	2.68	0.42	2.83	0.64	0.46	0.163	0.164	1.76	1.18	0.023	0.042	0.015	17.7	0.36	4.9	1.73	1	1	2	1	1	Other or unknown
43020	80	34.33	4.78	0.85	0.71	0.28	0.42	3.83	0.64	4.58	0.229	0.412	3.92	0.63	0.084	0.07	0.112	52.6	0.25	1.14	0.36	1	NA	2	3	1	Other or unknown
43024	50	30.56	20.39	0.85	0.71	9.38	0.42	4.58	0.64	3.45	0.786	0.468	6.08	1.68	0.112	0.336	0.167	56.4	2.72	1.77	3.39	3	3	2	2	1	Other or unknown
43025	80	25.11	3.64	0.85	0.71	0.87	0.42	1.2	0.64	1.82	0.696	0.269	3.47	0.87	0.071	0.104	0.049	61.1	0.79	3.5	0.98	3	1	2	3	1	Other or unknown
43031	80	19.5	2.83	0.85	0.71	0.28	0.42	2.67	0.64	1.74	0.197	0.219	0.595	0.07	0.023	0.033	0.026	10.1	3.05	2.27	1.43	1	2	2	1	1	Other or unknown
43168	78	30.78	36.04	0.85	0.71	15.8	0.42	8.86	1.56	1.3	0.506	0.269	9.85	0.8	0.114	0.266	0.077	56	0.35	1.2	0.78	1	2	1	1	1	Other or unknown
43185	77	20.59	1.75	0.85	0.71	0.56	0.42	1.2	0.64	0.63	0.079	0.13	2.39	0.38	0.038	0.057	0.132	21.7	0.14	2.02	0.64	3	2	1	3	1	Other or unknown
43237	68	23.35	13.7	0.85	0.71	8.27	0.42	2.94	0.64	1.99	0.504	0.423	5.15	0.87	0.092	0.111	0.138	108	0.46	2.2	1.06	2	2	1	3	1	Other or unknown
43240	72	32.79	11.17	0.85	0.71	3.97	0.42	4.4	0.64	0.32	1.38	0.218	2.94	0.52	0.067	0.151	0.107	81.6	1	1.5	2.16	1	2	2	2	1	Other or unknown
43247	52	21.06	3.72	0.85	0.71	0.28	0.42	2.94	0.64	0.47	0.136	0.115	2.25	0.35	0.023	0.082	0.029	9.3	0.57	2.06	0.52	2	1	1	1	1	Other or unknown
43271	53	46.09	6.53	0.85	0.71	0.28	0.42	5.02	0.64	1.61	0.831	0.345	6.8	1.3	0.159	0.189	0.053	72.9	0.29	1.4	0.35	3	1	2	3	1	Other or unknown
43275	68	28.18	7.06	0.85	0.71	0.79	0.97	4.72	0.94	3.15	2.31	0.741	11.7	1.4	0.1	0.14	0.125	98.7	0.52	2.4	0.6	3	2	1	4	1	Other or unknown
43288	61	NA	1.2	0.85	0.71	0.28	0.42	1.2	0.64	1.25	0.097	0.091	1.38	0.17	0.023	0.027	0.015	6.3	0.62	1.9	0.41	2	2	2	3	1	Other or unknown
43302	68	39.98	7.37	0.85	0.71	3.52	0.42	2.28	0.64	2.7	0.282	0.336	2.57	0.34	0.023	0.063	0.063	35.4	0.35	0.94	0.2	2	2	2	3	1	Other or unknown
43310	78	34.44	16.46	0.85	0.71	8.42	0.42	4.14	1.21	0.94	0.495	1	7.42	0.65	0.065	0.179	0.232	289	0.45	1.5	0.43	1	2	1	3	1	Other or unknown
43383	60	27.6	605.5	0.85	0.71	498	0.42	9.84	0.64	2.07	1.57	0.391	6.43	0.4	0.119	0.177	0.051	43.1	0.39	0.91	1.93	3	3	2	3	1	Other or unknown
43391	71	31.6	34.14	0.85	0.71	18.2	0.42	5.6	0.64	2.58	0.789	0.432	11.5	1.23	0.075	0.202	0.168	22.3	0.57	1.67	0.64	1	2	1	3	1	Other or unknown
43449	39	39.01	29.83	0.85	0.71	4.03	0.42	12	0.64	3.14	0.093	0.517	6.99	3.31	0.098	0.123	0.122	44.7	0.14	6.2	0.94	3	2	1	3	1	Other or unknown
43452	80	29.12	2.54	0.85	0.71	0.28	0.42	2.2	0.64	1.43	0.316	0.238	3.16	0.72	0.023	0.097	0.05	28.1	0.39	3.86	1.74	1	2	2	4	1	Other or unknown
43458	62	27.58	7.83	0.85	0.71	0.28	0.42	4.34	0.64	3.32	0.631	0.428	5.16	0.77	0.077	0.187	0.048	79.1	0.27	1.2	0.2	1	3	2	1	1	Other or unknown
43492	51	25.39	26.92	0.85	0.71	7.52	0.42	8.53	1.21	1.6	0.957	0.427	8.99	0.69	0.14	0.284	0.128	48.7	0.32	0.75	0.93	3	2	2	3	1	Other or unknown
43546	72	23.88	17.85	0.85	0.71	1.46	0.42	10.6	1.42	0.43	0.521	0.299	6.79	0.52	0.094	0.158	0.1	48	0.29	1.8	1.35	3	2	2	4	1	Other or unknown
43562	45	27.72	20.68	0.85	0.71	6.48	0.42	9.77	1	1.34	0.392	0.653	8.82	0.64	0.095	0.188	0.152	111	0.23	0.7	1.38	3	2	1	2	1	Other or unknown
43568	49	22.95	21.41	0.85	0.71	13.7	0.42	2.5	0.92	0.64	0.842	0.175	2.58	1.01	0.287	0.137	0.078	34.8	0.88	2.99	1.28	1	1	1	4	1	Other or unknown
43593	58	28.05	9.27	0.85	0.71	2.31	0.42	4.54	1.05	0.33	0.67	0.234	7.5	0.63	0.032	0.246	0.104	67.2	0.33	1.14	0.4	2	NA	1	4	1	Other or unknown
43607	54	36.23	49.56	0.85	0.71	26.8	0.42	9.32	0.97	4.28	0.336	1.51	6.02	0.85	0.085	0.203	0.058	48	0.53	1.49	1.61	3	2	2	3	1	Other or unknown
43680	57	31.17	67.39	0.85	0.71	31.4	0.86	11.9	0.94	1.36	0.64	0.355	6.91	0.57	0.064	0.15	0.134	21.2	0.3	0.71	7.98	3	3	2	2	1	Other or unknown
43682	80	29.83	7.22	0.85	0.71	0.28	0.42	5.14	0.64	3.81	0.513	0.601	3.4	1.04	0.05	0.07	0.137	70.5	0.4	2.21	0.41	2	2	2	3	1	Other or unknown
43691	44	20.77	12.76	0.85	0.71	2.21	0.42	7.1	1.37	2.17	0.245	0.517	8.72	0.51	0.058	0.178	0.067	75.6	0.14	0.78	0.95	1	1	2	3	1	Other or unknown
43726	76	30.46	49.79	0.85	0.71	33.4	0.42	3.59	0.64	0.31	0.73	0.199	3.37	0.6	0.06	0.118	0.144	45.6	0.54	2.4	0.39	3	2	2	4	1	Other or unknown
43748	80	30.43	9.79	0.85	0.71	4.04	0.42	3.46	0.64	1.35	0.959	0.435	5.6	0.29	0.102	0.092	0.082	48.3	0.57	0.89	0.2	1	2	2	3	1	Other or unknown
43749	63	21.04	10.42	0.85	0.71	3.71	0.42	5.59	0.99	0.47	0.419	0.332	2.84	0.73	0.023	0.055	0.037	12.1	1.3	3.6	0.7	2	2	1	2	1	Other or unknown
43769	80	27.02	3.35	0.85	0.71	0.28	0.42	2.45	0.64	0.33	0.821	0.241	2.98	1.25	0.041	0.099	0.237	31.8	1.6	8.1	0.81	1	2	2	3	1	Other or unknown
43792	75	30.33	13.44	0.85	0.71	1.96	0.42	6.78	1.78	1.93	0.758	0.512	7.42	1.16	0.068	0.211	0.295	83.6	0.4	1.9	1.01	3	3	1	3	1	Other or unknown
43802	64	22.96	72.61	0.85	0.71	38.8	0.42	12.3	1.41	0.62	1.61	1.04	7.97	2.99	0.145	0.316	0.195	576	0.43	3.7	0.8	2	1	1	4	1	Other or unknown
43829	73	NA	1.55	0.85	0.71	0.28	0.42	1.2	0.64	0.23	0.173	0.2	1.78	0.19	0.103	0.064	0.031	58.7	0.34	1.2	0.61	1	NA	2	4	1	Other or unknown
43867	63	27.14	2.73	0.85	0.71	0.28	0.42	1.75	0.64	3.71	0.345	0.348	4.19	0.68	0.059	0.121	0.077	62.2	0.14	2	0.2	2	2	1	3	1	Other or unknown
43896	48	30.51	2.55	0.85	0.71	0.43	0.42	1.2	0.64	0.38	0.223	0.169	2.29	0.35	0.023	0.114	0.024	19.5	0.96	1.44	0.86	3	NA	2	3	1	Other or unknown
43906	68	43.69	11.42	0.85	0.71	4.51	0.42	4.78	0.64	1.02	0.855	0.495	6.35	0.66	0.086	0.27	0.149	54.5	0.27	1	1.2	1	2	1	4	1	Other or unknown
43981	45	28.96	6.69	0.85	0.71	1.23	0.42	3.43	0.94	7.33	0.614	0.547	2.5	1.05	0.094	0.06	0.194	47	2.73	1.94	0.81	1	1	2	3	1	Other or unknown
43995	80	30.54	1.5	0.85	0.71	0.28	0.42	1.2	0.64	0.14	0.09	0.096	2.7	0.27	0.023	0.049	0.023	15.7	0.31	2.39	0.4	1	2	2	3	1	Other or unknown
44008	39	38.51	6.12	0.85	0.71	0.28	0.42	4.38	0.91	0.52	0.109	0.213	2.53	0.65	0.062	0.061	0.119	55.7	0.14	0.66	0.36	3	2	1	2	1	Other or unknown
44010	72	33.93	4.23	0.85	0.71	0.28	0.42	2.52	0.64	0.27	0.21	4.63	5.1	0.73	0.036	0.076	0.071	38.9	0.26	1.9	0.45	1	2	2	1	1	Other or unknown
44012	48	35.13	8.51	0.85	0.71	0.28	0.42	5.12	0.64	1.16	0.706	0.545	4.83	0.93	0.134	0.105	0.294	45.8	0.42	1.93	1.11	2	2	2	3	1	Other or unknown
44090	66	35.09	24.2	0.85	0.71	1.32	0.42	15.4	2.26	2.41	0.63	0.492	7.6	0.95	0.058	0.182	0.276	108	0.45	1.44	1.32	1	1	2	3	1	Other or unknown
44092	47	24.41	1.3	0.85	0.71	0.28	0.42	1.2	0.64	0.35	0.349	0.133	3.46	0.21	0.049	0.051	0.065	15.8	1.8	2.2	0.4	1	2	1	3	1	Other or unknown
44093	36	39	3.26	0.85	0.71	0.28	0.42	1.98	0.64	2.51	0.475	0.442	3.64	0.64	0.081	0.159	0.14	51.9	0.78	1.44	0.7	3	2	2	3	1	Other or unknown
44110	33	36.43	1.2	0.85	0.71	0.28	0.42	1.2	1.05	0.75	0.07	0.431	2.14	0.23	0.036	0.05	0.015	14.2	0.49	1.4	0.2	3	2	2	3	1	Other or unknown
44117	67	24.19	2.57	0.85	0.71	0.28	0.42	1.94	0.64	0.43	0.237	0.115	4.22	0.24	0.052	0.12	0.025	28.6	0.35	0.96	0.37	1	2	2	4	1	Other or unknown
44201	76	21.02	14.17	0.85	0.71	0.28	0.42	1.2	0.64	1.21	0.261	0.09	0.733	0.22	0.038	0.119	0.055	45.3	0.82	2.26	0.42	3	2	1	3	1	Other or unknown
44208	67	33.24	27.97	0.85	0.71	16.4	0.42	4.6	0.64	1.1	0.915	0.559	8.12	0.8	0.084	0.331	0.151	149	0.55	1.54	1.18	3	2	1	4	1	Other or unknown
44209	59	31.11	11.12	0.85	0.71	2.2	0.42	4.78	0.64	2.76	0.951	0.28	10.7	0.53	0.05	0.281	0.087	90.5	1.59	2.6	7.77	3	2	1	5	1	Other or unknown
44223	57	35.33	2.08	0.85	0.71	0.28	0.42	1.2	0.64	0.6	0.155	0.094	1.66	0.25	0.023	0.05	0.015	6.47	0.25	0.69	1.04	1	1	1	1	1	Other or unknown
44255	60	30.94	2.55	0.85	0.71	0.28	0.42	1.9	0.64	1.43	0.146	0.401	1.32	0.43	0.098	0.022	0.015	22.7	0.4	1.46	0.5	3	3	2	3	1	Other or unknown
44285	55	30.95	33.47	0.85	0.71	22.7	0.42	3.61	1	0.82	0.03	0.611	5.4	0.47	0.055	0.169	0.07	75.4	0.23	1.02	2.75	2	2	1	4	1	Other or unknown
44291	39	23.02	5.59	0.85	0.71	0.28	0.42	4.05	0.64	4.1	2.22	0.378	8.54	1.5	0.134	0.121	0.136	61.8	1.27	1.53	0.44	3	1	2	3	1	Other or unknown
44296	73	33.43	4.94	0.85	0.71	1.35	0.42	2.29	0.64	0.61	0.142	0.173	4.24	0.46	0.023	0.137	0.035	47.7	0.32	1.59	3.76	2	2	2	3	1	Other or unknown
44298	61	31.62	3.43	0.85	0.71	0.28	0.42	2.01	1.23	0.39	0.289	0.133	2.46	1.21	0.049	0.105	0.143	38.7	0.42	7.83	1.01	1	NA	1	4	1	Other or unknown
44318	31	18.34	171.2	2	0.71	96.6	3.32	15.5	1.01	0.45	0.427	0.337	5.96	0.76	0.023	0.096	0.015	61.8	0.6	1.81	2.49	1	1	2	5	1	Other or unknown
44324	80	24.07	15.68	0.85	0.71	7.95	0.42	5.34	0.64	0.22	0.153	0.128	3.25	0.36	0.023	0.06	0.036	46.4	0.14	2.9	3.8	2	2	2	2	1	Other or unknown
44333	78	18.87	9.67	0.85	0.71	0.65	0.42	6.08	1.54	0.13	2.31	0.364	3.66	0.54	0.121	0.144	0.312	75.7	1	2.33	0.71	3	2	2	3	1	Other or unknown
44361	75	29.44	16.47	0.85	0.71	9.52	0.42	6.2	1.41	1.03	0.296	1.32	6.13	0.99	0.04	0.063	0.015	24.8	0.45	2.7	2.82	3	3	2	3	1	Other or unknown
44424	62	37.38	2.92	0.85	0.71	0.28	0.42	2.15	0.64	3.44	0.128	0.22	2.47	0.29	0.034	0.079	0.015	14.5	0.31	1.01	0.81	2	2	2	4	1	Other or unknown
44431	47	39.62	3.73	0.85	0.71	0.28	0.42	2.36	0.64	0.63	0.302	0.297	2.61	0.5	0.023	0.069	0.057	16.7	0.94	1.5	0.47	1	2	2	2	1	Other or unknown
44450	62	23.32	9.47	0.85	0.71	2.87	0.42	3.92	0.64	2.15	0.728	1.45	5.79	0.34	0.081	0.106	0.185	20.5	1.9	1.8	0.2	1	2	2	2	1	Other or unknown
44479	65	37.85	6.9	0.85	0.71	0.28	0.42	4.84	1.13	0.24	0.177	0.277	1.85	0.75	0.039	0.075	0.2	89.7	0.39	2.55	0.79	1	2	2	1	1	Other or unknown
44498	69	34.31	3.8	0.85	0.71	1.17	0.42	2.05	0.64	0.19	1.09	0.178	2.81	0.81	0.081	0.028	0.099	36.1	1.14	2.39	0.54	2	1	2	4	1	Other or unknown
44517	61	32.31	12.96	0.85	0.71	3.04	0.42	5.23	0.64	2.13	0.315	0.504	9.33	0.91	0.09	0.215	0.214	107	0.25	1.69	1.3	3	3	1	3	1	Other or unknown
44603	52	30.93	6.73	0.85	0.71	0.55	0.42	4.93	0.64	2.04	0.586	1.43	1.99	0.29	0.035	0.09	0.082	11.5	2.21	3.61	2.77	1	1	2	4	1	Other or unknown
44655	72	20.93	3.19	0.85	0.71	0.28	0.42	2.77	0.64	1.07	0.174	0.463	3.13	0.29	0.108	0.111	0.12	105	0.27	0.58	2.17	2	NA	2	3	1	Other or unknown
44661	60	34.2	10.47	0.85	0.71	0.28	0.42	7.04	1.85	2.68	0.95	0.613	7.72	2.33	0.226	0.158	0.192	104	0.4	2.49	0.2	3	1	2	3	1	Other or unknown
44663	41	23.57	10.45	0.85	0.71	0.28	0.42	6.28	1.73	12.2	0.922	0.795	7.61	0.85	0.034	0.196	0.067	49.2	0.55	1.3	1.45	3	2	2	2	1	Other or unknown
44684	61	42.45	10.07	0.85	0.71	3.06	0.42	3.65	0.64	0.15	0.797	0.185	4.86	1.33	0.109	0.146	0.043	26.6	0.59	2.8	1.36	1	2	1	4	1	Other or unknown
44688	80	18.41	91.77	0.85	0.71	63.8	0.42	18.9	2.72	0.35	0.247	0.267	3.42	0.87	0.065	0.083	0.031	8.31	0.39	2.8	1.65	2	1	1	2	1	Other or unknown
44731	60	29.95	6.88	0.85	0.71	1.25	0.42	4.02	0.64	1.15	0.402	0.376	3.83	0.34	0.035	0.146	0.046	33.5	0.33	0.78	1.65	3	2	2	2	1	Other or unknown
44763	68	21.77	3.56	0.85	0.71	0.28	0.42	2.2	0.64	0.62	0.093	0.387	4.01	0.98	0.053	0.094	0.201	117	0.14	2.7	2.33	3	2	2	3	1	Other or unknown
44771	78	36.21	2.34	0.85	0.71	0.28	0.42	2.28	0.64	0.76	0.108	0.134	1.91	0.89	0.023	0.06	0.015	19.5	0.62	6.6	1.1	2	2	2	3	1	Other or unknown
44778	53	29.25	4.73	0.85	0.71	0.28	0.42	3.32	0.91	1.94	0.477	0.469	2.8	0.5	0.033	0.123	0.054	27.7	0.66	1.67	0.72	2	1	2	3	1	Other or unknown
44780	49	42.18	10.25	0.85	0.71	2.13	0.42	3.52	0.64	7.62	0.162	0.814	8.19	0.72	0.083	0.376	0.128	70.1	0.49	0.6	1.39	2	3	2	3	1	Other or unknown
44785	46	32.87	4.21	0.85	0.71	0.28	0.42	2.56	0.64	0.46	0.305	0.207	4.5	0.34	0.044	0.505	0.038	15.5	0.44	1.2	0.2	3	3	1	4	1	Other or unknown
44817	70	24.15	9.03	0.85	0.71	5.09	0.42	1.2	0.64	0.41	0.162	0.123	3.93	0.46	0.023	0.11	0.03	19.6	0.35	1.55	1.34	3	3	2	2	1	Other or unknown
44893	44	33.11	2.33	0.85	0.71	0.28	0.42	1.2	0.64	1.63	0.214	1.2	9.39	0.52	0.063	0.316	0.043	40.6	0.52	0.85	0.82	3	1	2	3	1	Other or unknown
44905	74	22.96	6.69	0.85	0.71	0.28	0.42	4.59	0.64	0.33	0.16	0.213	2.6	0.11	0.023	0.068	0.161	36.7	0.34	0.66	0.56	3	2	2	3	1	Other or unknown
44910	62	24.26	8.43	0.85	0.71	0.6	0.42	6.65	1.5	0.63	0.223	0.533	4.04	2.42	0.222	0.14	1.141	245	0.28	2	0.78	1	2	1	1	1	Other or unknown
44934	50	29.23	2.95	0.85	0.71	0.93	0.42	1.2	0.64	0.89	0.319	0.176	2.81	0.26	0.057	0.04	0.049	10.5	1.13	2.04	0.2	3	1	2	3	1	Other or unknown
44951	60	28.44	12.62	0.85	0.71	0.28	0.42	7.44	1.28	1.79	0.433	0.487	4.11	0.96	0.054	0.094	0.2	79.9	0.44	2.5	0.35	3	2	1	4	1	Other or unknown
44972	44	34.38	15.29	0.85	0.71	4.35	0.42	7.3	0.91	3.93	0.456	0.942	7.26	0.84	0.226	0.237	0.189	65.8	0.26	1.61	1.42	3	2	1	4	1	Other or unknown
44988	79	27.35	48.22	0.85	0.71	27.9	0.42	9.64	2.2	4.89	0.498	1.05	7.01	1.69	0.114	0.166	0.117	9.22	0.31	3	0.53	3	2	1	3	1	Other or unknown
45006	49	35.51	9.98	0.85	0.71	1.38	0.42	5.8	0.64	1.51	0.176	0.328	7.17	0.3	0.052	0.225	0.115	34.1	0.14	1.2	0.99	3	2	1	4	1	Other or unknown
45013	67	26.59	2.43	0.85	0.71	0.28	0.42	1.75	0.64	2.07	0.155	0.399	3.01	0.5	0.052	0.108	0.116	52.3	0.27	1.5	0.46	2	2	2	3	1	Other or unknown
45044	42	31.4	25.19	0.85	0.71	15.7	0.42	3.34	0.64	2.46	0.864	1.28	14.2	0.8	0.257	0.229	0.268	111	0.94	1.2	1.7	1	2	2	3	1	Other or unknown
45073	32	20.68	1.18	0.85	0.71	0.28	0.42	1.2	0.64	0.68	0.319	0.33	29.5	0.14	0.038	0.193	0.015	11.1	1.7	1.1	0.2	2	2	2	3	1	Other or unknown
45087	63	34.83	11.03	0.85	0.71	4.85	0.42	5.96	1.14	1.39	0.125	0.286	3.25	0.53	0.023	0.12	0.015	5.58	0.25	2.3	0.72	3	2	2	5	1	Other or unknown
45089	79	29.34	3.72	0.85	0.71	0.28	0.42	3.56	1.24	0.7	0.776	0.811	23.1	1.09	0.072	0.278	0.177	124	0.73	2.6	0.2	1	2	1	3	1	Other or unknown
45109	63	24.08	6.64	0.85	0.71	0.28	0.42	3.63	0.64	2.58	0.226	0.389	4.54	0.46	0.089	0.195	0.09	53.3	0.14	1.34	0.43	3	NA	1	1	1	Other or unknown
45116	43	23.05	1.1	0.85	0.71	0.28	0.42	1.2	0.64	0.33	0.048	0.078	1.33	0.07	0.023	0.059	0.038	17.2	0.27	0.43	0.37	3	2	2	1	1	Other or unknown
45123	80	23.78	5.77	0.85	0.71	0.28	0.42	3.56	1.7	1	0.227	0.194	7.44	0.21	0.023	0.106	0.386	31.3	0.25	1.5	2.06	3	2	1	3	1	Other or unknown
45174	74	18.81	2.87	0.85	0.71	0.28	0.42	2.44	0.64	1	0.547	0.41	5.06	0.59	0.036	0.134	0.096	59.1	0.48	0.88	0.49	2	2	2	3	1	Other or unknown
45211	80	32.81	1.93	0.85	0.71	0.28	0.42	1.2	0.64	1.7	0.273	3.85	2.37	0.31	0.023	0.053	0.015	14.2	0.7	1.86	0.47	2	2	1	3	1	Other or unknown
45223	61	35.79	5.16	0.85	0.71	1.14	0.42	2.68	0.64	0.29	0.448	0.153	1.83	0.57	0.049	0.406	0.052	41.4	0.78	1.8	0.51	1	2	2	4	1	Other or unknown
45225	59	25.44	6.12	0.85	0.71	0.28	0.42	3.84	1.15	0.53	0.235	0.232	5.47	0.95	0.067	0.213	0.031	47.4	0.14	1.5	0.53	2	1	1	3	1	Other or unknown
45249	29	38.98	6.43	0.85	0.71	1.97	0.42	3.2	0.64	1.19	0.201	0.418	5.77	0.54	0.219	0.147	0.145	106	0.14	1.1	0.35	1	2	1	3	1	Other or unknown
45280	38	43.86	7.85	0.85	0.71	1.4	0.42	3.16	0.64	2.19	0.349	0.649	3.91	1.87	0.172	0.142	0.044	20.4	0.81	8.7	0.42	1	1	1	3	1	Other or unknown
45281	64	24.54	2.29	0.85	0.71	1.31	0.42	1.2	0.64	1.47	0.155	0.063	1.52	0.33	0.055	0.039	0.03	11.2	0.14	2.68	0.2	1	2	1	3	1	Other or unknown
45286	58	22.35	7.61	0.85	0.71	2.66	0.42	3.42	0.64	4.01	0.978	0.503	10.2	0.7	0.093	0.205	0.023	44.1	0.37	1.5	1.59	3	3	2	3	1	Other or unknown
45299	60	27.87	17.1	0.85	0.71	4.01	0.42	8.22	0.64	1.94	0.979	0.52	6.18	1.12	0.069	0.354	0.132	72.4	0.47	2.68	0.84	3	3	1	4	1	Other or unknown
45311	68	35.34	5.34	0.85	0.71	1.13	0.42	1.2	0.64	0.13	0.523	0.308	4.36	2.88	0.076	0.074	0.243	66	0.71	6.1	1.13	1	2	1	4	1	Other or unknown
45320	46	16.84	4.44	0.85	0.71	0.46	0.42	2.51	1.24	1.48	4.24	1.25	7.07	0.8	0.221	0.275	0.273	52.8	1.84	1.1	0.45	3	NA	2	4	1	Other or unknown
45363	56	27.08	2.12	0.85	0.71	0.43	0.42	1.2	0.64	0.46	0.03	0.158	1.38	0.12	0.023	0.058	0.015	9.73	0.14	1.25	1.66	3	3	2	4	1	Other or unknown
45367	61	26.94	4.13	0.85	0.71	0.6	0.42	2.28	0.64	1.14	0.541	1.43	6.26	1.13	0.139	0.2	0.07	26.7	0.63	1.36	0.97	1	2	2	1	1	Other or unknown
45410	50	39.09	7.34	0.85	0.71	0.44	0.42	3.64	0.64	1.19	0.592	0.292	3.72	0.64	0.076	0.118	0.053	73.1	0.64	1.5	0.7	3	3	2	4	1	Other or unknown
45439	43	30.1	12.2	0.85	0.71	4.3	0.42	5.19	1.55	4.66	0.477	0.655	14.7	0.92	0.13	0.291	0.344	179	0.14	1.6	1	3	3	1	3	1	Other or unknown
45444	73	26.57	1.65	0.85	0.71	0.28	0.42	1.2	0.64	0.58	0.186	0.106	3.79	0.19	0.023	0.083	0.015	8.77	0.48	1.33	0.55	2	1	1	3	1	Other or unknown
45475	36	30.6	4.47	0.85	0.71	0.28	0.42	2.06	0.64	1.37	0.314	0.68	11	0.57	0.064	0.404	0.144	93.6	0.33	1.21	0.33	1	1	1	3	1	Other or unknown
45496	67	26.2	8.48	0.85	0.71	0.28	0.42	8.24	0.94	2.76	0.663	1.16	6.62	0.46	0.049	0.068	0.054	24	0.54	1.63	2.76	3	3	2	3	1	Other or unknown
45500	80	24.9	3.4	0.85	0.71	0.74	0.42	1.2	0.64	1.1	0.187	0.169	1.84	0.31	0.048	0.066	0.015	8.86	0.64	2.03	0.52	2	1	1	3	1	Other or unknown
45549	50	29.13	11.46	0.85	0.71	5.55	0.42	5.86	0.64	1.9	0.423	0.602	20.1	0.68	0.083	0.247	0.198	142	0.3	1.12	1.14	2	3	2	3	1	Other or unknown
45558	73	37.49	29.28	0.85	0.71	0.28	0.42	20.8	2.16	0.44	0.531	1.15	6.11	1.63	0.146	0.134	0.179	144	0.26	1.38	1.05	1	NA	2	2	1	Other or unknown
45559	39	28.09	1.2	0.85	0.71	0.28	0.42	1.2	0.64	0.61	0.167	0.518	1.64	0.26	0.053	0.017	0.033	3.95	1.12	1.37	0.2	1	1	2	3	1	Other or unknown
45568	58	29.76	3.07	0.85	0.71	0.28	0.42	1.2	0.64	0.61	0.195	0.212	2.97	0.38	0.023	0.098	0.025	19.1	0.38	1.33	0.99	2	NA	2	3	1	Other or unknown
45577	42	20.92	29.65	0.85	0.71	18.6	0.42	3.63	0.64	1.3	2.44	2.96	5.82	2.07	0.357	0.411	0.203	101	4.12	1.1	0.71	1	1	2	4	1	Other or unknown
45593	50	18.7	17.25	0.85	0.71	11.4	0.42	2.13	0.64	2.82	1.12	4.3	5.63	1.06	0.075	0.101	0.035	16.5	1.12	2.5	0.2	1	1	2	3	1	Other or unknown
45594	78	24.29	20.72	0.85	0.71	3.48	0.42	10	2.21	1.03	0.154	0.329	4.52	0.74	0.078	0.112	0.097	18.4	0.5	3	1.09	3	2	2	3	1	Other or unknown
45612	68	30.33	4.1	0.85	0.71	0.28	0.42	2.84	0.64	2.67	1.22	0.461	7.84	1.34	0.124	0.243	0.069	57.1	1.49	2.93	0.83	1	2	1	4	1	Other or unknown
45628	69	34.58	3.78	0.85	0.71	0.67	0.42	2.79	0.64	1.32	0.841	0.62	5.15	0.59	0.044	0.114	0.25	72	0.73	1.28	0.2	1	2	2	1	1	Other or unknown
45640	73	30.83	9.64	0.85	0.71	0.28	0.42	6.1	2.05	2.07	0.404	0.863	4.35	0.71	0.038	0.172	0.158	51.5	0.61	3.24	0.71	2	2	2	4	1	Other or unknown
45646	52	38.98	5.14	0.85	0.71	0.28	0.42	3.51	0.64	3.86	0.372	0.611	5.13	0.66	0.06	0.194	0.17	56.9	0.27	1.27	0.59	2	2	2	4	1	Other or unknown
45684	55	29.79	10.43	0.85	0.71	0.28	0.42	7.52	0.64	1.06	0.222	0.299	9.34	0.4	0.023	0.199	0.182	127	0.54	0.96	1.08	3	2	2	3	1	Other or unknown
45756	66	18.11	5.09	0.85	0.71	0.28	0.42	2.94	0.96	0.95	0.358	0.335	2.29	0.31	0.058	0.05	0.057	76.3	0.27	0.65	0.2	3	3	2	3	1	Other or unknown
45757	34	31.1	0.98	0.85	0.71	0.28	0.42	1.2	0.64	0.26	0.247	0.124	1.89	0.11	0.023	0.03	0.109	15.2	0.58	0.83	0.2	3	2	2	3	1	Other or unknown
45796	42	29.68	7.29	0.85	0.71	0.74	0.42	4.93	0.95	3.91	0.482	0.534	5.92	1.34	0.09	0.326	0.438	122	1.54	1.69	2.81	3	NA	1	3	1	Other or unknown
45806	64	NA	4.81	0.85	0.71	0.28	0.42	2.41	1.1	3.47	0.836	0.353	5.78	0.8	0.072	0.134	0.087	55.5	1.3	4.3	0.61	2	2	1	3	1	Other or unknown
45833	80	21.64	12.38	0.85	0.71	0.28	0.42	8.99	1.34	0.72	0.563	2.45	6.81	1.21	0.064	0.161	0.086	60.3	0.89	4.41	0.8	1	2	2	3	1	Other or unknown
45834	72	23.91	5.07	0.85	0.71	0.28	0.42	3.4	1.2	0.85	0.371	1.18	2.32	0.39	0.023	0.033	0.063	13.6	0.8	4.87	2.86	3	2	2	3	1	Other or unknown
45867	37	25.21	51.56	0.85	0.71	30.7	0.42	5.16	1.25	5.9	0.72	0.54	6.95	1.24	0.417	0.273	0.116	85.5	0.54	0.69	1.09	2	2	2	2	1	Other or unknown
45882	67	35.26	1.65	0.85	0.71	0.28	0.42	1.2	0.64	0.97	0.338	0.337	8.6	0.39	0.032	0.158	0.015	28	0.28	0.73	0.59	3	3	1	3	1	Other or unknown
45905	68	34.77	0.87	0.85	0.71	0.28	0.42	1.2	0.64	0.08	0.03	0.072	1.22	0.13	0.023	0.027	0.015	10.9	0.14	2.45	1.26	1	NA	2	1	1	Other or unknown
45907	41	NA	4.31	0.85	0.71	0.28	0.42	3.04	0.64	3.62	0.679	0.715	6.86	0.24	0.089	0.224	0.126	60.6	0.36	0.46	1.15	3	2	2	3	1	Other or unknown
45922	63	36.57	2.88	0.85	0.71	0.28	0.42	1.75	0.64	1.28	0.421	0.492	2.64	0.55	0.023	0.138	0.041	23.8	0.57	1.4	0.2	1	1	2	1	1	Other or unknown
45950	77	31.87	7.95	0.85	0.71	0.28	0.42	5.81	0.64	2.45	0.992	0.692	8.28	0.96	0.091	0.186	0.06	41.3	0.54	1.55	0.2	3	2	2	3	1	Other or unknown
45965	29	41.66	20.86	0.85	0.71	5.71	0.42	9.39	1.54	2.4	0.355	0.502	7.64	0.88	0.176	0.264	4.036	225	0.14	0.84	0.33	3	2	1	1	1	Other or unknown
45966	53	28.89	17.05	0.85	0.71	1.87	0.42	10.7	1.76	1.89	0.34	0.642	15.4	1.05	0.066	0.571	0.336	162	0.21	1.1	1.42	3	3	2	4	1	Other or unknown
45967	40	20.44	1.76	0.85	0.71	0.28	0.42	1.2	0.64	0.9	0.252	0.091	1.3	0.19	0.048	0.028	0.015	6.56	1.56	1.63	0.2	1	1	2	3	1	Other or unknown
45982	80	33.6	10.28	0.85	0.71	0.28	0.42	7.14	2.17	2.13	2.3	0.635	17.5	1.91	0.069	0.14	0.22	81	0.51	2.71	0.34	3	2	1	4	1	Other or unknown
45987	67	42.07	3.08	0.85	0.71	0.28	0.42	2.83	0.64	0.12	0.282	0.129	3.9	0.17	0.023	0.05	0.052	22.6	0.82	2.67	0.38	2	2	1	3	1	Other or unknown
45998	78	33.49	5.38	0.85	0.71	0.28	0.42	2.74	0.64	0.97	0.265	0.656	2.35	0.79	0.133	0.101	0.033	36.3	0.6	5.5	0.2	1	1	1	1	1	Other or unknown
46059	73	23.88	11.25	0.85	0.71	6.2	0.42	2.38	0.64	0.6	0.62	0.292	5.27	0.99	0.064	0.137	0.092	26.8	0.52	2.01	0.2	2	2	2	5	1	Other or unknown
46068	80	24.33	1.04	0.85	0.71	0.28	0.42	1.2	0.64	0.43	0.043	0.048	1.04	0.25	0.023	0.029	0.015	12.5	0.14	2.51	0.93	2	2	1	3	1	Other or unknown
46074	61	32.15	11.38	0.85	0.71	1.77	0.42	7.06	1.05	0.31	0.662	0.165	5.01	0.53	0.023	0.102	0.397	32	0.39	1.64	1.5	1	2	2	1	1	Other or unknown
46097	74	30.49	12.14	0.85	0.71	0.28	0.42	8.49	1.71	3.62	1.38	1.2	9.86	1.1	0.157	0.19	0.36	66.6	0.45	1.3	0.4	1	2	1	3	1	Other or unknown
46101	65	32.08	7.17	0.85	0.71	2.8	0.42	2.54	0.64	0.13	1.31	0.208	4.29	1.01	0.116	0.148	0.09	67.7	0.91	4.65	1.18	1	2	1	4	1	Other or unknown
46123	69	41.57	9.78	0.85	0.71	1.14	0.42	6	0.64	1.16	0.218	0.19	3.15	0.57	0.023	0.187	0.015	43.4	0.37	2.2	2.66	1	1	1	3	1	Other or unknown
46126	65	26.8	0.81	0.85	0.71	0.5	0.42	1.2	0.64	0.86	0.259	0.148	3.09	0.3	0.023	0.034	0.046	7.06	2.1	3.4	0.73	1	2	2	3	1	Other or unknown
46129	64	39.68	9.47	0.85	0.71	2.52	0.42	4.15	0.64	0.81	0.21	0.148	4.1	0.45	0.084	0.079	0.035	32.4	0.28	1.6	0.89	1	2	2	2	1	Other or unknown
46140	73	33.7	1.88	0.85	0.71	0.28	0.42	1.2	0.64	0.36	0.237	0.195	2.28	0.22	0.062	0.036	0.04	29.7	0.52	1.28	0.2	3	2	1	3	1	Other or unknown
46141	62	29.61	4.22	0.85	0.71	0.28	0.42	2.66	0.64	0.9	0.229	0.172	3.35	0.47	0.023	0.105	0.015	18.3	0.14	1.66	0.77	2	NA	2	2	1	Other or unknown
46149	80	25.53	6.03	0.85	0.71	0.28	0.42	4.64	1.07	3.42	0.287	0.924	5.47	2.38	0.057	0.12	0.074	69.1	0.14	3.51	0.39	2	1	1	3	1	Other or unknown
46167	75	25.03	17.08	0.85	0.71	1.27	0.42	11.4	1.29	0.91	1.71	0.643	2.34	1.36	0.182	0.115	0.198	90.2	1	4.51	0.33	1	1	1	3	1	Other or unknown
46193	57	24.01	1.53	0.85	0.71	0.55	0.42	1.86	1.11	0.33	0.101	0.085	2.95	0.14	0.023	0.073	0.057	21.9	0.2	0.97	1.52	3	3	2	3	1	Other or unknown
46203	64	29.15	11.05	0.85	0.71	0.28	0.42	6.84	1.98	2.15	3.31	0.994	6.33	0.71	0.137	0.503	0.984	44.7	0.52	1	0.49	3	1	2	4	1	Other or unknown
46212	34	25.96	17.76	0.85	0.71	8.24	0.42	5.08	1.45	1.09	0.318	0.294	7.58	0.35	0.109	0.316	0.061	101	0.14	0.94	3.9	3	3	1	3	1	Other or unknown
46243	62	21.72	5.37	0.85	0.71	1.85	0.42	2.98	1.63	0.99	0.165	0.37	4.64	0.97	0.061	0.12	0.102	111	0.36	2	2.24	3	3	1	3	1	Other or unknown
46275	73	29.36	8.18	0.85	0.71	0.63	0.42	5.19	0.64	0.24	0.427	0.134	6.72	0.37	0.071	0.092	0.045	36.5	0.22	1.53	0.45	2	2	2	4	1	Other or unknown
46288	46	39.93	10.31	0.85	0.71	2.69	0.42	4.32	0.64	8.28	0.207	0.438	4.19	1.17	0.072	0.158	0.151	78.2	0.21	1.9	0.99	3	2	1	3	1	Other or unknown
46315	76	32.55	7.75	0.85	0.71	1.45	0.42	4.63	0.64	13.8	0.282	0.421	8.72	1.04	0.068	0.19	0.049	29.3	0.22	1.26	1.47	3	NA	2	3	1	Other or unknown
46334	75	30.29	17.04	0.85	0.71	6.27	0.42	8.46	0.64	1.41	1.06	0.414	5.41	1.08	0.047	0.233	0.289	51.1	0.43	1.6	1.25	3	2	2	1	1	Other or unknown
46360	48	37.84	4.78	0.85	0.71	0.28	0.42	3.32	0.64	1.05	0.725	0.574	7.36	0.57	0.036	0.143	0.041	82.9	0.5	0.84	0.2	2	2	2	3	1	Other or unknown
46365	33	28.99	30.19	0.85	0.71	19.1	0.42	4.98	0.64	3.19	0.067	0.371	5.4	0.29	0.035	0.135	0.015	13.2	0.22	0.92	2.82	3	3	1	3	1	Other or unknown
46372	62	24.24	3.71	0.85	0.71	0.28	0.42	1.2	0.64	0.82	0.201	0.11	3.84	1.5	0.113	0.083	0.036	7.96	0.33	2.08	3	3	3	2	3	1	Other or unknown
46425	50	28.83	120.8	4.47	3.08	47.7	0.42	28.5	5.72	3.09	0.459	0.618	9.81	1.38	0.209	0.582	0.309	86.7	0.21	1.7	3.78	3	3	1	4	1	Other or unknown
46436	46	29.06	63.87	0.85	0.71	41.4	0.42	11.2	0.64	0.54	0.174	0.287	3.76	0.33	0.073	0.105	0.071	38.4	0.14	1.1	1.23	1	2	1	4	1	Other or unknown
46449	51	39.97	10.45	0.85	0.71	5.97	0.42	2.07	0.64	7.53	0.28	0.407	4.76	0.54	0.054	0.239	0.035	19.1	0.8	2.17	1.86	1	2	1	4	1	Other or unknown
46451	75	30.01	2.57	0.85	0.71	0.28	0.42	2.2	0.64	0.36	0.553	0.181	1.81	0.38	0.023	0.093	0.049	13.2	0.66	2.14	2.28	2	2	2	3	1	Other or unknown
46477	68	38.18	8.25	0.85	0.71	4.29	0.42	2.13	0.64	0.08	0.03	0.088	2.15	0.21	0.046	0.023	0.015	21.1	0.14	1.7	0.66	3	2	1	3	1	Other or unknown
46486	49	29.55	93.26	2.27	0.71	29.4	0.42	34.4	2.91	2.22	0.421	0.546	9.48	1.12	0.098	0.339	0.135	279	0.2	1.6	1.45	3	3	1	2	1	Other or unknown
46512	62	21.63	4.29	0.85	0.71	0.66	0.42	2.13	0.64	0.27	0.367	0.31	5.71	0.16	0.055	0.133	0.158	25.2	0.78	0.93	0.2	3	3	2	4	1	Other or unknown
46514	61	25.05	3.42	0.85	0.71	0.28	0.42	2.04	0.64	2.1	0.128	0.26	3.27	0.32	0.04	0.115	0.034	40.2	0.14	0.98	0.96	2	2	2	3	1	Other or unknown
46532	40	28.57	2.42	0.85	0.71	0.28	0.42	1.75	0.64	1.15	0.18	0.166	3.31	0.33	0.057	0.104	0.065	25.9	0.14	1.6	0.2	3	2	1	3	1	Other or unknown
46562	70	29.85	14.07	0.85	0.71	0.28	0.42	11.5	1.03	4.77	0.144	0.466	6.72	0.74	0.045	0.246	0.064	34	0.26	1.05	0.71	1	2	1	2	1	Other or unknown
46569	63	31.63	1.22	0.85	0.71	0.28	0.42	1.2	0.64	0.38	0.258	0.264	1.93	0.55	0.023	0.053	0.024	12.5	1.1	3.8	0.66	2	2	2	3	1	Other or unknown
46580	58	41.47	8.09	0.85	0.71	0.28	0.42	5.58	0.64	7.75	0.295	0.603	5.71	2.06	0.061	0.129	0.22	61	0.31	1.03	0.2	2	3	2	3	1	Other or unknown
46595	80	29.58	17.43	0.85	0.71	7.76	0.42	5.06	0.64	101	0.354	1.41	8.2	0.63	0.023	0.308	0.142	53.8	0.76	1.31	1.28	1	2	2	3	1	Other or unknown
46596	44	26.21	14.36	0.85	0.71	0.56	0.42	8.34	1.29	0.94	1.05	0.44	7.9	1.71	0.084	0.239	0.317	136	0.4	1.24	0.63	2	2	1	1	1	Other or unknown
46597	45	34.76	94.94	0.85	0.71	59.5	0.42	7.97	0.64	1.74	0.352	0.403	3.89	1.13	0.046	0.282	0.141	58.3	0.21	1.91	2.09	1	2	1	2	1	Other or unknown
46603	73	30.93	1.28	0.85	0.71	0.28	0.42	1.2	0.64	0.85	0.137	0.482	2.34	0.5	0.023	0.039	0.015	24.2	0.5	2.4	1.05	2	2	2	3	1	Other or unknown
46609	61	23.23	5.16	0.85	0.71	0.56	0.42	2.02	0.64	0.77	0.071	0.154	1.65	0.15	0.023	0.053	0.026	15.2	0.33	0.56	1.07	3	3	2	3	1	Other or unknown
46633	33	18.38	7	0.85	0.71	3.88	0.42	1.93	0.64	1.91	0.208	0.297	5.32	0.48	0.043	0.107	0.087	28	0.14	0.69	0.43	2	1	2	3	1	Other or unknown
46636	76	35.57	6.95	0.85	0.71	0.6	0.42	4.55	0.64	1.6	0.171	0.521	2.27	0.29	0.023	0.14	0.038	16.2	0.14	1.04	0.67	3	NA	2	3	1	Other or unknown
46712	80	25.73	15.57	0.85	0.71	6.73	0.42	3.75	0.64	2.33	0.431	0.19	5.6	0.95	0.023	0.17	0.051	25.5	0.28	1.99	3.23	3	2	2	3	1	Other or unknown
46713	51	33.06	1.73	0.85	0.71	0.28	0.42	1.2	0.64	0.49	0.116	0.104	4.26	0.23	0.044	0.109	0.015	28.5	0.26	1	0.2	2	3	2	3	1	Other or unknown
46716	52	30.97	47.98	0.85	0.71	22.4	0.42	13.1	1.15	0.44	1.47	0.433	21.8	2.45	0.177	0.189	0.31	84.7	0.42	2.35	1.44	3	3	2	4	1	Other or unknown
46717	49	31.8	31.17	0.85	0.71	16.7	0.42	7.67	0.64	0.91	0.243	0.448	11.7	0.64	0.52	0.417	0.039	28.5	0.21	1	5.13	3	3	2	2	1	Other or unknown
46724	73	29.34	2.45	0.85	0.71	0.28	0.42	1.8	0.64	0.08	0.102	0.089	1.32	0.16	0.023	0.049	0.015	8.52	0.58	2	2.36	1	1	1	2	1	Other or unknown
46741	38	35.21	4.61	0.85	0.71	0.28	0.42	2.76	0.64	5.01	0.101	0.463	5.76	1.37	0.135	0.3	0.267	197	0.14	1.6	0.36	1	1	1	3	1	Other or unknown
46761	65	27.17	32.93	0.85	0.71	15.5	0.42	7.45	1	3.52	0.357	0.225	6.22	0.77	0.041	0.225	0.076	46.6	0.23	1.04	1.03	3	2	2	4	1	Other or unknown
46764	64	18.47	2.56	0.85	0.71	0.28	0.42	1.95	1.14	0.15	0.448	0.218	3.86	0.23	0.066	0.037	0.015	8.3	2.4	2.4	1.22	3	1	2	4	1	Other or unknown
46781	71	29.79	6.44	0.85	0.71	2.09	0.42	2.44	0.64	0.56	0.246	0.254	2.97	0.24	0.04	0.216	0.026	15.9	0.29	1.4	0.84	1	2	2	4	1	Other or unknown
46800	68	31.69	32.76	0.85	0.71	23.9	0.42	4.68	0.64	2.13	0.195	0.495	7.65	0.73	0.053	0.24	0.032	17.3	0.26	2.1	6.21	3	3	1	3	1	Other or unknown
46804	40	41.72	1.51	0.85	0.71	0.28	0.42	1.2	0.64	0.68	0.117	0.5	4.38	0.74	0.05	0.125	0.047	21	0.51	0.85	0.52	3	2	2	4	1	Other or unknown
46814	71	44.5	4.1	0.85	0.71	1.34	0.42	2.55	0.64	1.22	0.03	0.65	5.15	1.34	0.065	0.14	0.068	56.4	0.14	1.2	0.54	1	1	2	3	1	Other or unknown
46825	55	28.19	2.56	0.85	0.71	0.28	0.42	1.2	0.64	0.3	0.163	0.168	3.33	0.87	0.14	0.093	0.089	84.8	1.7	2.4	0.44	2	1	2	4	1	Other or unknown
46853	61	35.1	13.99	0.85	0.71	8.69	0.42	2.48	0.64	0.97	0.462	0.373	5.08	0.55	0.071	0.122	0.069	138	0.28	1	1.17	1	3	1	3	1	Other or unknown
46891	41	28.21	18.14	0.85	0.71	4.12	0.42	8.54	1.68	3.36	0.393	0.364	9.68	1.46	0.122	0.276	0.141	73.1	0.44	2.4	0.5	1	1	1	3	1	Other or unknown
46927	61	36.5	12.75	0.85	0.71	0.7	0.42	7.42	1.96	2.83	0.462	0.289	8.51	0.65	0.057	0.291	0.239	87.1	0.33	1.18	3.15	3	3	1	3	1	Other or unknown
47010	62	32.41	115	0.85	0.71	74.8	0.42	17	1.14	0.47	0.84	0.632	2.95	0.19	0.052	0.081	0.139	59.2	0.31	0.66	0.67	2	NA	2	2	1	Other or unknown
47024	68	29.79	2.13	0.85	0.71	0.28	0.42	2.09	0.64	0.15	0.168	0.186	2.86	0.18	0.051	0.111	0.181	36.6	0.4	0.68	0.46	1	NA	2	3	1	Other or unknown
47031	50	22.01	10.51	0.85	0.71	7.09	0.42	2.03	0.94	1.58	0.143	0.155	1.87	0.37	0.023	0.077	0.034	17.5	0.34	1.66	2.66	3	1	2	3	1	Other or unknown
47070	80	33.05	4.18	0.85	0.71	0.56	0.42	1.92	0.64	0.31	0.097	0.128	2.05	0.17	0.023	0.122	0.251	48.4	0.22	0.8	1.07	3	2	2	4	1	Other or unknown
47095	63	23.97	10.84	0.85	0.71	6.71	0.42	3.09	0.64	0.65	0.831	1.81	7.59	2.02	0.191	0.173	0.103	49.1	0.58	6.9	0.73	3	3	1	1	1	Other or unknown
47127	53	34.25	2.02	0.85	0.71	0.28	0.42	1.2	0.64	0.82	0.599	0.199	3.6	0.86	0.05	0.125	0.062	14.8	1.21	1.62	0.76	2	NA	2	3	1	Other or unknown
47191	66	31.76	4.68	0.85	0.71	0.28	0.42	3.2	0.64	2.11	0.479	0.304	5.1	1.02	0.093	0.154	0.084	58.7	0.35	2.7	0.2	1	NA	1	3	1	Other or unknown
47203	73	28.47	5.54	0.85	0.71	0.41	0.42	3.48	0.64	0.75	0.122	0.189	4.98	0.56	0.034	0.124	0.127	32.3	0.14	3.22	1.63	3	3	1	4	1	Other or unknown
47232	52	32.24	3.7	0.85	0.71	0.28	0.42	1.95	0.64	2.01	0.689	1.41	5.7	0.8	0.073	0.28	0.127	91.4	0.29	0.94	1.14	2	2	2	3	1	Other or unknown
47262	53	34.1	10.63	0.85	0.71	0.28	0.42	6.56	1.3	1.04	0.176	0.765	4.69	2.67	0.128	0.132	0.436	827	0.14	3.18	0.43	1	NA	1	1	1	Other or unknown
47298	71	32.53	9.57	0.85	0.71	2.8	0.42	3.16	0.93	1.09	0.324	0.333	4.79	0.87	0.062	0.13	0.556	61.2	0.14	1.72	1.48	3	3	1	3	1	Other or unknown
47301	49	28.57	8.69	0.85	0.71	0.96	0.42	5.17	0.91	2.41	0.252	0.549	4.75	1.2	0.083	0.157	0.188	88.6	0.31	1.5	1.31	3	3	1	2	1	Other or unknown
47306	79	32.09	1.25	0.85	0.71	0.28	0.42	1.2	0.64	0.45	0.399	0.195	0.996	0.48	0.061	0.031	0.022	66	0.32	3.3	0.2	1	1	2	1	1	Other or unknown
47334	53	28.17	9.47	0.85	0.71	0.62	0.42	4.58	0.64	3.79	4.12	0.649	5.52	2.29	0.14	0.175	0.184	59.2	4	4.2	0.54	3	1	1	3	1	Other or unknown
47363	75	40.18	9.47	0.85	0.71	2.76	0.42	4.79	0.64	0.19	0.116	0.255	3.66	0.16	0.042	0.157	0.22	231	0.14	0.5	0.44	1	NA	2	2	1	Other or unknown
47369	75	37	5.01	0.85	0.71	0.28	0.42	2.93	0.64	0.85	0.383	2.04	3.97	1.21	0.084	0.127	0.027	29.5	0.69	1.8	0.2	1	1	2	1	1	Other or unknown
47372	56	27.38	1.04	0.85	0.71	0.28	0.42	1.2	0.64	0.15	0.235	0.063	0.826	0.14	0.047	0.022	0.036	15.5	3.62	2.41	0.2	2	2	1	3	1	Other or unknown
47394	80	22.89	9.73	0.85	0.71	5.57	0.42	3.62	1.67	0.91	0.895	0.624	7.44	1.34	0.143	0.154	0.167	58.4	0.64	2.2	0.2	1	2	1	3	1	Other or unknown
47492	80	31.71	3.38	0.85	0.71	0.28	0.42	2.62	0.64	0.75	0.142	0.224	2.81	0.26	0.049	0.036	0.015	11.8	0.57	1.98	0.45	3	NA	1	3	1	Other or unknown
47500	57	27.37	4.26	0.85	0.71	1.35	0.42	1.86	0.64	2.44	0.135	0.329	2.78	0.4	0.054	0.095	0.024	63.6	0.22	1.2	1.06	1	1	2	1	1	Other or unknown
47551	72	16.97	21.39	0.85	1.05	1.54	0.42	14.6	1.47	0.84	3.57	0.758	4.95	1.61	0.108	0.097	0.228	130	1.33	3.7	0.65	1	2	1	4	1	Other or unknown
47560	71	20.82	5.22	0.85	0.71	1.34	0.42	3.57	0.64	2.51	0.584	0.714	5.17	0.54	0.071	0.149	0.175	432	0.28	0.85	0.75	3	2	2	3	1	Other or unknown
47564	46	32.23	5.64	0.85	0.71	0.28	0.42	3.7	1.8	5.09	2.18	3.44	8.76	1.33	0.084	0.301	0.075	130	1.5	1.5	0.2	3	1	2	3	1	Other or unknown
47567	58	63.95	32.86	0.85	0.71	1.87	0.42	19.2	2.72	2.49	3.24	0.663	12.6	1.05	0.311	1.16	0.154	97.4	0.75	4.2	1.17	3	1	2	4	1	Other or unknown
47594	80	30.48	16.16	0.85	0.71	8.59	0.42	4.19	0.64	0.08	0.087	0.191	3.08	0.63	0.023	0.072	0.058	24.3	0.32	3.8	2.65	3	NA	1	3	1	Other or unknown
47614	75	29.63	1.23	0.85	0.71	0.28	0.42	1.2	0.64	1.49	0.192	0.106	1.37	0.37	0.023	0.042	0.06	13.5	0.25	1.94	0.2	1	2	2	3	1	Other or unknown
47701	60	21.26	64.85	0.85	0.71	32.4	0.42	15.1	2.21	1.56	0.685	0.406	10.6	0.72	0.023	0.101	0.085	44.1	0.56	2.7	9.14	3	3	1	5	1	Other or unknown
47706	44	21.32	1.06	0.85	0.71	0.28	0.42	1.2	0.64	0.18	0.03	0.263	0.601	0.1	0.023	0.011	0.026	8.33	0.4	0.96	0.8	3	2	2	3	1	Other or unknown
47738	36	37.97	6.11	0.85	0.71	0.75	0.42	3.49	1.15	3.59	0.109	0.61	7.79	0.53	0.043	0.175	0.131	44.5	0.76	1	0.37	3	1	2	3	1	Other or unknown
47778	67	31.54	11.44	0.85	0.71	2.61	0.42	5.29	0.64	1.36	0.872	1.96	4.48	2.5	0.114	0.188	0.219	44.4	1.12	6.23	0.39	1	1	2	3	1	Other or unknown
47788	75	25.34	5.28	0.85	0.71	0.46	0.42	3.49	0.64	0.29	0.071	0.39	1.87	0.14	0.036	0.07	0.119	44.2	0.24	1	1.68	1	2	2	3	1	Other or unknown
47790	62	28.59	2.47	0.85	0.71	0.62	0.42	2.34	0.64	0.77	0.603	0.139	3.93	0.26	0.023	0.122	0.217	11.9	0.33	1.6	3.1	3	3	1	3	1	Other or unknown
47795	80	27.5	14.89	0.85	0.71	9.31	0.42	2.27	0.64	0.48	0.376	0.591	1.7	1.58	0.049	0.053	0.147	25.8	0.68	8.63	0.66	1	2	1	3	1	Other or unknown
47901	61	32.72	16.21	1.3	0.71	1.41	0.42	10.1	2.3	5.6	0.922	0.736	9.9	0.95	0.101	0.175	0.993	45.3	0.59	2.04	0.38	3	3	1	2	1	Other or unknown
47911	61	32.4	26.63	0.85	0.71	14.2	0.42	6.9	0.64	3.56	0.133	0.288	5.93	0.68	0.047	0.119	0.09	18.7	0.14	1.68	1.24	2	3	2	4	1	Other or unknown
47938	40	26.33	1.6	0.85	0.71	0.28	0.42	1.2	0.64	1.89	0.183	0.485	3.12	0.55	0.04	0.092	1.616	10.3	1.65	2.59	0.33	1	1	1	3	1	Other or unknown
47942	80	17.02	1.84	0.85	0.71	0.28	0.42	1.2	0.64	0.84	0.141	0.207	2	0.28	0.023	0.054	0.065	56.5	0.46	1.07	0.42	1	2	2	3	1	Other or unknown
47947	80	22.89	7.61	0.85	0.71	0.28	0.42	3.15	1	1.36	1.41	0.415	5.21	0.91	0.075	0.166	0.441	93.6	0.4	2.07	1.29	1	2	1	1	1	Other or unknown
48009	52	23.51	1.68	0.85	0.71	0.28	0.42	2.04	1.32	0.21	0.21	0.187	2.83	0.28	0.023	0.082	0.015	10.3	0.98	2.3	0.2	1	1	2	3	1	Other or unknown
48018	59	34.36	8.23	0.85	0.71	0.87	1.09	4.39	0.64	13	0.372	0.667	9.78	0.6	0.059	0.16	0.059	22.9	0.36	1.27	4.95	3	3	1	1	1	Other or unknown
48055	58	29.56	23.43	0.85	0.71	16.3	0.42	2.28	0.64	2.3	0.484	0.259	3.29	0.57	0.084	0.103	0.06	35.1	0.5	2.48	2.08	1	2	2	4	1	Other or unknown
48101	73	27.18	1.85	0.85	0.71	0.28	0.42	1.2	0.64	0.19	0.551	0.135	1.24	0.27	0.023	0.032	0.024	19.4	1	2.5	0.2	2	2	2	3	1	Other or unknown
48121	21	26.31	9.28	0.85	0.71	3.21	0.42	3.28	0.64	2.75	0.163	1.53	4.64	0.41	0.089	0.299	0.275	49.4	0.22	0.63	1.88	3	3	1	3	1	Other or unknown
48151	55	21.29	5.92	0.85	0.71	0.28	0.42	3.66	0.64	3.83	1.88	0.787	10.5	5.21	0.104	0.167	0.123	59	2.18	6.22	0.78	3	3	1	3	1	Other or unknown
48265	61	28.82	6.25	0.85	0.71	0.28	0.42	5.45	1.68	2.54	0.41	0.366	3.48	0.87	0.056	0.114	0.699	127	0.81	1.4	0.55	2	2	2	3	1	Other or unknown
48277	67	34.74	29.16	1.24	0.71	1.32	0.42	19.6	4.08	0.4	3.23	0.283	7.02	1.4	0.132	0.334	0.168	67	0.55	1.74	2.05	1	NA	1	4	1	Other or unknown
48279	55	29.64	6.43	0.85	0.71	1.78	0.42	3.98	0.64	2.41	0.244	0.339	4.92	0.72	0.023	0.115	0.039	24.8	0.36	1.14	2.44	2	NA	2	2	1	Other or unknown
48289	67	21.11	6.98	0.85	0.71	1.22	0.42	3.51	0.92	0.84	2.29	0.427	7.38	1.58	0.18	0.181	0.168	49.9	0.49	1.3	0.2	1	2	2	3	1	Other or unknown
48314	60	27.4	243	0.85	0.71	187	0.42	13	0.64	3.62	0.906	0.338	7.25	0.81	0.191	0.167	0.128	18.2	0.37	3	1.43	3	1	2	3	1	Other or unknown
48322	60	22.95	1.79	0.85	0.71	0.28	0.42	1.2	0.64	0.23	0.061	0.073	0.9	0.21	0.023	0.02	0.015	8.68	0.29	2.8	0.92	1	2	2	4	1	Other or unknown
48368	78	33.92	27.96	0.85	0.71	7.72	0.42	13.8	0.64	0.92	0.683	0.816	7	0.78	0.072	0.219	0.015	29	0.72	2.96	2.8	3	3	1	3	1	Other or unknown
48404	80	32.01	4.39	0.85	0.71	1.13	0.42	3.03	0.97	0.53	0.65	0.349	8.58	1.02	0.066	0.282	0.092	32.2	0.35	1.6	0.7	2	2	1	3	1	Other or unknown
48451	61	34.75	1.39	0.85	0.71	0.28	0.42	2.09	0.64	0.56	0.173	0.081	2.16	0.25	0.09	0.077	0.084	15.3	0.14	1.4	0.42	1	2	2	3	1	Other or unknown
48452	51	18.7	6.3	0.85	0.71	0.28	0.42	4.25	0.64	5	0.442	0.382	3.07	2.01	0.088	0.146	0.257	57	1.3	3.3	1.41	1	1	1	4	1	Other or unknown
48455	72	35.67	6.24	0.85	0.71	3.49	0.42	1.2	0.64	0.38	0.158	0.203	2.74	0.16	0.085	0.061	0.015	8.36	0.71	1.12	0.2	1	1	2	3	1	Other or unknown
48494	80	33.87	3.33	0.85	0.71	0.28	0.42	2.17	0.64	0.9	0.853	0.319	9.01	0.68	0.05	0.136	0.045	32.8	0.71	2.34	0.57	1	2	1	3	1	Other or unknown
48497	45	29.58	6.83	0.85	0.71	4.81	0.42	1.2	0.64	0.5	0.064	0.17	1.06	0.07	0.023	0.023	0.035	20.4	0.23	0.68	1.06	3	3	2	3	1	Other or unknown
48501	76	28.95	48.22	0.85	0.71	35	0.42	3.34	1.25	4.53	0.839	0.73	9.69	1.61	0.078	0.147	0.049	42.6	0.66	2.8	0.61	1	2	2	3	1	Other or unknown
48502	57	26.91	36.81	0.85	0.71	25.3	0.42	4.23	0.98	1.46	0.312	0.405	4.59	0.66	0.094	0.28	0.129	70.3	0.24	2.42	4.64	3	3	1	3	1	Other or unknown
48508	46	29.13	3.25	0.85	0.71	0.28	0.42	3.16	0.64	0.75	0.507	1.86	4.19	0.93	0.058	0.203	0.065	38.3	0.4	1.83	0.33	3	1	2	2	1	Other or unknown
48515	42	29.65	159.2	0.85	0.71	118	0.42	11.5	0.64	0.94	0.271	0.697	9.7	0.61	0.05	0.295	0.089	51.9	0.34	0.7	1.25	3	3	2	3	1	Other or unknown
48518	54	25.54	19.49	1.25	0.71	5.98	0.42	8.04	1.56	3.01	0.25	0.427	8.48	0.68	0.225	0.11	0.212	96.1	0.14	0.98	3.64	3	3	1	3	1	Other or unknown
48532	69	22.62	9.21	0.85	0.71	1.57	0.42	3.5	0.64	0.54	0.544	0.446	3.2	0.69	0.044	0.079	0.098	28.6	0.39	3	1.91	1	2	1	4	1	Other or unknown
48552	52	21.22	8.84	0.85	0.71	2.45	0.42	3.46	0.64	2.15	0.234	0.417	4.17	0.25	0.035	0.168	0.078	21.2	0.41	0.9	1.11	3	3	2	3	1	Other or unknown
48553	62	21.02	111.5	0.85	0.71	70.8	1.97	15.9	1.08	3.08	0.983	0.322	4.66	2.14	0.104	0.13	0.109	106	0.43	3.91	1.62	3	2	1	4	1	Other or unknown
48623	62	26.37	11.46	0.85	0.71	6.37	0.42	4.57	0.64	4.55	0.21	0.36	3.71	0.61	0.116	0.155	0.309	37.5	0.24	2.1	1.39	3	3	1	3	1	Other or unknown
48632	73	32.77	3.72	0.85	0.71	0.28	0.42	2.98	0.64	2.14	0.099	0.374	4.65	0.39	0.023	0.077	0.12	90.9	0.2	0.83	1.37	2	NA	1	3	1	Other or unknown
48658	80	22.6	3.38	0.85	0.71	0.28	0.42	1.2	0.64	1.67	0.135	0.86	2.77	1.37	0.05	0.14	0.133	27.4	0.27	2.3	0.51	1	1	2	3	1	Other or unknown
48763	77	NA	4.29	0.85	0.71	0.51	0.42	3.23	0.64	0.79	0.144	0.258	2.69	0.07	0.049	0.854	0.28	20.3	0.14	0.88	0.71	2	2	2	2	1	Other or unknown
48766	59	32.01	9.86	0.85	0.71	3.49	0.42	2.65	0.64	0.59	1.12	0.255	4.08	0.67	0.056	0.067	0.068	33.9	0.82	2.03	2.49	3	3	2	3	1	Other or unknown
48804	80	22.82	29.05	0.85	0.71	6.62	0.42	12.4	3.03	5.11	0.657	0.927	48	3.66	0.196	0.382	1.53	58.9	0.39	3.67	0.2	3	2	1	1	1	Other or unknown
48844	62	32.2	5.64	0.85	0.71	0.28	0.42	3.6	0.64	1.93	0.19	0.276	3.56	0.68	0.062	0.11	0.205	64.4	0.22	1.84	0.79	3	NA	1	3	1	Other or unknown
48859	65	29.57	8.63	0.85	0.71	0.91	0.42	4.47	0.64	0.84	0.926	0.272	4.48	0.84	0.048	0.146	0.032	29	0.35	2.78	0.86	1	2	1	4	1	Other or unknown
48860	79	25.61	9.19	0.85	0.71	3.04	0.42	4.42	0.9	4.62	0.475	0.387	8.57	2.63	0.093	0.236	0.047	38.4	0.32	2.7	1.17	1	2	1	3	1	Other or unknown
48866	53	28.08	9.37	0.85	0.71	4.69	0.42	3.17	0.64	0.53	0.325	0.144	5.52	0.47	0.044	0.208	1.02	14	0.47	2.1	2.47	3	3	2	4	1	Other or unknown
48929	33	24.07	1.51	0.85	0.71	0.28	0.42	1.2	0.64	0.54	0.043	0.127	1.6	0.37	0.023	0.049	0.146	13.6	0.63	2.8	0.5	3	2	1	3	1	Other or unknown
48974	57	34.23	20	0.85	0.71	12.8	0.42	3.05	0.64	1.38	0.206	0.275	6.86	0.58	0.035	0.187	0.083	46	0.23	1	2.06	2	NA	2	4	1	Other or unknown
48991	66	26.16	7.88	0.85	0.71	2.7	0.42	3.54	1.27	1.93	0.834	0.527	6.92	1.51	0.084	0.236	0.056	51.7	1.3	2.4	1.73	3	2	1	4	1	Other or unknown
49001	76	30.75	4.48	0.85	0.71	0.28	0.42	3.42	0.64	1.11	0.452	0.384	92.5	1.64	0.038	0.057	0.1	97	0.43	6.72	0.33	1	2	1	1	1	Other or unknown
49013	62	26.17	15.13	0.85	0.71	5.88	0.42	5.34	0.64	3.1	0.683	0.518	5.92	1.66	0.107	0.406	0.045	16.8	0.95	2.4	0.86	3	2	1	4	1	Other or unknown
49016	80	28.67	3.14	0.85	0.71	0.71	0.42	3.42	1.16	0.83	0.433	0.394	4.67	1.3	0.052	0.1	0.048	24.2	0.31	3.2	0.2	1	2	1	3	1	Other or unknown
49086	79	23.33	15.75	0.85	0.71	8.98	0.42	3.39	0.64	0.08	0.06	0.183	2.22	1.77	0.032	0.064	0.189	72.2	0.21	5.33	2.37	1	NA	1	1	1	Other or unknown
49109	45	44.15	4.97	0.85	0.71	0.28	0.42	3.65	0.64	17	0.823	1.31	6.36	0.51	0.126	0.153	0.114	159	0.22	0.71	0.63	3	NA	2	4	1	Other or unknown
49113	71	30.28	4.97	0.85	0.71	0.28	0.42	2.14	0.64	11	0.348	0.511	3.23	1.2	0.046	0.113	0.132	121	0.33	2	0.2	1	1	2	4	1	Other or unknown
49123	45	33.26	28.31	0.85	0.71	20.2	0.42	2.62	0.64	0.29	0.082	0.17	2.53	0.16	0.023	0.091	0.061	33.7	0.22	0.99	1.15	3	NA	1	3	1	Other or unknown
49131	68	27.35	5.39	0.85	0.71	0.28	0.42	3.6	1.06	3.95	0.362	0.422	4.47	0.9	0.145	0.113	0.182	43.1	0.27	2.6	0.46	3	3	1	3	1	Other or unknown
49149	69	26.16	3.02	0.85	0.71	0.28	0.42	1.72	0.64	1.92	0.174	0.31	4.68	0.74	0.033	0.337	0.106	89.5	0.14	1.1	0.57	2	2	1	3	1	Other or unknown
49165	50	20.84	32.94	0.85	0.71	4.66	0.89	7.78	0.64	1.69	0.483	0.9	4.09	1.92	0.116	0.176	0.282	155	2.3	1.9	1.24	3	2	2	2	1	Other or unknown
49180	52	28.41	2.71	0.85	0.71	0.28	0.42	1.2	0.64	4.19	0.464	0.192	1.89	0.43	0.047	0.075	0.077	37.8	0.82	1.44	0.71	2	2	1	3	1	Other or unknown
49212	77	25.66	1.81	0.85	0.71	0.47	0.42	1.2	0.64	0.65	0.087	0.231	2.51	0.81	0.023	0.125	0.045	14.6	0.26	3.2	3.49	3	2	1	3	1	Other or unknown
49219	72	37.75	4.6	0.85	0.71	0.28	0.42	3.73	0.64	1.23	0.432	0.44	4.05	1.85	0.162	0.18	0.163	125	0.43	2.9	0.44	1	2	2	3	1	Other or unknown
49254	49	40.54	31.11	0.85	0.71	1.31	0.42	16.8	7.99	2.71	2.42	0.676	14.6	2.42	0.199	0.397	0.31	208	2.13	1.52	0.55	1	1	2	4	1	Other or unknown
49285	64	27.96	4.88	0.85	0.71	0.28	0.42	2.7	0.64	2.55	0.53	0.534	17.6	0.44	0.045	0.394	0.44	33.3	0.45	0.87	0.2	1	3	2	3	1	Other or unknown
49291	36	29.55	6.25	0.85	0.71	0.63	0.42	4.62	0.64	3.09	0.112	0.535	3.91	0.97	0.032	0.233	0.091	79.3	0.24	1.5	0.56	1	1	1	1	1	Other or unknown
49312	51	31.71	8	0.85	0.71	2.23	0.42	4.07	0.64	0.24	1.4	0.086	2.35	0.36	0.053	0.132	0.015	23.3	1.1	1.4	2.02	2	1	2	4	1	Other or unknown
49323	73	38.85	NA	0.85	0.71	2.53	0.42	6.11	1.17	2.16	0.335	6.28	6.9	1.43	0.133	0.149	0.12	74.2	0.14	1.4	1.59	1	1	2	4	1	Other or unknown
49339	61	22.76	5.39	0.85	0.71	1.51	0.42	2.79	0.64	2.2	0.484	0.394	3.3	0.17	0.023	0.107	0.106	84.9	2.21	0.93	0.64	3	3	2	2	1	Other or unknown
49366	74	24.67	0.8	0.85	0.71	0.28	0.42	1.2	0.64	0.95	0.082	0.191	0.826	0.4	0.044	0.031	0.022	14.7	0.55	3	0.2	1	2	2	2	1	Other or unknown
49381	44	27.65	4.68	0.85	0.71	1.34	0.42	3.96	0.64	1.69	0.067	0.321	4.46	0.72	0.039	0.14	0.04	15.8	0.2	1.8	1.92	3	NA	1	3	1	Other or unknown
49411	80	24	10.29	0.85	0.71	3.1	0.42	4.43	0.64	2.77	0.223	0.903	4.94	1.26	0.041	0.119	0.137	171	0.2	2.45	0.88	3	2	1	3	1	Other or unknown
49413	69	27.68	1.65	0.85	0.71	0.28	0.42	1.2	0.64	0.63	0.163	0.13	1.7	0.12	0.023	0.054	0.015	31.9	0.36	0.45	0.71	1	2	2	1	1	Other or unknown
49459	33	28.63	39.84	0.85	0.71	21.9	0.42	7.05	1.66	3.06	0.803	0.641	11.3	0.51	0.078	0.253	0.076	117	0.33	0.76	1.5	3	3	1	4	1	Other or unknown
49491	80	25.97	7.38	0.85	0.71	3	0.42	2.35	0.64	0.4	0.594	0.264	7.05	2.05	0.1	0.172	0.05	13.4	0.31	3	0.63	1	1	1	4	1	Other or unknown
49494	39	32.18	4.68	0.85	0.71	0.42	0.42	2.18	0.64	0.65	0.416	0.328	2.65	0.71	0.267	0.109	0.343	34.7	1.4	2.44	1.42	1	1	1	3	1	Other or unknown
49523	55	46.41	2.85	0.85	0.71	1.15	0.42	1.2	0.64	0.79	0.03	0.078	0.539	0.19	0.023	0.026	0.015	7.99	0.22	2.35	0.54	3	2	2	3	1	Other or unknown
49527	50	24.85	12.51	0.85	0.71	1.59	0.42	8.72	0.64	0.58	0.14	0.326	3.58	0.17	0.023	0.155	0.056	27.2	1.2	0.9	3	3	3	2	5	1	Other or unknown
49552	71	28.6	23.13	0.85	0.71	9.3	0.42	7.54	1.09	0.94	0.836	0.295	5.56	0.55	0.07	0.314	0.225	104	0.46	1.09	1.45	3	2	2	3	1	Other or unknown
49559	80	20.62	23.69	0.85	0.71	2.93	0.42	11.4	1.13	1.72	0.185	0.41	6.54	0.61	0.043	0.288	0.058	60.7	0.31	1.2	0.67	2	2	1	3	1	Other or unknown
49568	52	28.4	331.8	1.68	0.71	251	0.42	24.5	0.64	0.55	0.207	0.227	5.96	0.53	0.25	0.17	0.144	64	0.14	1.2	0.85	3	3	1	3	1	Other or unknown
49573	80	23.72	2.72	0.85	0.71	0.28	0.42	1.2	0.64	0.62	0.173	0.219	2.34	0.26	0.035	0.047	0.067	31.3	0.34	1.77	0.75	3	2	2	3	1	Other or unknown
49575	35	31.04	3.68	0.85	0.71	1.06	0.42	2.69	1.1	1.92	0.154	0.218	3.61	0.33	0.051	0.166	0.071	36.5	0.14	1.2	0.62	2	2	1	3	1	Other or unknown
49591	74	23.3	4.69	0.85	0.71	0.28	0.42	2.99	0.64	1.47	0.521	0.349	3.59	0.53	0.023	0.103	0.116	33.8	0.48	2.48	1.71	3	2	2	3	1	Other or unknown
49595	46	30.64	3.77	0.85	0.71	0.28	0.42	2.45	0.64	0.56	1.2	0.371	4.85	0.63	0.108	0.088	0.418	152	1.24	1.17	0.2	2	2	1	3	1	Other or unknown
49626	40	25.09	8.59	0.85	0.71	0.28	0.42	5.71	0.64	0.7	0.441	0.293	4.46	0.17	0.059	0.055	0.114	43.4	2.14	1.89	0.84	3	1	2	3	1	Other or unknown
49628	62	27.36	9.97	0.85	0.71	0.72	0.42	5.02	1.33	2.02	0.363	0.818	8.36	5.04	0.155	0.264	0.348	234	0.25	4.35	6.09	3	3	1	3	1	Other or unknown
49633	65	24.61	2.28	0.85	0.71	0.28	0.42	2.02	0.64	0.78	0.143	0.265	5.92	0.42	0.044	0.056	0.033	41.5	0.14	1	1.12	2	2	2	3	1	Other or unknown
49636	51	45.87	9.24	0.85	0.71	1.24	0.42	5.28	0.64	5.17	0.363	0.268	5.04	0.35	0.049	0.296	0.094	22.4	0.34	0.83	1.12	3	2	2	2	1	Other or unknown
49644	60	26.9	3.32	0.85	0.71	1.46	0.42	2.09	0.64	0.78	0.099	9.07	2.88	0.38	0.023	0.072	0.204	8.02	0.24	2.81	2.14	3	3	1	3	1	Other or unknown
49654	65	27.25	17.09	0.85	0.71	7.93	0.42	4.63	0.64	0.34	0.158	0.195	3.84	0.7	0.056	0.137	0.015	12	0.14	2.2	5.63	3	3	2	3	1	Other or unknown
49680	48	22.26	12.98	0.85	0.71	5.08	0.42	4	1.24	2.72	0.1	0.596	8.04	0.72	0.049	0.235	0.843	247	0.14	0.68	4.97	3	2	1	3	1	Other or unknown
49696	34	30.81	29.74	1.5	0.71	9.29	0.42	11.8	2.09	3.36	0.044	0.395	8.68	0.58	0.06	0.336	0.085	146	0.14	0.65	3.42	3	2	2	3	1	Other or unknown
49700	45	17.82	1.75	0.85	0.71	0.28	0.42	1.2	0.64	0.71	0.619	0.162	3.43	0.63	0.06	0.08	2.905	42.5	3.8	3.2	0.47	1	1	2	3	1	Other or unknown
49709	55	27.06	2.02	0.85	0.71	0.28	0.42	1.2	0.64	0.5	0.064	0.291	1.98	0.16	0.023	0.047	0.193	39	0.35	0.86	1.49	1	3	1	3	1	Other or unknown
49719	65	34.28	2.07	0.85	0.71	0.28	0.42	1.2	0.64	0.28	0.18	0.129	1.13	0.33	0.06	0.092	0.091	34.4	0.58	2.81	0.91	1	1	2	4	1	Other or unknown
49733	30	42.07	4.34	0.85	0.71	0.28	0.42	3.55	0.64	2.64	0.169	1.57	5.93	0.55	0.092	0.219	0.178	77.4	0.4	0.65	0.67	3	1	2	3	1	Other or unknown
49736	72	27.58	2.58	0.85	0.71	1.13	0.42	1.2	0.64	0.47	0.082	0.062	1.69	0.22	0.036	0.043	0.082	10.3	0.28	2.2	0.77	2	3	2	2	1	Other or unknown
49741	70	22.72	13.62	0.85	0.71	0.63	0.42	8.82	0.64	0.74	0.704	0.406	9.74	0.82	0.228	0.389	0.164	122	0.57	0.52	2.56	1	2	2	2	1	Other or unknown
49751	49	30.7	15.71	0.85	0.71	1.5	0.42	10.4	1.16	1.23	3.17	0.566	12.9	1.29	0.073	0.381	0.255	65.2	0.37	1.16	0.96	3	2	2	2	1	Other or unknown
49784	33	18.12	5.7	0.85	0.71	0.28	0.42	3.97	0.92	0.61	0.362	0.518	4.92	0.67	0.117	0.235	0.079	47.8	2.8	0.94	0.2	1	2	2	2	1	Other or unknown
49785	80	23.66	1.68	0.85	0.71	0.28	0.42	1.2	0.64	0.52	0.063	0.125	1.34	0.73	0.023	0.028	0.048	9.7	0.21	3.05	2	3	2	2	3	1	Other or unknown
49801	80	24.29	15.02	0.85	0.71	7.09	0.42	4.72	0.64	0.41	0.263	0.225	5.27	0.59	0.045	0.068	0.08	34.8	0.4	2.11	1.35	3	NA	1	3	1	Other or unknown
49834	46	41.81	14.55	0.85	0.71	1.64	0.42	9.55	0.64	1.3	0.254	0.445	6.56	0.67	0.082	0.229	0.994	448	0.21	1.13	0.81	1	1	2	2	1	Other or unknown
49849	61	31.62	6.67	0.85	0.71	0.83	0.42	3.76	0.64	1.19	0.189	0.331	9.45	0.97	0.063	0.259	0.268	166	0.31	1.4	1.44	2	2	2	1	1	Other or unknown
49890	54	37.66	15.32	0.85	0.71	1.15	0.42	9.71	2.15	1.14	0.691	0.76	4.84	0.52	0.047	0.085	0.042	68	0.44	1.4	1.54	1	1	2	4	1	Other or unknown
49925	38	23.85	6.65	0.85	0.71	0.85	0.42	5.06	1.15	3.83	0.147	0.6	9.5	0.65	0.023	0.303	0.041	19.4	0.14	2.04	1.99	3	2	1	3	1	Other or unknown
49971	59	43.05	2.72	0.85	0.71	0.28	0.42	2.04	0.64	4.52	0.466	0.289	4.72	0.41	0.041	0.115	0.086	46.9	1.1	1.4	0.63	2	3	1	3	1	Other or unknown
50021	80	25.96	3.79	0.85	0.71	0.28	0.42	1.75	0.64	1.88	0.436	0.351	2.91	0.48	0.023	0.145	0.096	58.7	0.8	1.66	0.2	2	3	1	3	1	Other or unknown
50038	51	27.65	11.45	0.85	0.71	7.78	0.42	1.2	0.64	2.08	0.138	0.159	4.9	0.13	0.032	0.171	0.138	14.8	0.14	0.73	1.5	3	2	2	3	1	Other or unknown
50098	36	46.89	19.22	0.85	0.71	13	0.42	3.82	0.64	1.17	0.211	0.427	4.38	0.31	0.049	0.096	0.146	27	1	0.8	0.96	3	NA	1	4	1	Other or unknown
50100	80	20.58	7.56	0.85	0.71	0.28	0.42	4.78	1.57	2.82	0.684	0.644	5.66	0.55	0.07	0.179	0.185	165	0.21	1.15	0.2	2	3	2	3	1	Other or unknown
50101	72	36.87	3.93	0.85	0.71	0.28	0.42	2.38	0.64	2.08	0.505	0.427	4.88	0.44	0.045	0.14	0.054	21.1	0.33	1.5	0.2	2	2	1	3	1	Other or unknown
50135	52	25.86	5.09	0.85	0.71	0.28	0.42	3.28	0.64	1	0.41	0.152	3.63	0.56	0.023	0.187	0.033	44.7	0.58	2.57	0.68	3	2	2	1	1	Other or unknown
50185	70	31.31	2.49	0.85	0.71	0.28	0.42	1.77	0.64	0.78	0.412	0.163	2.83	0.41	0.023	0.211	0.461	22	0.38	1.5	1.82	3	2	2	4	1	Other or unknown
50187	60	31.53	11.72	0.85	0.71	0.28	0.42	9.31	1.2	0.47	0.943	0.463	3.45	0.43	0.034	0.13	0.015	28.2	0.56	2.08	0.61	1	2	2	2	1	Other or unknown
50212	53	33.38	5.9	0.85	0.71	0.28	0.42	3.87	1.16	1.13	0.495	0.431	9.72	1.52	0.037	0.161	0.077	32.7	1.63	2.2	1.54	2	3	2	3	1	Other or unknown
50219	38	32.05	8.73	0.85	0.71	3.82	0.42	2.23	0.64	1.18	0.303	0.401	7.45	0.23	0.041	0.211	0.198	52.1	0.39	0.69	3.6	3	3	2	2	1	Other or unknown
50221	53	39.13	21.57	0.85	0.71	0.28	0.42	14.9	1.26	3.05	0.907	0.667	6.97	1.16	0.049	0.233	0.298	188	0.47	1.29	1.14	1	2	2	2	1	Other or unknown
50226	48	41.37	23.5	0.85	0.71	3.16	0.42	14.4	1.25	1.35	0.356	0.445	5.88	0.26	0.05	0.137	0.204	64.8	0.27	0.76	0.68	3	2	2	3	1	Other or unknown
50266	76	29.08	6.99	0.85	0.71	0.28	0.42	3.6	0.64	1.33	0.506	0.163	4.71	2.56	0.056	0.077	0.06	15.3	1.04	7.19	0.2	1	2	2	3	1	Other or unknown
50278	63	30.63	8.57	0.85	0.71	2.02	0.42	2.98	0.64	3.12	0.313	0.404	4.1	0.55	0.035	0.357	0.015	23.3	0.29	2.5	1.1	3	2	2	4	1	Other or unknown
50279	57	41.14	4.07	0.85	0.71	0.52	0.42	2.58	0.64	2.13	0.449	11.9	5.2	0.88	0.1	0.288	0.158	62.7	0.21	2.06	0.86	2	2	2	4	1	Other or unknown
50308	41	27.97	7.84	0.85	0.71	4.78	0.42	1.2	0.64	0.08	0.067	0.134	2.51	0.23	0.023	0.095	0.036	5.12	0.23	0.7	1.47	3	2	2	2	1	Other or unknown
50332	60	22.36	12.52	0.85	0.71	3.27	0.42	5.28	1.41	2.03	1.17	0.765	12.9	1.73	0.102	0.299	0.114	41.5	1.2	1.98	2.12	2	1	1	4	1	Other or unknown
50341	76	29.64	1.53	0.85	0.71	0.28	0.42	1.2	0.64	0.78	0.116	0.239	2.96	0.91	0.023	0.052	0.071	23.9	0.68	4.4	0.5	2	2	1	3	1	Other or unknown
50364	46	27.49	9.62	0.85	0.71	8.08	0.42	2.39	0.64	0.66	0.414	0.336	5.95	0.83	0.116	0.168	0.098	13.7	2.3	2.5	1.89	3	1	2	4	1	Other or unknown
50369	77	20.58	169.4	0.85	0.71	32.9	1.08	74.2	0.93	3.05	0.307	0.314	4.54	0.64	0.059	0.227	0.718	33.9	0.5	1.36	11.8	1	1	2	4	1	Other or unknown
50376	49	25.71	19.32	0.85	0.71	7.35	0.42	4.17	1.65	0.98	1.13	0.498	3.58	0.22	0.023	0.159	0.082	32.5	0.93	1.07	0.76	1	3	2	3	1	Other or unknown
50377	41	29.14	1.68	0.85	0.71	0.28	0.42	1.2	0.64	0.88	0.401	0.131	2.44	0.5	0.075	0.06	0.044	27.5	0.37	2.4	1.32	2	2	1	3	1	Other or unknown
50434	29	19.09	4.18	0.85	0.71	1.53	0.42	1.87	0.64	1.59	0.304	0.258	2.31	0.54	0.045	0.097	0.065	35	1.1	1.8	0.68	2	2	2	3	1	Other or unknown
50441	80	27.06	3.86	0.85	0.71	1.53	0.42	1.2	0.64	0.95	0.342	0.292	3.69	1.25	0.043	0.167	0.094	105	0.41	1.93	0.66	1	2	2	4	1	Other or unknown
50481	60	44.44	4.12	0.85	0.71	0.4	0.42	2.99	0.64	0.3	0.187	0.166	1.91	0.1	0.023	0.017	0.142	20.2	0.41	0.6	1.41	2	1	2	2	1	Other or unknown
50500	31	20.57	33.54	0.85	0.71	3.16	0.42	19.5	0.93	1.5	0.242	0.48	5.83	1.2	0.174	0.16	0.151	102	0.21	1.31	1.03	2	2	2	4	1	Other or unknown
50507	74	26.07	23.68	2.74	1.56	3.27	0.42	10.2	3.87	3.6	0.497	0.365	6.64	0.51	0.06	0.171	0.155	38.8	0.38	0.83	0.74	3	1	1	2	1	Other or unknown
50523	45	27.31	4.21	0.85	0.71	0.28	0.42	2.56	0.64	2.1	0.112	0.429	6.82	0.62	0.046	0.107	0.055	44.2	0.14	1.7	0.33	3	2	1	3	1	Other or unknown
50526	78	33.62	2.73	0.85	0.71	0.28	0.42	1.2	0.64	0.47	0.36	0.218	3.57	0.2	0.023	0.052	0.015	20.8	0.64	0.91	0.75	1	2	1	1	1	Other or unknown
50587	63	28.29	5.74	0.85	0.71	2.68	0.42	2.19	0.64	0.16	0.117	0.201	1.7	0.29	0.048	0.029	0.063	19.4	0.42	2.08	0.88	1	2	1	2	1	Other or unknown
50593	52	39.43	3.32	0.85	0.71	0.97	0.42	1.2	0.64	1.23	0.876	0.526	7.89	0.87	0.047	0.121	0.015	20.2	2.9	2	0.38	1	1	1	3	1	Other or unknown
50625	60	27.9	25.14	0.85	0.71	1.79	0.42	17.3	1.86	2.01	0.956	0.35	15.7	1.74	0.144	0.173	0.091	71.3	0.24	1.67	0.68	3	3	2	2	1	Other or unknown
50629	47	43.4	4.96	0.85	0.71	0.28	0.42	3.13	0.64	1.18	0.266	0.193	1.48	0.34	0.051	0.075	0.163	34.2	0.26	0.7	0.46	2	2	2	3	1	Other or unknown
50651	58	23.5	15.42	0.85	0.71	3.66	0.42	6.14	2.21	5.08	1.02	0.769	3.59	13.2	0.087	0.177	0.239	120	2.2	14	2.04	3	2	1	4	1	Other or unknown
50665	55	44.73	33.26	0.85	0.71	18	0.42	12.1	1.38	3.55	0.453	0.56	7.54	2.56	0.252	0.13	0.411	62.4	0.14	1.8	0.7	2	2	2	4	1	Other or unknown
50676	64	33.38	13.95	0.85	0.71	4.75	0.42	7.03	0.64	0.47	0.412	0.288	5.11	0.99	0.097	0.25	0.273	24.7	0.39	2.2	0.59	1	2	1	3	1	Other or unknown
50679	74	32.35	9.72	0.85	0.71	0.28	0.42	7.12	1.01	3.07	0.394	0.668	9.8	1.54	0.062	0.13	0.177	41.9	0.25	1.8	0.84	2	2	2	3	1	Other or unknown
50688	44	23.18	17.1	0.85	0.71	0.28	0.42	13.2	1.08	3.46	0.557	0.392	9.74	3	0.133	0.283	0.109	13.7	0.49	1.01	1.98	3	3	2	3	1	Other or unknown
50697	35	48.1	4.64	0.85	0.71	0.28	0.42	3.24	0.92	2.83	0.343	0.473	9.01	1.09	0.087	0.299	0.069	93.2	0.23	0.79	1.16	3	2	2	4	1	Other or unknown
50710	80	28.54	3.1	0.85	0.71	0.28	0.42	2.19	0.64	1.86	0.109	0.427	3.06	0.82	0.038	0.073	0.128	66.5	0.22	2.7	2.55	3	2	1	3	1	Other or unknown
50712	60	34.22	3.41	0.85	0.71	1.11	0.42	1.2	0.64	0.55	0.136	0.064	2.26	0.41	0.038	0.081	0.094	7.59	0.39	3.76	7.04	3	3	1	3	1	Other or unknown
50714	61	29.15	56.63	0.85	0.71	41.1	0.42	3.02	0.64	0.26	0.176	0.116	3.26	0.17	0.039	0.087	0.028	17.2	0.14	0.37	0.57	3	2	2	1	1	Other or unknown
50716	46	24.16	8.94	0.85	0.71	0.28	0.42	6.06	1.39	1.31	0.189	0.28	4.72	0.63	0.085	0.097	0.317	45.8	0.43	1.08	0.83	2	3	2	1	1	Other or unknown
50723	78	24.66	19.16	0.85	0.71	2.64	0.42	10.5	1.13	0.47	0.211	0.301	5.35	0.7	0.063	0.226	0.143	81.2	0.14	0.68	0.51	1	1	1	2	1	Other or unknown
50727	63	21.1	2.8	0.85	0.71	1.52	0.42	1.2	0.64	0.45	0.043	0.053	0.389	0.3	0.023	0.016	0.058	12.3	0.27	5.22	2.74	1	1	1	4	1	Other or unknown
50781	64	34.62	122.3	0.85	0.71	84.9	0.42	3.3	0.64	2.11	0.458	0.409	13.5	0.75	0.05	0.512	0.159	33.6	0.28	1.3	0.43	3	3	1	3	1	Other or unknown
50784	33	22.02	10.7	0.85	0.71	3.27	0.42	3.15	0.64	6.43	0.557	2.72	15.5	0.5	0.043	0.438	0.927	60.2	6.5	0.84	0.51	2	2	2	3	1	Other or unknown
50811	25	20.9	5.65	0.85	0.71	0.28	0.42	2.28	0.64	1.64	0.439	0.301	7.48	0.4	0.07	0.214	0.119	72.4	2.17	1.4	1.57	2	1	1	4	1	Other or unknown
50820	70	29.24	7.19	0.85	0.71	3.87	0.42	1.2	0.64	0.74	0.621	0.314	3.44	0.45	0.023	0.115	0.015	32.2	0.77	1.2	0.49	1	2	2	1	1	Other or unknown
50832	80	22.14	3.15	0.85	0.71	0.55	0.42	5.99	1.01	0.65	0.458	0.594	2.86	1.17	0.054	0.139	0.181	115	0.24	2	0.2	1	2	1	3	1	Other or unknown
50855	65	32.46	47.02	0.85	0.71	23.9	0.42	7.82	0.64	53.2	0.229	0.182	3.45	1.16	0.118	0.127	0.073	22.9	0.22	1.99	1.84	3	3	2	4	1	Other or unknown
50856	49	38.52	5.16	0.85	0.71	0.28	0.42	3.59	0.64	0.77	0.467	0.226	2.2	0.38	0.046	0.068	0.046	47.6	0.86	2	0.56	2	2	2	3	1	Other or unknown
50875	72	31.91	1.42	0.85	0.71	0.28	0.42	1.2	0.64	0.33	0.162	0.088	1.4	0.24	0.023	0.083	0.083	14.2	1.02	3.79	0.81	2	2	2	3	1	Other or unknown
50876	31	33	18.01	0.85	0.71	9.23	0.42	4.17	0.64	0.33	0.678	0.238	4.46	0.77	0.103	0.147	0.121	49.4	0.93	1.12	0.41	1	1	2	3	1	Other or unknown
50888	72	39.93	0.97	0.85	0.71	0.28	0.42	1.2	0.64	0.4	0.152	0.087	0.828	0.18	0.023	0.048	0.058	20.3	0.58	2.13	0.2	1	2	2	4	1	Other or unknown
50901	71	37.83	4.35	0.85	0.71	0.28	0.42	2.83	0.64	1.18	0.257	0.358	5.94	0.51	0.023	0.131	0.098	165	0.25	1.23	0.48	2	2	1	4	1	Other or unknown
50902	61	33.6	9.24	1.23	0.71	1.04	0.42	6.65	0.64	1.78	0.072	0.453	7.18	1.88	0.8	0.187	0.481	159	0.21	5	1.43	3	NA	1	3	1	Other or unknown
50910	60	25.08	31.78	0.85	0.71	23.7	0.42	5.53	1.26	7.18	0.193	0.477	6.23	0.42	0.193	0.277	0.098	59.2	0.26	1.2	0.6	2	2	2	3	1	Other or unknown
50934	76	25.57	35.64	0.85	0.71	21.1	0.42	7.25	0.9	1.49	0.789	0.511	6.15	0.24	0.064	0.194	0.066	43.1	0.76	0.78	2.66	3	2	2	3	1	Other or unknown
50958	50	29.63	2	0.85	0.71	0.77	0.42	1.2	0.64	0.92	0.091	0.09	1.83	0.46	0.023	0.036	0.015	6.18	1.82	6.08	0.76	1	NA	1	3	1	Other or unknown
50989	62	33.54	19.66	0.85	0.71	0.28	0.42	14.3	0.64	1.86	4.61	0.343	7.69	1.32	0.086	0.195	0.117	125	1.67	1	3.21	3	1	2	2	1	Other or unknown
50998	58	28.48	3.33	0.85	0.71	0.28	0.42	2.45	0.64	2.01	0.332	0.325	3.31	0.79	0.118	0.296	0.099	27.1	0.33	1.6	0.58	3	3	2	4	1	Other or unknown
51013	44	27.57	17.68	0.85	0.71	5.99	0.42	6.74	0.64	2.88	0.429	0.355	8.75	0.9	0.049	0.273	0.061	32.7	1.2	2.5	0.83	2	2	1	3	1	Other or unknown
51014	55	27.44	5.31	0.85	0.71	0.28	0.42	2.99	1.16	0.8	0.206	0.206	4.08	0.59	0.115	0.119	0.169	35.2	0.37	2.67	0.45	2	1	1	3	1	Other or unknown
51025	47	NA	10.57	0.85	0.71	4.41	0.42	3.23	0.64	1.67	0.779	0.566	6.01	0.52	0.064	0.245	0.081	86.2	0.36	0.69	0.48	1	1	2	3	1	Other or unknown
51038	50	18.94	1.62	0.85	0.71	0.28	0.42	1.2	0.64	0.35	0.17	0.371	2.37	0.14	0.023	0.066	0.015	5.94	0.87	1.28	0.35	2	3	1	3	1	Other or unknown
51058	69	32.13	0.97	0.85	0.71	0.28	0.42	1.2	0.64	2.61	0.646	0.124	2.36	0.41	0.066	0.054	0.015	9.71	1.1	1.6	0.43	1	1	2	3	1	Other or unknown
51096	25	20.66	7.53	0.85	0.71	1.89	0.42	2.83	0.64	0.41	0.094	0.388	2.54	0.46	0.061	0.088	0.09	30.6	1.09	1.45	0.6	1	2	1	3	1	Other or unknown
51107	53	23.78	4.49	0.85	0.71	0.28	0.42	2.65	0.64	0.69	1.83	0.199	6.19	1.94	0.211	0.238	0.51	96.4	1.1	3.2	0.71	1	1	1	3	1	Other or unknown
51144	62	31.7	34.25	0.85	0.71	21.7	0.42	4.2	0.64	1.11	2.35	0.28	7.12	1.9	0.11	0.131	0.355	52.9	0.73	2.55	1.44	1	2	1	4	1	Other or unknown
51147	64	40.43	7.49	0.85	0.71	0.48	0.42	4.94	0.64	4.23	0.353	0.536	9.22	0.71	0.053	0.338	0.156	48.7	0.14	1.36	1.14	2	2	2	3	1	Other or unknown
51164	47	29.07	7.84	0.85	0.71	0.28	0.42	5.65	0.64	7.19	0.41	0.556	5.77	0.94	0.184	0.279	0.468	51.4	0.14	1.3	2.53	2	1	1	3	1	Other or unknown
51218	44	26.84	2.99	0.85	0.71	0.72	0.42	2.25	1	0.4	0.142	0.162	2.01	0.1	0.023	0.063	0.015	31.9	0.34	0.59	1.1	3	3	1	3	1	Other or unknown
51249	80	23.98	10.2	0.85	0.71	0.28	0.42	7.63	0.64	0.08	0.281	1.27	4.24	2.34	0.066	0.137	0.135	17.4	1	8.4	0.78	1	2	1	3	1	Other or unknown
51275	42	24.76	5.01	0.85	0.71	0.28	0.42	3.22	0.64	1.89	1.44	0.35	4.65	1.29	0.072	0.149	0.243	55.8	1.39	2.47	0.55	1	1	1	4	1	Other or unknown
51295	37	25.69	6.41	0.85	0.71	1.43	0.42	2.29	0.64	0.36	0.261	0.119	4.96	0.22	0.05	0.071	0.026	16.7	0.2	1.02	1.71	3	3	1	3	1	Other or unknown
51300	67	24.17	2.43	0.85	0.71	1.02	0.42	2.9	1.12	3.01	0.153	0.607	3.97	1.82	0.054	0.109	0.015	29.7	0.39	7.6	0.2	1	1	1	1	1	Other or unknown
51328	64	38.42	57.52	0.85	0.71	45.8	0.42	9.64	0.64	0.28	0.32	0.153	7.28	0.79	0.106	0.117	0.071	39.8	0.14	2.1	3.98	1	1	2	2	1	Other or unknown
51355	48	22.49	7.65	0.85	0.71	0.28	0.42	5.52	0.64	2.55	2.64	0.65	14.5	0.91	0.075	0.28	0.075	86.9	2.45	2	2.62	2	1	2	3	1	Other or unknown
51365	66	38.36	2.12	0.85	0.71	0.6	0.42	1.2	0.64	0.58	0.117	0.174	2	0.25	0.023	0.037	0.136	12.2	0.46	1.71	0.75	3	3	2	3	1	Other or unknown
51379	56	32.79	9.4	0.85	0.71	4.02	0.42	2.99	0.64	0.56	0.283	0.25	4.03	0.34	0.053	0.112	0.123	65.5	0.24	1.8	2.59	3	3	1	4	1	Other or unknown
51384	75	50.49	10.1	0.85	0.71	0.28	0.42	7.75	0.64	0.84	0.352	0.473	5.61	0.93	0.13	0.151	0.125	60.2	0.35	1.72	0.44	1	2	2	3	1	Other or unknown
51407	80	29.29	4.12	0.85	0.71	0.28	0.42	2.71	0.64	1.51	0.278	0.18	2.98	0.32	0.023	0.094	0.105	33.2	0.49	1.02	0.45	3	2	2	3	1	Other or unknown
51413	51	28.21	5.79	0.85	0.71	2.07	0.42	2.48	0.64	1.68	0.127	0.235	6.01	0.37	0.06	0.115	0.015	11.9	0.22	1.2	1.55	3	3	2	3	1	Other or unknown
51427	53	24.88	2.49	0.85	0.71	1.54	0.42	1.2	0.64	0.51	0.187	0.13	0.722	0.22	0.023	0.022	0.015	2.58	1.06	2.67	0.89	3	3	2	3	1	Other or unknown
51434	52	35.58	2.98	0.85	0.71	1.36	0.42	1.2	0.64	0.24	0.449	0.076	1.04	0.23	0.032	0.063	0.025	14.3	1.2	1.4	2.07	2	2	2	2	1	Other or unknown
51451	63	36.42	5.28	0.85	0.71	0.28	0.42	3.37	0.64	1.51	0.395	0.204	6.75	0.42	0.221	0.278	0.201	49.9	0.14	1.23	0.2	3	2	2	3	1	Other or unknown
51473	75	29.56	6.16	0.85	0.71	0.28	0.42	4.42	0.64	3.99	0.69	0.68	9.33	2.65	0.095	0.269	0.092	35.8	0.82	2.8	0.2	1	2	2	3	1	Other or unknown
51478	80	26.01	30.9	0.85	0.71	17.4	0.42	5	1.21	0.77	0.656	0.592	8.62	4.65	0.086	0.204	0.158	62.5	0.5	10.1	0.64	2	2	1	3	1	Other or unknown
51483	76	19.85	3.07	0.85	0.71	0.28	0.42	2.17	0.64	1.65	0.153	0.238	3.88	0.35	0.042	0.119	0.122	23.8	0.45	1	2.7	1	2	2	3	1	Other or unknown
51484	70	21.62	82.69	0.85	0.71	57.1	0.42	6.78	1.83	2.7	1.08	0.525	7.77	0.97	0.093	0.108	0.177	101	0.42	1.16	0.2	1	1	2	3	1	Other or unknown
51486	46	28.83	1.92	0.85	0.71	0.28	0.42	1.2	0.64	10.7	0.607	0.279	5.77	1.51	0.069	0.087	0.064	59	1.22	6.7	0.2	1	2	1	3	1	Other or unknown
51487	70	37.71	6.17	0.85	0.71	1.68	0.42	2.48	0.64	1.36	0.264	0.426	5.13	0.92	0.069	0.078	0.117	34.1	0.36	1.64	0.4	1	NA	2	1	1	Other or unknown
51514	50	29.01	12.43	0.85	0.71	4.69	0.42	5.07	1.94	1.08	0.522	0.573	7.16	0.87	0.035	0.133	0.081	32	0.41	1.48	1.24	3	3	1	1	1	Other or unknown
51522	62	26.51	1.55	0.85	0.71	0.28	0.42	1.2	0.64	0.21	0.216	0.14	1.31	0.12	0.023	0.036	0.022	10.6	0.39	1.4	1.12	3	2	2	3	1	Other or unknown
51558	56	24.59	14.7	0.85	0.71	3.94	0.42	5.37	1.69	0.88	2.05	0.236	3.75	5.26	0.228	0.15	0.095	43.3	1.2	19	1.25	2	2	2	4	1	Other or unknown
51568	78	25.66	49.09	0.85	0.71	14.2	0.42	16.8	0.64	3.62	1.38	0.608	6.67	1.04	0.172	0.183	0.038	24.7	3.86	2.26	1.29	3	2	2	3	1	Other or unknown
51583	63	39.79	8.87	0.85	0.71	6.07	0.42	2.26	0.64	2.84	0.244	0.317	4.82	0.27	0.059	0.103	0.065	18.6	0.28	0.43	1.07	1	1	2	3	1	Other or unknown
51589	32	26.81	8.81	0.85	0.71	0.28	0.42	5.46	2.13	1.49	0.299	0.482	5.31	0.42	0.052	0.144	0.072	39.6	0.26	0.8	0.41	3	2	2	2	1	Other or unknown
51606	76	18.79	2.99	0.85	0.71	0.28	0.42	2.61	0.64	0.76	0.305	0.39	3.29	0.42	0.023	0.072	0.057	11.6	2	3.6	2.95	3	2	2	3	1	Other or unknown
51610	69	40.06	5.08	0.85	0.71	0.28	0.42	3.85	0.64	0.73	0.163	0.342	2.43	0.31	0.047	0.091	0.118	74.4	0.23	1.05	0.64	1	NA	2	1	1	Other or unknown
51617	71	30.97	10.69	0.85	0.71	4.24	0.42	2.81	0.64	0.8	0.125	0.194	5.3	0.5	0.044	0.109	0.05	38.9	0.14	1.17	1.49	1	2	2	2	1	Other or unknown
51622	60	31.53	15.56	0.85	0.71	6.29	0.42	8.47	1.33	1.41	0.119	0.283	3.11	0.78	0.035	0.186	0.058	37.2	0.33	3.38	1.58	1	2	2	4	1	Other or unknown
51662	44	25.06	37.37	2.33	1.34	7.28	0.42	13.8	3.97	16.4	0.366	1.8	5.68	3.89	0.361	0.217	0.757	83.1	0.52	0.85	1.35	1	2	2	1	1	Other or unknown
51685	56	19.73	19.56	0.85	0.71	11.7	0.42	2.97	0.64	1.55	0.381	0.352	4.17	0.33	0.023	0.159	0.106	41.6	0.44	1.44	0.61	3	3	2	3	1	Other or unknown
51690	63	32.04	12.75	0.85	0.71	6.18	0.42	4.11	0.64	8.35	0.445	0.55	4.29	0.77	0.056	0.155	0.139	77.4	0.75	1.21	3.86	1	2	2	2	1	Other or unknown
51714	58	33.23	104.8	0.85	0.71	76.2	0.42	6.91	1.18	15	0.334	0.835	10.3	1.11	0.091	0.237	0.249	104	0.14	1.07	2.1	3	2	1	3	1	Other or unknown
51715	49	29.13	29.61	0.85	0.71	5.93	0.42	16.6	2.23	1.52	0.791	0.364	5.89	0.62	0.083	0.258	0.175	103	1.6	1.19	0.23	1	NA	1	1	1	Other or unknown
51734	25	27.06	1.99	0.85	0.71	0.28	0.42	1.2	0.64	1.52	0.044	0.169	2.19	0.22	0.023	0.11	0.028	20.7	1.1	0.84	0.23	2	3	1	3	1	Other or unknown
51741	21	37.33	5.42	0.85	0.71	2.02	0.42	2.73	0.64	0.41	0.102	0.172	1.34	0.15	0.073	0.143	0.035	27.5	1.4	0.48	1.17	3	2	2	4	1	Other or unknown
51744	44	34.61	1.95	0.85	0.71	0.28	0.42	2.16	0.64	0.14	0.089	0.09	0.958	0.07	0.023	0.062	0.043	14.3	0.27	0.76	0.78	3	2	2	1	1	Other or unknown
51752	78	22.63	6.76	0.85	0.71	0.59	0.42	3.66	1.26	3.19	0.949	0.525	4.83	1.99	0.077	0.079	0.241	47.9	0.63	3.25	0.87	1	1	2	1	1	Other or unknown
51754	58	37.92	35.21	0.85	0.71	28.2	0.42	2.6	0.64	0.9	0.363	0.377	2.9	0.28	0.037	0.114	0.031	11.9	0.6	1.06	1.18	2	NA	2	3	1	Other or unknown
51798	62	35.59	9.84	0.85	0.71	0.28	0.42	6.72	0.64	0.71	0.507	0.349	6.08	0.75	0.044	0.199	0.194	138	0.14	1.12	0.68	3	2	1	2	1	Other or unknown
51804	80	17.87	13.71	0.85	0.71	6.24	0.42	4.31	1.5	1.02	1.05	0.323	5.14	1.36	0.057	0.115	0.065	103	1.49	4.05	0.86	2	2	1	3	1	Other or unknown
51834	66	22.83	5.2	0.85	0.71	1.72	0.42	1.2	0.64	0.74	0.141	0.194	1.39	0.18	0.032	0.05	0.015	19.6	0.25	0.9	1.77	1	1	2	1	1	Other or unknown
51836	51	26.52	17.31	0.85	0.71	4.55	0.42	7.86	0.64	0.28	0.245	0.333	2.76	1.09	0.157	0.299	0.131	61.1	0.47	4.11	2.79	3	2	1	4	1	Other or unknown
51856	61	28.37	11.62	0.85	0.71	0.28	0.42	6	0.64	1.68	0.676	0.274	18.4	1.7	0.071	0.601	0.015	19.3	0.52	2.29	0.41	1	3	2	2	1	Other or unknown
51863	76	31.91	10.9	0.85	0.71	0.78	0.42	8.02	0.64	0.24	0.871	0.18	3.32	0.47	0.063	0.072	0.085	52.5	0.44	0.64	0.33	3	2	2	4	1	Other or unknown
51915	33	46.75	5.5	0.85	0.71	0.68	0.42	2.8	0.64	24.9	0.243	0.88	4.15	0.9	0.159	0.149	0.193	150	0.22	0.93	0.45	3	2	1	3	1	Other or unknown
51929	80	22.73	20.76	0.85	0.71	14.5	0.42	2.72	0.64	1.09	0.373	0.305	4.81	0.34	0.023	0.106	0.032	81	0.58	0.86	1.39	3	2	2	3	1	Other or unknown
51993	49	46.13	674.8	0.85	0.71	536	0.42	24	0.91	1.22	0.256	0.641	9.51	0.83	0.286	0.48	0.066	42.9	0.14	0.7	1.89	3	2	2	4	1	Other or unknown
51997	74	26.18	1.83	0.85	0.71	0.28	0.42	1.2	0.64	0.35	0.054	0.061	1.2	0.07	0.023	0.038	0.015	3.06	0.51	1.19	1.1	1	2	2	3	1	Other or unknown
52023	65	31.28	32.9	0.85	0.71	19.4	0.42	7.51	1.23	1.28	0.351	0.352	5.68	0.49	0.037	0.296	0.047	144	0.25	0.74	2.55	3	3	1	3	1	Other or unknown
52078	80	40.83	4.66	0.85	0.71	0.28	0.42	3.33	0.64	1.73	0.724	1.9	2.93	0.33	0.075	0.187	0.046	58.8	0.88	1.7	2.81	2	2	1	3	1	Other or unknown
52081	65	31.77	12.92	0.85	0.71	3.44	0.42	6.85	0.97	7.17	0.331	0.351	7.52	0.46	0.044	0.073	0.056	115	0.25	1.28	2.21	3	3	1	3	1	Other or unknown
52106	50	26.37	1.48	0.85	0.71	0.28	0.42	1.2	0.64	2.5	0.053	0.197	2	0.28	0.035	0.068	0.015	11.3	0.2	1.19	0.44	3	2	2	3	1	Other or unknown
52117	40	31.91	4.76	0.85	0.71	2.33	0.42	1.85	0.64	1.81	0.284	0.171	2.07	0.48	0.023	0.05	0.015	29.2	3.28	1.47	0.89	3	2	1	3	1	Other or unknown
52130	30	30.33	1.72	0.85	0.71	0.28	0.42	1.2	0.64	0.15	0.077	0.109	1.48	0.11	0.066	0.029	0.015	15.2	0.34	0.65	0.23	2	2	2	3	1	Other or unknown
52134	61	48.22	21.86	0.85	0.71	10.2	0.42	8.5	0.64	0.55	0.362	0.259	2.43	0.24	0.034	0.069	0.255	38.8	0.39	0.75	0.71	1	3	1	3	1	Other or unknown
52135	74	32.93	68.44	0.85	0.71	46.6	0.42	8.13	0.64	1.13	0.766	0.296	6.75	1.61	0.177	0.272	0.202	58.8	0.6	3.44	7.49	3	3	1	3	1	Other or unknown
52148	42	36.77	19.79	0.85	0.71	6.18	0.42	8.8	1.78	5.73	0.115	0.827	6.39	0.64	0.082	0.164	0.538	202	0.23	1.35	1.75	2	3	1	3	1	Other or unknown
52161	80	26.17	44.36	0.85	0.71	33.1	0.42	4.96	0.64	0.5	0.296	0.219	4.73	0.81	0.055	0.21	0.05	33.3	0.14	1.11	2.13	2	2	2	3	1	Other or unknown
52168	73	23.52	5.53	0.85	0.71	0.28	0.42	3.54	0.64	0.68	0.591	0.977	3.22	1.02	0.04	0.08	0.015	25.2	0.56	2.52	0.67	1	2	1	3	1	Other or unknown
52197	39	40.66	47.35	0.85	0.71	31	0.42	5.36	0.64	2.43	0.092	0.22	2.23	0.35	0.023	0.096	0.058	20.2	0.14	0.84	0.87	3	2	1	3	1	Other or unknown
52217	48	35.5	26.17	0.85	0.71	3.09	0.42	17.4	1.81	9.04	0.472	3.08	11.6	0.52	0.054	0.308	0.128	61.5	0.42	0.72	0.42	3	NA	2	5	1	Other or unknown
52229	54	27.38	15.71	0.85	0.71	7.1	0.42	4.97	1.35	2.36	1.15	0.473	6.26	1.36	0.112	0.252	0.334	217	0.58	3.09	1.04	3	3	1	3	1	Other or unknown
52273	61	37.11	10.42	0.85	0.71	2.16	0.42	5.31	0.64	3.77	2.34	0.312	5.74	7.19	2.06	0.164	0.046	23.4	0.79	9.12	0.49	1	1	1	1	1	Other or unknown
52304	80	29.55	96.41	0.85	0.71	46.7	0.42	13.1	1.35	0.96	0.381	0.35	6.72	1.71	0.057	0.175	0.073	113	0.29	3.92	1.67	3	3	1	4	1	Other or unknown
52310	69	25.06	5.68	0.85	0.71	0.53	0.42	3.28	1.31	1.63	0.12	0.771	4.83	0.51	0.11	0.143	0.03	75.1	0.38	1.7	0.76	3	3	2	3	1	Other or unknown
52316	75	21.3	2.23	0.85	0.71	0.5	0.42	1.75	0.64	0.24	0.125	0.083	2.28	0.07	0.034	0.084	0.06	29.4	0.34	0.75	0.73	1	NA	2	3	1	Other or unknown
52334	56	27.48	19.71	0.85	0.71	3.16	0.42	11.7	1.11	3.36	0.704	0.891	3.94	0.36	0.023	0.091	0.105	45.2	0.83	0.84	1.04	1	2	2	5	1	Other or unknown
52350	69	29.52	12.11	0.85	0.71	2.79	0.42	4.59	1.35	4.25	0.513	0.544	9.22	2.76	0.1	0.515	0.108	160	0.14	3.21	0.54	3	NA	1	3	1	Other or unknown
52351	80	37.1	2.52	0.85	0.71	0.28	0.42	1.2	0.64	1.5	0.325	0.844	3.13	0.33	0.037	0.071	0.147	44	0.64	1.26	0.23	1	2	2	3	1	Other or unknown
52375	67	28.08	1.39	0.85	0.71	0.28	0.42	1.2	0.64	0.62	0.292	0.359	1.24	0.12	0.023	0.055	0.032	12.2	1.39	1.92	0.55	2	2	1	3	1	Other or unknown
52384	59	30.01	3.7	0.85	0.71	0.49	0.42	2.23	0.64	0.47	0.095	0.221	4.18	0.78	0.068	0.139	0.277	86	0.14	1.51	1.18	1	2	1	1	1	Other or unknown
52391	75	34.4	2.03	0.85	0.71	0.28	0.42	2.19	0.64	0.58	0.683	0.282	1.4	0.58	0.063	0.158	0.027	27.2	0.29	1.41	0.33	2	1	2	4	1	Other or unknown
52417	73	33.93	1.69	0.85	0.71	0.28	0.42	1.2	0.64	1.02	0.182	0.085	2.19	0.32	0.023	0.084	0.036	28.2	0.8	1.35	0.41	1	1	2	4	1	Other or unknown
52424	42	29.61	2.36	0.85	0.71	0.28	0.42	1.2	0.64	0.95	0.388	0.184	3.08	0.19	0.04	0.105	0.115	32.1	1.43	0.7	0.23	3	2	2	1	1	Other or unknown
52427	33	24.55	20.4	0.85	0.71	3.59	2.23	4.53	0.64	1.4	0.424	2.67	5.78	0.66	0.136	0.229	0.291	61.3	0.82	0.69	0.87	2	1	2	4	1	Other or unknown
52462	58	26.28	39.7	0.85	1.16	10.6	0.42	19.8	1.91	2.63	0.334	0.482	6.82	0.87	0.082	0.174	0.1	201	0.22	1.48	4.19	3	2	1	3	1	Other or unknown
52492	80	23.16	10.44	0.85	0.71	5.91	0.42	1.2	0.64	1.36	0.03	0.104	1.44	0.32	0.023	0.027	0.015	26.8	0.48	2.8	1.36	3	3	1	3	1	Other or unknown
52503	75	29.03	23.08	0.85	0.71	15.7	0.42	3.78	0.64	0.43	0.184	0.114	2.12	0.29	0.023	0.049	0.015	17.5	0.64	1.17	7.38	3	NA	2	4	1	Other or unknown
52513	73	33.81	4.52	0.85	0.71	0.28	0.42	2.68	0.64	0.32	0.523	0.217	1.52	0.28	0.097	0.054	0.091	40.7	0.39	1.47	0.23	1	2	2	1	1	Other or unknown
52545	58	33.23	14.14	0.85	0.71	5.38	0.42	5.82	0.64	4.34	0.408	0.641	6.15	1.22	0.034	0.168	0.622	50.3	0.3	1.9	0.49	2	3	1	3	1	Other or unknown
52566	70	39.55	4.2	0.85	0.71	0.28	0.42	2.73	0.64	1.63	0.828	0.402	3.72	1.05	0.143	0.139	0.047	100	0.44	1.65	0.23	3	2	2	4	1	Other or unknown
52597	69	38.22	2.88	0.85	0.71	0.28	0.42	2.48	0.64	0.3	0.246	0.155	4.85	0.44	0.023	0.08	0.021	29.8	0.29	1.03	0.57	1	NA	2	1	1	Other or unknown
52605	60	35.8	9.46	0.85	0.71	0.28	0.42	6.09	0.64	0.86	1.34	0.874	27.2	3.88	0.08	0.252	0.025	64.6	0.46	3.44	0.23	1	NA	2	1	1	Other or unknown
52624	66	36.75	2.73	0.85	0.71	0.28	0.42	1.85	0.64	8.86	0.359	0.155	2.09	0.46	0.039	0.087	0.107	15.6	1.4	1.2	0.43	1	2	2	3	1	Other or unknown
52635	76	33.77	6.14	0.85	0.71	1.92	0.42	2.6	0.64	1.37	0.644	0.456	4.84	0.51	0.088	0.237	0.074	73.1	0.52	1.08	0.38	2	2	2	3	1	Other or unknown
52661	71	35.13	32.11	0.85	0.71	24.2	0.42	3.14	0.64	1.04	0.168	0.386	5.7	0.81	0.066	0.155	0.107	138	0.14	1.02	3.51	3	2	1	3	1	Other or unknown
52674	80	24.94	16.15	0.85	0.71	6.56	0.42	5.9	0.64	6.28	0.918	0.654	5.15	2.19	0.101	0.121	0.262	101	0.49	2.91	0.73	2	2	2	3	1	Other or unknown
52687	77	30.85	1.97	0.85	0.71	0.28	0.42	1.2	0.64	0.57	0.191	0.145	0.954	0.43	0.023	0.076	0.09	20.6	0.88	5.46	0.69	1	1	2	4	1	Other or unknown
52721	60	33.29	6.2	0.85	0.71	1.43	0.42	2.52	0.64	1.05	0.257	0.295	1.33	0.7	0.051	0.064	0.079	34.8	1.1	4.05	0.8	2	1	1	4	1	Other or unknown
52739	71	31.35	7.09	0.85	0.71	1.42	0.42	3.89	1.02	1.35	0.269	0.585	4.06	0.43	0.072	0.115	0.208	98.6	0.39	1.06	1.19	3	2	2	3	1	Other or unknown
52745	62	34.48	16.05	0.85	0.71	3.07	0.42	9.52	1.07	0.99	0.807	0.63	8.51	1.01	0.046	0.279	0.138	99.5	0.36	1.3	0.61	1	3	2	1	1	Other or unknown
52773	64	38.92	7.72	0.85	0.71	0.28	0.42	3.95	0.64	4.55	0.03	0.665	5.85	0.62	0.077	0.191	0.33	102	0.26	1.02	0.33	3	2	2	3	1	Other or unknown
52775	51	28.93	9.43	0.85	0.71	5.99	0.42	1.2	0.64	0.24	0.267	0.057	1.5	0.07	0.023	0.049	0.015	6.1	1	1.32	0.94	2	2	2	2	1	Other or unknown
52808	80	26.22	9.75	0.85	0.71	2.15	0.42	5.18	0.64	0.42	0.534	0.552	4.59	0.78	0.068	0.152	0.08	51.4	0.32	2.16	2.88	3	2	1	3	1	Other or unknown
52822	67	23.14	2.98	0.85	0.71	0.28	0.42	1.2	0.64	0.24	0.324	0.118	2.77	0.55	0.041	0.085	0.015	16.3	0.62	2.18	0.23	1	2	1	3	1	Other or unknown
52852	46	56.43	4.01	0.85	0.71	2.02	0.42	1.2	0.64	7.32	0.097	0.216	3.4	0.15	0.023	0.043	0.015	11.4	0.25	0.72	1.06	3	2	1	4	1	Other or unknown
52865	68	19.49	22.74	0.85	0.71	11.4	0.42	5.48	2.62	3.78	0.308	0.23	4.68	0.41	0.112	0.093	0.151	36.4	0.43	1.4	3.17	3	NA	1	3	1	Other or unknown
52909	71	38.73	2.95	0.85	0.71	0.28	0.42	2.03	0.64	1.84	0.088	0.172	1.53	0.61	0.023	0.026	0.067	35	0.14	3.5	0.42	3	2	1	3	1	Other or unknown
52912	35	29.22	7.18	0.85	0.71	0.28	0.42	4.6	1.27	0.95	0.585	0.671	9.12	0.88	0.312	0.182	0.137	106	1.22	1.43	0.33	2	2	2	3	1	Other or unknown
52936	73	37.99	4.5	0.85	0.71	1.17	0.42	1.89	0.64	1.8	0.333	17.5	2.95	0.24	0.023	0.134	0.044	41.8	0.23	0.69	0.51	2	2	2	3	1	Other or unknown
52961	73	30.71	1.44	0.85	0.71	0.28	0.42	1.2	0.64	0.36	0.088	0.137	1.45	0.25	0.023	0.034	0.015	15.3	0.27	1.44	0.23	3	2	2	3	1	Other or unknown
53043	78	42.69	5.33	0.85	0.71	0.55	0.42	2.91	0.64	0.54	0.218	0.265	2.95	0.46	0.041	0.176	0.032	31.2	0.22	2.48	2.11	2	3	1	3	1	Other or unknown
53084	80	24.06	38.47	0.85	0.71	21.6	0.42	7.61	0.64	0.21	0.516	0.175	2.45	1.29	0.119	0.116	0.138	43.4	0.54	2.46	0.78	1	1	2	4	1	Other or unknown
53093	63	44.96	1.91	0.85	0.71	0.28	0.42	1.2	0.64	0.37	0.093	0.087	3.32	0.19	0.04	0.092	0.162	38.6	0.29	0.62	0.62	2	2	2	3	1	Other or unknown
53160	36	27.56	11.86	0.85	0.71	7.01	0.42	1.2	0.64	0.9	0.221	0.408	2.79	0.2	0.023	0.078	0.05	38.3	0.67	1.05	0.53	2	1	2	3	1	Other or unknown
53191	59	28.23	4.73	0.85	0.71	1.19	0.42	1.2	0.64	0.21	0.091	0.065	1.29	0.07	0.023	0.051	0.023	16.3	0.36	1.44	10	3	3	1	3	1	Other or unknown
53198	53	41.4	4.47	0.85	0.71	0.8	0.42	2.15	0.64	1.48	0.745	1.06	5.79	0.91	0.102	0.149	0.186	45	0.38	1.68	1.97	3	2	2	4	1	Other or unknown
53251	72	27.78	6.21	0.85	0.71	0.4	0.42	3.45	0.91	2.71	0.587	0.59	7.88	4.03	0.572	0.098	0.14	121	0.62	3.43	0.23	3	1	1	5	1	Other or unknown
53261	80	27.9	9.5	0.85	0.71	3.65	0.42	2.68	0.64	0.69	0.122	0.579	3.52	0.77	0.044	0.168	0.029	28.5	0.14	2.78	1.63	3	3	1	3	1	Other or unknown
53262	80	21.91	93.14	2.9	0.71	39.7	0.42	36.7	3.71	1.13	1.01	0.314	8.66	2.11	0.126	0.136	0.036	96.3	0.81	5.42	3.16	3	2	1	5	1	Other or unknown
53268	71	48.2	10.68	0.85	0.71	0.6	0.42	7.25	1.08	4.47	0.403	0.455	6.19	0.85	0.203	0.205	0.116	56.7	0.34	1.89	1.01	1	2	2	3	1	Other or unknown
53288	79	30.19	4.26	0.85	0.71	1.26	0.42	4.75	0.64	0.81	0.071	0.158	1.89	0.27	0.023	0.08	0.04	24.6	0.14	0.88	2.52	2	2	2	3	1	Other or unknown
53308	80	28.07	4.82	0.85	0.71	0.28	0.42	3.28	0.64	1.36	1.01	0.449	5.02	0.25	0.035	0.089	0.015	44	1.38	0.89	1.85	1	1	2	3	1	Other or unknown
53317	77	23.3	2.03	0.85	0.71	0.28	0.42	1.2	0.64	1.84	0.148	0.283	1.84	0.19	0.023	0.102	0.036	53.3	0.39	0.89	0.43	3	2	2	3	1	Other or unknown
53346	46	19.78	3.25	0.85	0.71	0.28	0.42	1.2	0.64	0.68	0.185	0.175	4.19	0.22	0.023	0.227	0.111	46.1	0.82	1.03	0.36	2	3	2	3	1	Other or unknown
53352	56	26.41	4.14	0.85	0.71	0.28	0.42	2.14	0.64	3.66	0.211	0.32	2.37	0.28	0.041	0.138	0.039	22.5	0.23	1.14	0.68	3	1	1	3	1	Other or unknown
53353	74	35.29	12.85	0.85	0.71	0.78	0.42	8.39	2.23	0.34	0.629	0.104	2.33	0.76	0.06	0.09	0.034	31.6	0.55	3.58	0.23	2	2	1	3	1	Other or unknown
53356	57	50.94	8.92	0.85	0.71	0.28	0.42	5.06	0.64	3.52	0.751	0.44	7.78	0.87	0.098	0.205	0.084	64.1	0.31	0.75	0.23	1	2	2	1	1	Other or unknown
53377	68	25.13	12.04	0.85	0.71	0.28	0.42	6.93	2.36	1.5	1.73	0.666	5.51	0.92	0.205	0.545	0.158	22.2	0.51	1.53	0.23	3	3	2	3	1	Other or unknown
53389	47	29.03	6.15	0.85	0.71	0.8	0.42	3.52	0.64	3.33	0.308	0.436	6.96	0.48	0.05	0.339	0.049	88.3	0.14	1.15	0.44	2	2	1	3	1	Other or unknown
53408	79	25.02	8.2	0.85	0.71	0.28	0.42	4.84	2.15	0.79	1.68	0.332	2.83	0.48	0.13	0.067	1.011	100	0.57	1.21	0.35	1	NA	1	2	1	Other or unknown
53411	53	26.71	1.21	0.85	0.71	0.28	0.42	1.2	0.64	0.58	0.311	0.166	4.86	0.71	0.023	0.064	0.015	11.7	3.2	2.25	0.23	1	1	2	3	1	Other or unknown
53420	62	30	7.88	0.85	0.71	1.25	0.42	3.93	0.64	0.72	0.424	0.183	3.85	0.4	0.023	0.174	0.046	41.2	0.2	0.95	2.93	3	3	2	4	1	Other or unknown
53425	70	26.05	55.06	0.85	0.71	35.1	0.42	9.73	0.91	4.65	0.441	0.883	6.54	1.49	0.1	0.189	0.329	102	0.22	2.35	2.86	3	3	2	3	1	Other or unknown
53450	37	31.2	9.71	0.85	0.71	0.78	0.42	5.99	1.47	7.53	0.477	1.96	4.68	0.82	0.076	0.132	0.112	41.3	1.21	1.96	0.46	3	1	1	3	1	Other or unknown
53474	59	22.23	8.7	0.85	0.71	0.93	0.42	5.21	1.06	2.64	0.929	0.363	5.6	1.03	0.064	0.15	0.059	73.1	1.9	2.39	0.23	1	1	2	2	1	Other or unknown
53502	80	27.55	6.15	0.85	0.71	1.78	0.42	2.64	1.1	1.28	1.42	0.357	4.62	0.75	0.075	0.135	0.106	35.7	0.56	1.41	1.15	1	2	2	3	1	Other or unknown
53531	73	41.23	17.61	0.85	0.71	11.3	0.42	3.6	0.64	2.1	0.191	0.449	1.99	0.28	0.023	0.095	0.015	45.5	0.28	0.86	0.89	1	2	2	2	1	Other or unknown
53544	50	23.3	14.62	1.38	0.71	0.28	0.42	10.4	2.31	3.84	0.67	1.12	11.4	34.9	0.037	0.371	0.077	90.7	0.33	22.06	0.23	3	NA	1	5	1	Other or unknown
53609	79	27.2	3.66	0.85	0.71	0.87	0.42	1.2	0.64	3.22	0.217	0.098	1.95	0.16	0.023	0.093	0.015	7.78	0.57	0.86	3.33	3	2	2	3	1	Other or unknown
53625	53	37.46	11.67	0.85	0.71	2.52	0.42	1.2	0.64	4.67	0.173	0.543	5.85	1.46	0.077	0.134	0.16	123	0.14	2.22	2.28	3	2	1	3	1	Other or unknown
53626	71	24.54	3.24	0.85	0.71	0.28	0.42	2.64	0.64	4.08	0.08	0.2	2.12	0.3	0.023	0.085	0.024	14.3	0.33	1.71	2.2	2	2	2	2	1	Other or unknown
53647	65	25.89	18.17	0.85	0.71	4.18	0.42	12	3.01	1.13	1.05	0.773	6.05	1.68	0.063	0.214	0.093	249	0.57	2.62	3.34	3	1	1	4	1	Other or unknown
53653	77	33.75	52.2	0.85	0.71	37.3	0.42	7.43	0.64	0.69	0.956	0.552	2.54	0.59	0.111	0.091	0.038	17.9	1.1	2.57	3.27	3	2	2	4	1	Other or unknown
53664	80	31.65	8.92	0.85	0.71	3.04	0.42	2.25	0.64	0.91	0.12	0.345	2.62	0.58	0.053	0.046	0.071	47	0.14	1.54	2.01	1	2	2	3	1	Other or unknown
53715	74	29.77	10.64	0.85	0.71	0.85	0.42	6.48	1.4	2.59	0.611	0.395	11.8	0.83	0.039	0.182	0.023	44.9	0.72	1.5	0.87	3	2	2	3	1	Other or unknown
53785	56	39.16	17.79	0.85	0.71	6.8	0.42	5.62	0.64	3.33	0.535	0.508	3.73	0.6	0.023	0.203	0.066	34.7	0.36	1.63	0.47	3	2	2	3	1	Other or unknown
53803	64	22.09	35.09	0.85	0.71	18.4	0.42	4.94	0.64	0.57	0.188	0.308	7.53	1.12	0.034	0.216	0.101	81.9	0.21	1.92	1.89	3	3	1	4	1	Other or unknown
53813	62	30.59	16.93	0.85	0.71	0.99	0.42	11.6	1.57	1.25	1.1	0.299	7.71	1.83	0.189	0.407	0.138	68.2	0.7	2.58	1.63	2	2	1	2	1	Other or unknown
53826	43	27.59	29.46	0.85	1.19	3.68	0.42	11.3	0.64	2.46	0.552	0.338	7.99	1.5	0.248	0.461	0.32	363	1.1	2.05	2.7	1	1	2	3	1	Other or unknown
53835	71	28.68	5.4	0.85	0.71	0.87	0.42	4.39	0.64	0.77	0.105	0.187	3.51	0.62	0.023	0.135	0.109	54.2	0.44	2.27	2.8	1	2	2	1	1	Other or unknown
53846	80	23.06	23.63	0.85	0.71	11.5	0.42	4.68	1.43	2.28	0.505	0.414	4.43	0.66	0.07	0.146	0.14	61.1	0.28	1	0.97	3	2	1	3	1	Other or unknown
53875	50	42.76	307.8	0.85	0.71	232	3.74	9.73	0.64	2.5	0.183	0.392	6.05	0.88	0.11	0.226	0.072	41.8	0.32	1.36	2.58	3	3	2	4	1	Other or unknown
53910	54	25.55	10.01	0.85	0.71	5.16	0.42	1.2	0.64	1.38	0.495	0.184	3.1	0.34	0.023	0.096	0.015	13.3	1.03	1.12	0.9	2	2	2	4	1	Other or unknown
53956	59	30.81	4.27	0.85	0.71	0.28	0.42	2.24	0.64	7.71	0.333	0.704	6.01	2.03	0.055	0.127	0.148	52.2	0.61	3.82	0.8	2	NA	1	3	1	Other or unknown
53995	62	44.72	4.78	0.85	NA	0.28	0.42	3.23	0.64	2.8	0.734	0.329	3.31	0.4	0.19	0.226	0.398	51.9	0.55	0.88	0.38	3	1	2	3	1	Other or unknown
54034	47	33.11	15.44	0.85	0.71	1.87	0.42	9.93	0.64	0.32	5.95	0.462	12.7	0.56	0.109	0.326	0.059	3.11	0.89	3.8	1.86	1	1	2	4	1	Other or unknown
54048	63	35.97	8.8	0.85	0.71	1.9	0.42	4.91	0.64	1.5	0.463	0.311	13.1	0.92	0.032	0.224	0.056	20.7	0.22	1.62	0.23	2	2	1	1	1	Other or unknown
54054	73	29.51	3.71	0.85	0.71	0.28	0.42	2.54	0.64	1.27	0.177	0.272	4.7	0.38	0.044	0.107	0.088	38.3	0.22	1.03	0.48	3	2	2	3	1	Other or unknown
54062	49	29.18	7.33	0.85	0.71	0.78	0.42	3.69	0.64	2.09	0.231	0.567	4.11	0.32	0.023	0.192	0.037	87.7	0.54	0.9	0.79	3	3	2	3	1	Other or unknown
54069	27	24.57	13.09	0.85	0.71	0.74	0.42	7.82	1.96	3.94	0.494	0.526	12	1.83	0.802	0.352	0.48	147	0.75	1.99	5.67	3	2	1	3	1	Other or unknown
54076	80	26.38	3.95	0.85	0.71	0.28	0.42	3.33	0.64	0.44	0.401	0.169	4.42	0.81	0.023	0.035	0.021	6.6	1.3	4.83	0.23	2	2	1	3	1	Other or unknown
54090	73	26.17	36.06	0.85	0.71	15.3	0.42	7.62	0.64	0.92	0.25	3.98	6.57	1.15	0.032	0.195	0.222	17.9	0.45	5.22	3.35	3	2	1	3	1	Other or unknown
54160	61	35.72	14.75	0.85	0.71	8.59	0.42	2.46	0.64	0.65	0.167	0.123	3.2	0.31	0.042	0.054	0.097	28.5	0.53	1.02	0.35	3	1	2	1	1	Other or unknown
54182	77	32.36	42.48	0.85	0.71	33.5	0.42	3.61	0.64	0.32	0.19	0.206	1.41	0.38	0.041	0.058	0.015	19.6	0.23	3.07	2.02	1	2	1	3	1	Other or unknown
54193	73	22.02	8.52	0.85	0.71	1.13	0.42	4.02	0.64	6.12	0.908	1.54	10.8	2.19	0.033	0.179	0.083	104	0.56	2.09	2.14	1	2	2	3	1	Other or unknown
54205	38	26.97	10.17	0.85	0.71	0.28	0.42	7.2	2.18	1.34	0.357	0.312	6.77	0.4	0.2	0.26	0.154	123	0.14	0.66	0.46	3	3	1	4	1	Other or unknown
54216	40	54.27	3.65	0.85	0.71	0.28	0.42	1.2	0.64	1.34	1.18	1.78	10.5	0.46	0.053	0.684	0.015	11.9	2.7	1.05	0.56	2	1	2	3	1	Other or unknown
54236	60	33.02	5.36	0.85	0.71	2.39	0.42	1.75	0.64	0.49	0.051	0.193	4.02	0.45	0.023	0.295	0.073	42.5	0.14	1.54	0.49	NA	2	2	1	1	Other or unknown
54317	64	25.09	15.92	0.85	0.71	7.44	0.42	6.57	0.64	0.44	0.178	0.093	4.76	0.27	0.023	0.065	0.022	14.7	0.31	1.54	5.38	2	3	1	3	1	Other or unknown
54335	34	26.12	34.67	0.85	0.71	24.9	0.42	3.94	1.03	0.78	0.185	0.91	10.5	0.36	0.096	0.292	0.166	62.6	0.14	0.51	0.71	3	3	2	3	1	Other or unknown
54432	71	34.24	32.02	0.85	0.71	22.9	0.42	2.8	1.19	4.21	1.7	0.686	4.86	1.95	0.049	0.109	0.423	165	0.51	2.66	0.6	1	1	2	2	1	Other or unknown
54463	68	32.36	13.87	0.85	0.71	5.54	0.42	5.69	0.64	2.28	0.386	1.64	6.46	0.79	0.037	0.476	0.046	65.5	0.2	0.9	1.45	3	NA	2	3	1	Other or unknown
54464	46	32.25	124.9	0.85	0.71	96.6	0.42	4.92	1.67	2.96	0.085	0.515	2.99	0.56	0.042	0.165	0.425	27.5	0.23	0.73	1.46	1	NA	2	3	1	Other or unknown
54470	67	36.94	4.72	0.85	0.71	1.08	0.42	2.57	0.64	1.47	1.24	1.71	6.79	0.74	0.096	0.14	0.088	57.9	1.28	3.15	0.85	3	NA	1	4	1	Other or unknown
54482	50	30.98	5.8	0.85	0.71	0.28	0.42	4.08	0.64	1.6	3.48	0.879	6.78	0.81	0.176	0.236	0.265	164	0.64	0.74	0.23	1	2	2	3	1	Other or unknown
54491	63	58.18	4.14	0.85	0.71	0.28	0.42	2.41	0.64	2.23	0.077	0.297	4.53	0.61	0.039	0.127	0.104	86.8	0.28	1.4	0.9	3	2	1	3	1	Other or unknown
54528	39	39.75	69.18	0.85	0.71	18.1	0.42	39.5	0.64	0.82	0.387	0.81	6.88	0.69	0.058	0.156	0.07	59.4	0.81	0.95	0.97	2	1	2	3	1	Other or unknown
54533	68	45.72	17.76	0.85	0.71	0.49	0.42	10.1	0.64	0.88	1.36	0.262	6.56	0.99	0.091	0.111	0.064	53	0.34	1.58	0.84	1	2	1	3	1	Other or unknown
54554	80	24.79	10.63	0.85	0.71	3.84	0.42	3.29	0.64	3.41	0.488	0.473	5.22	0.98	0.049	0.196	0.08	31.4	0.32	1.85	1.22	3	2	1	3	1	Other or unknown
54560	72	26.73	4.68	0.85	0.71	2.04	0.42	1.2	0.64	0.42	0.258	0.199	3.32	0.32	0.023	0.078	0.165	34	0.56	1.06	0.23	1	2	2	3	1	Other or unknown
54566	67	21.67	2.29	0.85	0.71	0.28	0.42	1.2	1.94	2.93	1.02	0.561	2.05	0.4	0.219	0.103	0.097	49.7	1.4	1.32	0.23	1	2	2	3	1	Other or unknown
54583	64	40	44.21	0.85	0.71	26.8	0.42	10	1.88	7.07	1.34	2.07	7.21	0.48	0.052	0.228	0.309	112	0.46	0.89	1.41	3	2	2	3	1	Other or unknown
54589	75	31.8	19.49	0.85	0.71	8.87	0.42	5.91	0.64	0.3	0.12	0.203	4.05	0.2	0.023	0.101	0.267	46.7	0.48	1.42	0.54	1	2	1	3	1	Other or unknown
54628	75	25.41	10.95	0.85	0.71	4.48	0.42	2.98	0.64	1.19	0.194	0.214	3.42	0.47	0.023	0.143	0.086	26.4	0.26	1.79	2.44	3	2	2	3	1	Other or unknown
54629	70	24.61	2.54	0.85	0.71	1.72	0.42	1.2	0.64	0.64	0.357	0.064	1.74	1.49	0.023	0.047	0.063	25	0.91	10.2	0.52	1	2	1	3	1	Other or unknown
54632	49	31.93	1.64	0.85	0.71	0.28	0.42	1.2	0.64	0.51	0.067	0.136	2.41	0.14	0.023	0.048	0.069	42.9	0.14	1.04	0.57	3	1	2	3	1	Other or unknown
54633	80	28.06	14.16	0.85	0.71	8.02	0.42	3.18	0.64	0.34	0.29	0.169	2.73	1.25	0.023	0.058	0.052	17.6	1.22	7.08	7.56	3	2	2	3	1	Other or unknown
54640	21	37.9	5.97	0.85	NA	0.92	0.42	3.28	0.64	2.65	0.108	0.96	5.23	0.34	0.09	0.219	0.16	116	0.2	0.56	0.9	3	1	2	3	1	Other or unknown
54663	72	30.32	4.22	0.85	0.71	0.28	0.42	2.37	0.93	1.31	0.853	0.826	7.63	0.84	0.28	0.099	0.173	133	0.93	1.62	0.23	1	2	1	4	1	Other or unknown
54680	35	29.07	17.74	0.85	0.71	6.54	0.42	8.23	1.65	0.98	0.097	0.28	5.37	1.52	0.033	0.235	0.038	35.9	0.46	2.29	1.41	1	1	1	1	1	Other or unknown
54730	78	23.55	4.6	0.85	0.71	0.28	0.42	3.04	0.64	2.66	0.441	0.498	5.01	0.7	0.023	0.155	0.034	31	0.52	1.82	1.53	2	2	2	3	1	Other or unknown
54769	64	32.23	12.02	0.85	0.71	3.08	0.42	4.07	0.64	2.4	0.409	0.421	3.61	0.95	0.043	0.175	0.054	39.8	0.39	3.19	0.97	3	2	1	3	1	Other or unknown
54788	70	28.54	19.38	0.85	0.71	12.1	0.42	3.09	0.64	1.16	0.567	0.451	2.98	1.15	0.052	0.229	0.038	45.9	0.81	3.09	0.41	1	2	1	3	1	Other or unknown
54858	36	23.17	2.87	0.85	0.71	0.28	0.42	1.98	0.64	1.31	0.101	0.146	2.28	0.32	0.023	0.059	0.015	12.8	0.77	1.53	0.91	2	1	1	3	1	Other or unknown
54862	58	26.58	2.45	0.85	0.71	0.28	0.42	1.2	0.64	0.63	0.224	0.169	3.13	0.56	0.034	0.112	0.042	13.9	1.1	2.49	1.57	1	2	1	3	1	Other or unknown
54916	66	NA	7.84	0.85	0.71	5.18	0.42	1.2	0.64	0.61	0.174	0.109	2.34	0.3	0.023	0.068	0.015	48.5	0.21	2.23	3.1	3	2	2	3	1	Other or unknown
54958	70	35.56	71.42	0.85	0.71	53.1	0.42	5.71	1.07	1.16	0.564	0.36	11.7	1.58	0.037	0.219	0.202	47.3	0.46	2.81	2.14	3	3	2	5	1	Other or unknown
54972	80	39.84	54.87	0.85	0.71	27.2	0.42	18.6	0.64	0.58	0.326	0.202	4.82	1.01	0.061	0.177	0.199	148	0.45	2.96	3.87	1	3	1	5	1	Other or unknown
54980	60	26.94	12.87	0.85	0.71	5.68	0.42	4.12	0.64	1.94	0.204	0.359	5.73	0.3	0.023	0.175	0.059	40.9	0.36	1.2	1.36	3	2	2	3	1	Other or unknown
54999	24	22.55	3.82	0.85	0.71	0.28	0.42	2.13	0.64	1.3	0.127	0.677	3.43	0.41	0.188	0.14	0.244	59.6	0.65	0.75	0.45	2	3	2	3	1	Other or unknown
55003	54	28.03	14.68	0.85	0.71	4.48	0.42	7.44	0.64	1.87	1.14	0.219	3.06	1.52	0.023	0.061	0.054	33.1	0.71	4	2.57	2	2	1	3	1	Other or unknown
55012	41	38.38	2.75	0.85	0.71	0.28	0.42	1.2	0.64	0.33	0.143	0.549	2.8	0.22	0.067	0.044	0.074	22.8	0.26	0.57	0.23	3	1	2	3	1	Other or unknown
55042	47	39.43	160	0.85	0.71	123	0.99	5.9	1.11	5.69	0.441	0.632	5.87	0.84	0.46	0.271	0.061	31.6	0.14	0.88	0.89	2	2	1	3	1	Other or unknown
55057	71	30.8	24.78	0.85	0.71	14.9	0.42	4.64	0.94	0.98	0.317	0.219	3.76	0.42	0.041	0.079	0.074	26.2	0.4	1.87	1.54	3	2	2	4	1	Other or unknown
55069	76	27.53	5.16	0.85	0.71	1.1	0.42	2.45	0.64	5.51	0.187	0.653	7.15	0.62	0.209	0.203	0.093	94.4	0.29	1.07	0.52	2	3	1	3	1	Other or unknown
55073	52	37.39	4.7	0.85	0.71	0.28	0.42	3.38	0.64	5.12	0.367	0.487	5.47	0.81	0.046	0.243	0.105	113	1.17	0.99	0.23	3	2	2	5	1	Other or unknown
55102	67	39.51	4.42	0.85	0.71	0.28	0.42	3.27	0.64	1.62	0.137	0.849	9.98	0.26	0.041	0.159	0.023	17	0.22	1.11	0.71	3	2	1	3	1	Other or unknown
55107	80	22.1	40.95	0.85	0.71	27.7	0.42	9	0.64	0.24	0.509	0.436	1.15	2.4	0.485	0.162	0.319	24.6	1.12	8.9	3.95	1	NA	1	1	1	Other or unknown
55119	52	27.39	2.79	0.85	0.71	0.28	0.42	1.2	0.64	3.91	0.411	0.413	3.36	0.45	0.044	0.087	0.135	56.4	0.85	0.63	0.47	2	1	2	3	1	Other or unknown
55126	63	21.22	6.58	0.85	0.71	0.28	0.42	4.53	0.64	1.4	0.688	0.277	3	2.25	0.058	0.082	0.067	24.6	0.43	4.96	6.41	1	1	1	4	1	Other or unknown
55158	61	36.35	2.98	0.85	0.71	0.54	0.42	1.2	0.64	10.3	0.085	0.208	10.5	0.57	0.037	0.108	0.037	27.6	0.14	1.29	1	2	3	2	3	1	Other or unknown
55194	75	42.75	22.96	0.85	0.71	13.3	0.42	2.76	0.64	0.88	0.048	0.209	2.38	0.3	0.023	0.042	0.015	22.3	0.32	4.96	1.31	3	3	2	3	1	Other or unknown
55196	60	33.14	3.92	0.85	0.71	0.28	0.42	2.34	0.64	1.29	0.879	0.376	5.51	0.47	0.06	0.166	0.064	30.4	0.93	1.05	1.17	1	2	1	2	1	Other or unknown
55244	72	31.09	6.32	0.85	0.71	1.61	0.42	4.09	1.85	0.63	0.378	0.125	1.12	0.38	0.023	0.031	0.031	29.6	0.6	2.09	0.94	1	2	1	4	1	Other or unknown
55276	66	22.99	9.15	0.85	0.71	3.03	0.42	3.89	1.01	1.96	0.417	0.188	6.31	0.44	0.023	0.196	0.08	59.2	0.25	1.04	2.03	3	3	1	5	1	Other or unknown
55280	80	24.76	6.5	0.85	0.71	1.58	0.42	2.75	0.64	0.65	0.665	0.616	5.45	2.43	0.12	0.115	0.084	31.6	1.03	5.62	0.42	1	2	1	3	1	Other or unknown
55286	47	25.3	1.76	0.85	0.71	0.28	0.42	1.2	0.64	1.54	0.268	0.133	2	0.48	0.034	0.075	0.034	18.3	0.73	2.12	0.92	3	2	2	4	1	Other or unknown
55294	68	29.67	1.73	0.85	0.71	0.28	0.42	1.2	0.64	0.52	0.109	0.053	1.36	0.2	0.023	0.034	0.015	6.65	0.61	1.73	0.66	2	2	1	3	1	Other or unknown
55297	68	26.58	5.11	0.85	0.71	0.74	0.42	2.17	0.64	3.87	0.176	0.213	5.29	0.53	0.055	0.097	0.147	34.3	0.24	1.02	0.69	2	NA	2	3	1	Other or unknown
55313	73	31.48	11.31	0.85	0.71	5.71	0.42	7.22	0.64	3.63	0.24	5.55	5.46	1.04	0.05	0.16	0.13	42.8	0.24	1.61	0.49	2	NA	2	3	1	Other or unknown
55333	31	20.71	5.13	0.85	0.71	0.53	0.42	1.2	0.64	2.59	0.936	0.787	3.44	0.31	0.368	0.177	0.089	8.24	1.2	4.31	0.79	2	1	2	4	1	Other or unknown
55446	53	30.86	3.49	0.85	0.71	0.48	0.42	2.18	0.64	2.18	0.268	0.527	8.35	1.27	0.081	0.188	0.141	40.9	0.46	2.77	1.21	3	1	2	3	1	Other or unknown
55453	37	25.06	90.68	0.85	0.71	66.5	0.42	6.53	0.64	1.22	0.298	0.222	6	0.56	0.076	0.22	0.09	75.9	0.14	1.43	1.16	2	1	1	1	1	Other or unknown
55464	42	35	5.91	0.85	0.71	0.28	0.42	3.57	0.64	2.64	1.24	0.401	8.66	1.41	0.136	0.271	0.123	35.8	0.91	0.88	0.4	1	2	1	3	1	Other or unknown
55555	58	35.86	69.36	0.85	0.71	17.4	0.42	29.6	1.81	0.08	0.337	0.342	11.3	0.98	0.179	0.398	0.08	55.5	0.14	1.38	1.58	1	2	1	4	1	Other or unknown
55557	56	33.43	4.88	0.85	0.71	1.06	0.42	2.1	0.64	7.09	0.071	0.328	2.55	0.51	0.083	0.107	0.051	5.69	0.24	1.53	0.8	3	1	2	3	1	Other or unknown
55572	80	25.48	20.64	0.85	0.71	0.28	0.42	14.7	2.22	0.61	0.192	0.388	7.25	1.02	0.269	0.124	0.757	18.8	0.4	5.38	1.06	2	2	2	3	1	Other or unknown
55578	80	16.19	13.05	0.85	0.71	0.28	0.42	7.74	2.66	1.92	0.813	0.581	5.69	2.96	0.176	0.183	0.354	213	0.25	2.63	0.67	3	3	1	3	1	Other or unknown
55592	75	23.85	4.83	0.85	1.09	0.28	0.42	1.94	0.64	4.76	0.117	9.79	2.73	0.47	0.048	0.094	0.239	106	0.14	0.86	0.23	1	2	1	3	1	Other or unknown
55666	41	23.86	1.82	0.85	0.71	0.28	0.42	1.2	0.64	0.3	0.343	0.132	1.71	0.14	0.074	0.026	0.296	31.2	1.9	0.95	0.23	2	1	1	3	1	Other or unknown
55717	72	28.1	116.6	0.85	0.71	76.4	0.42	16.9	0.92	1.68	0.631	0.41	2.31	0.26	0.023	0.099	0.06	83	1.57	0.68	4.46	1	2	2	5	1	Other or unknown
55753	67	30.52	11.24	0.85	0.71	5.44	0.42	2.77	0.64	1.26	0.094	0.234	5.93	0.32	0.08	0.163	0.015	55.4	0.14	0.88	1.34	3	3	1	3	1	Other or unknown
55759	80	31.83	2.84	0.85	0.71	0.28	0.42	1.99	0.64	0.94	0.321	0.375	3.81	0.58	0.032	0.264	0.036	59.9	0.4	1.51	0.23	1	1	2	1	1	Other or unknown
55775	80	25.75	15.05	0.85	0.71	0.28	0.42	10.6	2.53	1.85	1.62	0.658	10.9	2.34	0.185	0.323	0.147	219	0.94	2.1	0.97	3	1	2	3	1	Other or unknown
55776	43	26.28	513.2	3.56	0.71	309	61.2	24.7	1.18	2.24	0.518	0.505	6.28	1.78	0.188	0.283	0.122	14	0.79	3.45	0.82	3	2	1	3	1	Other or unknown
55796	72	29.26	2.74	0.85	0.71	0.28	0.42	1.2	0.64	0.75	0.189	0.153	2.73	0.29	0.023	0.127	0.015	13.8	0.29	1.07	2.25	3	3	2	4	1	Other or unknown
55831	74	27.64	25.73	0.85	0.71	16.4	0.42	4.49	0.64	10	0.57	0.347	4.17	0.8	0.034	0.125	0.058	118	0.89	1.55	3.46	3	2	2	3	1	Other or unknown
55843	22	30.29	8.27	0.85	0.71	0.28	0.42	5.52	0.64	3.28	0.179	0.472	8.68	0.44	0.174	0.345	0.103	65.7	0.14	0.43	0.23	3	2	2	2	1	Other or unknown
55848	55	29.08	6.03	0.85	0.71	2	0.42	2.15	0.64	1.43	0.166	0.28	3.37	0.44	0.044	0.127	0.031	21.4	0.26	0.84	1.41	2	3	2	4	1	Other or unknown
55855	58	32.17	7.97	0.85	0.71	0.28	0.42	6.95	0.64	0.39	0.698	0.501	5.17	0.89	0.023	0.21	0.154	48.3	0.61	1.73	0.6	1	2	2	1	1	Other or unknown
55871	67	22.11	3.92	0.85	0.71	0.98	0.42	2.66	1.16	4.2	0.893	0.465	7.06	0.74	0.059	0.241	0.061	61.5	0.43	1.49	0.8	2	3	1	3	1	Other or unknown
55883	45	37.62	5.13	0.85	0.71	0.28	0.42	2.91	0.64	0.42	0.075	0.145	3.11	0.16	0.042	0.17	0.021	25.4	0.14	0.56	1.28	1	2	2	2	1	Other or unknown
55920	60	33.85	3.62	0.85	0.71	1.47	0.42	2.05	0.64	1.19	0.2	0.294	4.11	1.45	0.146	0.131	0.236	24.9	0.2	3.08	1.36	3	2	1	4	1	Other or unknown
55921	80	29.6	7.61	0.85	0.71	0.28	0.42	4.65	1.75	1.72	2.16	1.37	12.4	2.15	0.215	0.191	0.156	112	0.4	1.9	0.46	1	2	1	3	1	Other or unknown
55971	80	28.76	2	0.85	0.71	0.41	0.42	2.38	0.95	1.48	0.206	0.145	2.22	0.23	0.051	0.084	0.015	33	0.66	2.37	1.06	3	2	1	3	1	Other or unknown
56029	80	24.36	1.89	0.85	0.71	0.28	0.42	1.2	0.64	23.8	0.406	1.39	3.25	0.57	0.023	0.064	0.081	11.3	0.79	3.1	0.23	3	2	2	3	1	Other or unknown
56035	55	22.78	28.71	0.85	0.71	5.83	0.42	13.7	0.64	0.58	0.149	0.195	5	0.46	0.023	0.14	0.076	67.2	0.29	3.56	4.47	3	1	1	4	1	Other or unknown
56039	38	28.02	8.87	0.85	0.71	3.61	0.42	2.63	0.64	3.96	0.464	0.637	8.36	0.43	0.381	0.166	0.233	66.2	0.24	0.7	2.38	2	2	2	2	1	Other or unknown
56062	55	29.91	4.57	0.85	0.71	0.28	0.42	3.29	0.64	0.75	1.69	0.322	5.32	0.6	0.058	0.173	0.065	30.3	0.49	2.19	0.81	1	1	2	1	1	Other or unknown
56107	61	19.81	9.04	0.85	0.71	4.88	0.42	2.54	0.64	1.1	0.129	0.21	0.954	0.36	0.023	0.041	0.053	11.5	0.4	2.66	0.5	2	2	1	4	1	Other or unknown
56128	61	26.2	16.05	0.85	0.71	5.4	0.42	8.65	0.64	7.83	1.06	0.73	5.31	1.83	0.159	0.289	0.118	51.1	0.86	3.75	0.62	1	2	2	3	1	Other or unknown
56150	52	40.46	16.23	0.85	0.71	10.4	0.42	2.35	0.64	0.45	0.63	0.212	2.73	0.65	0.023	0.135	0.028	16.1	0.69	2.52	1.96	3	NA	2	4	1	Other or unknown
56167	76	39.93	9.75	0.85	0.71	1.03	0.42	5.77	0.64	2.36	0.397	1.28	6.95	0.37	0.038	0.28	0.227	159	0.34	1.09	0.68	3	2	2	3	1	Other or unknown
56184	80	NA	9.12	0.85	0.71	2.18	0.42	4.03	0.64	0.44	1.77	0.414	3.25	0.79	0.09	0.078	0.185	98.8	1.9	2.83	0.65	1	3	1	3	1	Other or unknown
56232	38	31.09	1.81	0.85	0.71	1.18	0.42	1.2	0.64	1.18	0.2	0.075	1.31	0.23	0.023	0.035	0.037	38.9	1.02	1.43	0.72	1	2	2	3	1	Other or unknown
56259	31	27.22	5.64	0.85	0.71	0.28	0.42	2.69	0.64	9.31	0.067	0.443	10.7	0.34	0.023	0.13	0.051	39.1	0.32	0.99	0.73	3	2	1	3	1	Other or unknown
56266	51	32.61	63.87	0.85	0.71	44.2	1.88	3.5	0.64	5.75	0.444	0.521	7.67	0.6	0.06	0.146	0.101	60.3	0.55	1.26	0.83	1	2	1	4	1	Other or unknown
56280	71	31.09	11	0.85	0.71	4.29	0.42	3.22	0.64	4.9	1.06	0.48	4.95	1.51	0.046	0.227	0.089	23.7	0.56	1.76	2.69	2	2	2	3	1	Other or unknown
56286	57	24.73	2.09	0.85	0.71	0.28	0.42	1.2	0.64	2.17	0.333	0.21	1.16	0.17	0.032	0.073	0.049	28.9	0.86	0.8	0.23	2	3	2	3	1	Other or unknown
56305	57	33.47	18.32	0.85	0.71	10.4	0.42	4.48	0.64	3.79	0.375	0.499	5.22	0.53	0.057	0.081	0.058	41.8	0.44	1.73	1	2	1	2	3	1	Other or unknown
56307	43	23.59	5.74	0.85	0.71	0.28	0.42	2.97	0.64	3.3	0.333	0.495	6.92	2.3	0.135	0.229	0.093	14.7	0.24	2.22	3.25	3	2	1	2	1	Other or unknown
56319	72	29.07	9.24	0.85	0.71	0.28	0.42	5.29	0.94	2.08	0.428	0.38	11.1	0.69	0.023	0.168	0.015	38	0.32	1.44	2.06	2	3	1	3	1	Other or unknown
56326	60	31.13	28.28	0.85	0.71	19.5	0.42	2.02	0.64	1.39	0.202	0.146	4.04	0.7	0.042	0.098	0.066	13.2	0.63	2.55	1.11	2	2	2	4	1	Other or unknown
56331	59	20.53	74.22	0.85	0.71	33.8	0.42	17.7	0.64	0.62	0.573	0.258	3.65	0.44	0.063	0.143	0.054	26.9	0.38	1.8	3.42	2	2	1	4	1	Other or unknown
56334	80	26.64	37.43	0.85	0.71	23	0.42	4.74	1.14	0.39	0.132	0.361	4.5	0.53	0.044	0.1	0.054	55.4	0.41	2.05	1.02	1	3	1	3	1	Other or unknown
56355	67	27.92	48.38	0.85	0.71	13	0.42	23.6	0.64	2.98	0.211	0.324	4.69	0.8	0.058	0.354	0.045	160	0.35	1.82	3.88	3	3	1	4	1	Other or unknown
56365	58	24.35	1.7	0.85	0.71	0.28	0.42	1.2	0.64	0.52	0.762	0.072	2.19	0.27	0.043	0.084	0.043	7.34	0.31	0.72	0.51	3	3	2	2	1	Other or unknown
56368	43	23.75	3.1	0.85	0.71	0.28	0.42	2.27	0.64	0.43	0.084	0.263	1.51	0.14	0.023	0.066	0.024	14.8	0.25	0.78	0.62	2	2	2	3	1	Other or unknown
56369	51	26.47	6.35	0.85	0.71	0.28	0.42	3.93	0.92	0.4	0.428	0.17	2.01	1.09	0.036	0.109	0.152	58.5	1.1	3.32	0.71	2	3	1	4	1	Other or unknown
56380	62	35.96	4.21	0.85	0.71	0.73	0.42	1.98	0.64	0.28	0.095	0.12	2.08	0.22	0.023	0.087	0.069	47.3	0.14	1.29	0.55	1	2	1	2	1	Other or unknown
56399	69	21.34	1237	0.85	0.71	732	2.38	34.3	1.27	2.24	0.44	0.492	8.62	1.4	0.058	0.208	0.055	42.6	0.55	2.06	11.67	3	3	2	3	1	Other or unknown
56443	52	29.11	178.8	27.5	21.8	6.98	0.42	62.4	47.3	1.32	0.725	0.413	8.28	0.91	0.055	0.217	0.096	27.4	0.52	1.58	0.64	1	1	2	3	1	Other or unknown
56466	74	33.26	15.46	0.85	0.71	3.58	0.42	6.08	0.64	0.55	0.41	0.236	3.53	0.47	0.023	0.065	0.037	37.2	0.62	1.42	2.85	3	2	1	3	1	Other or unknown
56469	77	39.53	4.34	0.85	0.71	0.28	0.42	3.09	0.64	0.46	0.23	0.238	2.1	0.44	0.068	0.048	0.351	55.4	0.38	2.01	0.35	2	NA	2	4	1	Other or unknown
56487	51	24.44	11.11	0.85	0.71	1.58	0.42	6.53	1.75	0.4	5.07	1.35	9.39	3.1	0.189	0.179	0.128	83.1	1.35	3.83	0.23	1	2	2	2	1	Other or unknown
56494	58	24.68	32.54	0.85	0.71	19.9	0.42	7.23	0.64	1.97	0.438	0.536	4.73	14.3	0.104	0.133	0.198	24.3	0.68	22.06	1.61	1	1	1	4	1	Other or unknown
56529	70	22.24	4.76	0.85	0.71	1.77	0.42	2.41	0.64	1.24	0.389	0.157	2.21	0.49	0.023	0.119	0.015	15.5	0.57	3.14	3.63	3	2	2	3	1	Other or unknown
56535	80	33.77	3.32	0.85	0.71	0.28	0.42	1.74	0.64	1.69	0.261	0.213	2.89	1.39	0.032	0.118	0.093	11.8	0.51	4	0.41	3	2	2	4	1	Other or unknown
56542	76	28.74	9.88	0.85	0.71	0.28	0.42	6.33	1.41	0.61	0.511	4.46	3.56	1.92	0.133	0.049	0.262	236	0.55	4.77	0.45	3	3	1	1	1	Other or unknown
56554	53	36.42	1.85	0.85	0.71	0.28	0.42	1.2	0.64	16.2	0.239	0.194	1.92	0.79	0.038	0.041	0.139	33.7	0.32	1.21	0.23	3	2	2	3	1	Other or unknown
56565	62	38.39	7.19	0.85	0.71	2.86	0.42	3.04	0.64	0.55	0.084	0.107	1.44	0.26	0.023	0.07	0.015	9.76	0.35	2.29	3.66	1	2	1	2	1	Other or unknown
56577	80	22.92	31.81	0.85	0.71	21.2	0.42	4.81	0.64	0.95	0.32	13.2	4.21	0.59	0.051	0.08	0.103	64.9	0.43	1.55	0.23	2	2	2	3	1	Other or unknown
56579	28	32.26	14.8	0.85	0.71	1.85	0.42	8.14	1.66	1.07	1.64	0.586	8.26	1.65	0.175	0.347	0.331	158	1.37	1.45	1.23	3	1	2	4	1	Other or unknown
56581	77	27.15	72.82	0.85	0.71	51.6	0.78	4.6	1.79	1.14	0.172	0.373	5.57	1.05	0.047	0.205	0.076	34.5	0.32	2.05	1.82	3	2	1	3	1	Other or unknown
56588	80	32.67	17.58	0.85	0.71	7.57	0.42	5.86	0.64	3.58	0.506	0.473	6.35	1.06	0.08	0.291	0.118	220	0.71	2.26	3.11	3	3	1	3	1	Other or unknown
56634	77	28.44	17.57	0.85	0.71	7.25	0.42	3.57	0.64	1.41	0.341	0.295	3.13	0.8	0.023	0.175	0.11	49	0.37	2.5	0.39	2	2	2	3	1	Other or unknown
56664	52	23.84	6.76	0.85	0.71	2.44	0.42	2.16	0.64	0.44	0.101	0.229	1	0.36	0.023	0.041	0.015	6.23	0.49	3.05	0.96	2	1	1	4	1	Other or unknown
56685	80	42.23	3.61	0.85	0.71	0.28	0.42	1.2	0.64	0.54	0.312	0.815	2.19	0.29	0.035	0.065	0.085	35.2	0.49	1.15	0.49	1	NA	2	3	1	Other or unknown
56703	40	47.92	6.66	0.85	0.71	0.28	0.42	5.46	0.64	8.34	0.433	1.36	6.07	0.55	0.095	0.361	0.198	88.1	0.36	0.67	0.47	2	1	2	4	1	Other or unknown
56710	71	26.54	5.89	0.85	0.71	0.28	0.42	2.97	0.9	1.77	0.189	0.296	5.7	0.58	0.368	0.097	0.094	66.6	0.22	1.9	0.85	2	2	2	3	1	Other or unknown
56773	62	34.06	6.39	0.85	0.71	0.45	0.42	3.48	0.64	0.68	0.312	0.178	4.85	0.6	0.046	0.11	0.038	52	0.23	1.29	2.38	2	2	1	1	1	Other or unknown
56776	48	20.3	5.15	0.85	0.71	0.28	0.42	2.95	0.64	1.19	0.297	0.298	1.5	0.51	0.036	0.123	0.049	16.3	0.75	3.4	1	3	2	2	4	1	Other or unknown
56809	52	36.59	32.24	0.85	0.71	7.15	0.42	12.2	1.29	0.85	0.59	0.512	13.6	0.78	0.048	0.197	0.065	57.8	0.39	1.15	2.63	3	2	2	4	1	Other or unknown
56829	53	35.36	8.33	0.85	0.71	0.73	0.42	5.95	0.64	0.28	0.339	0.25	6.98	0.84	0.08	0.273	0.147	61.4	0.14	1.22	0.45	2	2	1	1	1	Other or unknown
56851	50	41.9	26.21	0.85	0.71	4.38	0.42	13.2	0.64	3.45	0.458	0.346	4.22	2.91	0.032	0.159	0.162	23.3	0.61	6.37	4.48	1	2	1	1	1	Other or unknown
56881	42	34.44	11.74	0.85	0.71	5.67	0.42	4.76	0.64	0.83	0.302	0.227	1.39	0.46	0.038	0.038	0.054	33.1	0.39	1	1.71	1	1	2	2	1	Other or unknown
56939	80	30.79	10.28	0.85	0.71	0.28	0.42	5.35	1.06	5.92	1.19	1.01	9.73	2.24	0.209	0.224	0.078	24.7	1.4	3.68	0.69	3	2	2	3	1	Other or unknown
56952	78	29.86	5.99	0.85	0.71	2.85	0.42	1.2	0.64	0.86	0.101	0.295	3.24	0.46	0.044	0.06	0.054	15.2	0.59	2.04	1.42	3	2	1	3	1	Other or unknown
56993	56	38.28	0.52	0.85	0.71	0.28	0.42	1.2	0.64	0.4	0.03	0.029	0.205	0.11	0.023	0.011	0.015	6.68	0.97	2.83	0.23	3	2	2	4	1	Other or unknown
56998	39	55.95	1.46	0.85	0.71	0.28	0.42	1.2	0.64	2.71	0.067	0.402	2.47	0.13	0.04	0.098	0.067	14.8	0.2	0.58	1.21	3	1	2	3	1	Other or unknown
57009	49	34.18	9.81	0.85	0.71	0.64	0.42	8.01	0.98	3.23	0.138	0.326	1.8	0.6	0.042	0.041	0.015	52.3	0.14	1.7	1.73	1	1	1	4	1	Other or unknown
57022	61	23.14	2.86	0.85	0.71	0.28	0.42	1.2	0.64	3.38	0.24	0.238	2.37	0.29	0.037	0.073	0.034	26.6	0.29	1.24	0.63	2	2	1	3	1	Other or unknown
57055	33	24.09	9.14	0.85	0.71	3.73	0.42	3.42	0.64	1.12	0.089	1.51	4.68	0.61	0.078	0.297	0.193	52.3	0.95	1.03	2.16	2	2	2	4	1	Other or unknown
57113	56	29.8	41.06	0.85	0.71	26.5	0.42	5.68	0.64	1.87	0.469	0.643	5.81	1.09	0.141	0.279	0.079	84.5	0.27	1.66	4.96	1	3	1	2	1	Other or unknown
57114	33	46.68	3.3	0.85	0.71	0.44	0.42	2.33	0.64	2.03	0.328	0.552	5.95	0.4	0.065	0.178	0.165	49.2	0.38	0.64	0.23	1	2	2	3	1	Other or unknown
57118	80	38.85	29.53	0.85	0.71	13.7	0.42	10.2	0.64	4.54	0.434	1.35	5.74	2.31	0.16	0.218	0.072	50.7	0.14	2.08	1.15	1	2	1	4	1	Other or unknown
57120	65	31.13	17.15	0.85	0.71	3.96	0.42	8.04	1.02	0.49	0.591	0.265	5.4	0.31	0.044	0.246	0.022	86.5	0.33	0.42	1.99	1	2	2	2	1	Other or unknown
57152	80	29.04	9.66	0.85	0.71	0.85	0.42	4.24	0.64	1.07	0.602	1.96	5.7	1.33	0.648	0.146	0.075	58.3	0.64	3.53	1.38	2	2	1	3	1	Other or unknown
57164	64	33.42	8.22	0.85	0.71	0.82	0.42	4.68	0.64	0.71	0.244	0.307	6.49	1.09	0.058	0.217	0.151	22.2	0.14	1.56	0.73	3	2	1	3	1	Other or unknown
57171	38	42.75	6.69	0.85	0.71	0.28	0.42	3.87	0.64	2.11	0.822	0.455	8.16	1.16	0.129	0.345	0.976	96	0.74	1.22	0.52	1	1	2	2	1	Other or unknown
57179	53	30.54	14.18	0.85	0.71	5.65	0.42	5.48	0.64	0.68	0.149	0.16	3.64	0.43	0.023	0.119	0.015	13.3	0.46	0.97	2.68	2	1	2	2	1	Other or unknown
57184	34	31.23	13.3	0.85	0.71	4.45	0.42	5.56	0.98	1.8	0.184	0.266	7.01	0.33	0.077	0.26	0.191	88.8	0.14	0.69	3.86	3	3	1	3	1	Other or unknown
57217	60	38.2	1.61	0.85	0.71	0.28	0.42	1.2	0.64	1.43	0.082	0.171	2.15	0.41	0.023	0.112	0.024	16.1	0.14	2.26	0.38	3	2	2	3	1	Other or unknown
57282	39	22.32	29.83	0.85	4.08	10.1	0.42	11.8	2.79	1.03	0.297	0.84	9.64	1.19	0.132	0.133	0.167	91.3	0.24	0.85	2.92	1	2	2	2	1	Other or unknown
57284	53	25.03	3.65	0.85	0.71	0.28	0.42	2.46	0.64	1.09	0.149	1.08	3.27	0.42	0.213	0.227	0.165	69.6	0.23	0.85	0.58	3	3	2	3	1	Other or unknown
57316	71	32.45	4.11	0.85	0.71	0.28	0.42	3.75	0.64	0.4	0.503	0.256	2.07	0.7	0.023	0.088	0.015	26.1	0.86	7.85	0.23	1	NA	2	5	1	Other or unknown
57355	49	40.92	5.23	0.85	0.71	0.28	0.42	2.33	0.64	0.96	0.941	0.642	4.09	1.82	0.081	0.265	0.235	42.2	0.3	2.54	0.77	1	2	2	4	1	Other or unknown
57383	70	26.08	2.42	0.85	0.71	0.28	0.42	1.2	0.64	0.8	0.056	0.115	2.8	0.47	0.023	0.058	0.015	16.7	0.44	3.31	3.01	3	3	1	3	1	Other or unknown
57454	44	32.95	0.52	0.85	0.71	0.28	0.42	1.2	0.64	1.08	0.077	0.533	1.11	0.22	0.05	0.024	0.031	5.76	0.25	0.78	0.23	1	1	1	3	1	Other or unknown
57460	60	33.11	2.88	0.85	0.71	0.28	0.42	1.2	0.64	0.41	0.131	0.151	1.84	2.25	0.023	0.082	0.127	32.2	0.2	7.87	0.68	1	1	2	1	1	Other or unknown
57489	58	28.59	1.51	0.85	0.71	0.28	0.42	1.2	0.64	1.74	0.46	0.19	1.76	0.62	0.023	0.068	0.028	5.76	0.8	3.56	0.23	2	2	1	3	1	Other or unknown
57503	44	32.8	16.02	0.85	0.71	7.83	0.42	4.35	0.64	1.4	0.472	0.527	8.1	0.77	0.109	0.19	0.691	134	0.23	0.78	0.65	3	3	2	1	1	Other or unknown
57504	53	29.48	57	0.85	0.71	23	0.42	15.6	0.64	1.18	0.906	0.385	3.76	0.47	0.096	0.072	0.278	163	0.32	1.6	0.99	3	2	2	4	1	Other or unknown
57518	50	67.71	36.06	0.85	0.71	15.3	0.42	6.64	0.64	0.59	0.501	0.659	3.35	0.67	0.092	0.166	0.141	21.1	0.38	1.29	1.42	3	2	2	4	1	Other or unknown
57531	62	27.29	2.49	0.85	0.71	0.44	0.42	2.45	0.64	2	0.106	0.126	3.64	0.36	0.023	0.057	0.024	38.6	0.3	1.9	1.3	3	3	2	3	1	Other or unknown
57533	73	22.59	7.39	0.85	0.71	2.38	0.42	2.87	0.64	2.06	1.02	0.416	9.93	0.69	0.133	0.156	0.076	98.2	1.21	1.14	0.64	2	2	1	1	1	Other or unknown
57552	25	24.65	5.98	0.85	0.71	1.78	0.42	1.97	0.64	0.73	0.075	0.142	1.99	0.16	0.04	0.044	0.015	14.2	0.38	0.87	0.69	1	NA	1	3	1	Other or unknown
57560	61	28.12	20.23	0.85	0.71	2.74	0.42	14.7	1.12	8.63	0.424	0.391	5.78	1.86	0.065	0.224	0.139	26.8	0.2	3.49	0.47	3	3	1	1	1	Other or unknown
57578	28	33.15	56.83	0.85	0.71	36.5	0.42	3.52	0.64	0.5	0.116	0.131	2.67	0.2	0.038	0.075	0.069	12.8	0.21	0.85	4.69	3	3	1	2	1	Other or unknown
57598	42	42.9	3.43	0.85	0.71	0.58	0.42	1.2	0.64	0.17	0.078	0.211	2.08	0.15	0.058	0.066	0.052	19	0.14	0.89	0.97	3	1	2	1	1	Other or unknown
57608	56	41.59	3.17	0.85	0.71	0.49	0.42	1.2	0.64	2.06	0.248	0.349	1.55	0.14	0.047	0.056	0.029	38	0.14	0.71	0.23	2	2	1	3	1	Other or unknown
57624	63	30.41	6.75	0.85	0.71	3.54	0.42	1.2	0.64	1.71	0.053	0.142	1.34	0.14	0.023	0.118	0.015	8.12	0.14	1.34	7.6	3	3	2	4	1	Other or unknown
57625	73	19.01	4.51	0.85	0.71	0.28	0.42	2.32	0.64	0.45	0.503	0.187	4.55	0.32	0.023	0.41	0.015	11.3	0.99	1.04	1.45	3	2	2	4	1	Other or unknown
57638	57	40.74	6.42	0.85	0.71	1.14	0.42	3.46	0.98	1.13	0.432	0.307	5.98	0.58	0.079	0.184	0.154	45.4	0.27	1.4	1.23	2	2	2	4	1	Other or unknown
57697	80	23.73	2.88	0.85	0.71	0.28	0.42	1.74	0.64	1.02	0.317	0.978	2.37	0.5	0.023	0.165	0.154	15.9	1.14	2.97	1.71	3	3	2	3	1	Other or unknown
57713	74	52.87	2.16	0.85	0.71	0.28	0.42	1.2	0.64	0.2	0.03	0.254	3.46	0.26	0.023	0.151	0.032	33	0.29	0.66	0.23	3	2	2	3	1	Other or unknown
57745	80	40.32	3.33	0.85	0.71	0.46	0.42	1.83	0.64	0.45	0.34	12.8	4.03	0.22	0.023	0.091	0.113	29	1.8	1.44	0.23	1	2	2	3	1	Other or unknown
57746	62	29.19	4.59	0.85	0.71	0.28	0.42	2.84	0.64	2.27	0.636	0.3	4.64	1.9	0.054	0.122	0.027	34.1	0.39	3.56	0.54	2	1	2	1	1	Other or unknown
57753	74	22.83	38.15	0.85	0.71	9.61	0.42	15.5	0.64	1.51	0.586	0.407	4.28	1.17	0.072	0.059	0.079	25.4	0.35	3.76	1.53	1	3	1	3	1	Other or unknown
57756	65	25.5	35.57	0.85	0.71	6.72	0.42	17.2	2.66	2.48	0.875	1.13	9.78	1.37	0.054	0.201	0.036	69.3	0.64	2.55	9.49	3	1	1	2	1	Other or unknown
57797	64	31.64	3.44	0.85	0.71	0.28	0.42	2.06	0.64	1.43	0.386	0.274	2.3	0.79	0.023	0.044	0.054	22.7	0.62	2.64	0.58	1	2	2	3	1	Other or unknown
57829	48	26.05	8.52	0.85	0.71	1.26	0.42	4.88	1.27	1.11	0.352	0.529	10	0.76	0.081	0.198	0.091	67.2	0.29	0.56	0.23	3	3	2	3	1	Other or unknown
57843	43	35.86	36.45	0.85	0.71	24.3	0.42	5.47	0.64	1.3	0.213	0.252	6.27	3.2	0.108	0.141	0.148	73.5	0.22	3.77	1.76	3	2	1	4	1	Other or unknown
57850	80	28.04	21	0.85	0.71	16.3	0.42	4	0.64	2.65	0.251	0.16	5.65	2.11	0.032	0.07	0.118	45.3	0.61	9.13	1.29	2	1	1	3	1	Other or unknown
57873	60	34.51	2.76	0.85	0.71	0.28	0.42	1.2	0.64	3.76	0.164	0.34	2.28	0.25	0.041	0.064	0.231	144	0.24	0.95	0.89	2	3	2	3	1	Other or unknown
57877	43	29.48	45.09	0.85	0.71	29	0.42	6.45	0.95	2.69	0.139	0.48	5.6	1.24	0.202	0.182	0.135	70.8	0.14	1.67	2.16	2	2	1	3	1	Other or unknown
57889	39	34.76	10.17	0.85	0.71	0.28	0.42	6.23	1.16	3.75	0.459	0.491	12	0.55	0.086	0.479	0.047	97.5	0.14	0.49	1.29	3	3	2	3	1	Other or unknown
57911	41	32.83	12.68	0.85	0.71	6.99	0.42	2.48	0.64	3.42	0.187	0.437	6.9	0.61	0.082	0.149	0.144	46.4	0.14	0.67	0.23	3	3	1	3	1	Other or unknown
57916	71	28.82	19.04	0.85	0.71	6.17	0.42	10.2	1.32	1.48	0.391	0.229	8.72	1.28	0.048	0.603	0.031	54.6	0.27	3.04	6.08	3	2	1	4	1	Other or unknown
57930	61	40.34	9.45	0.85	0.71	2.06	0.42	5.2	0.64	5.37	0.119	0.308	2.47	1.03	0.073	0.075	0.07	23.3	0.23	3.08	1.84	2	3	2	2	1	Other or unknown
57959	80	31.7	14.05	0.85	0.71	6.18	0.42	4.07	0.64	1.3	0.424	0.317	5.07	0.7	0.042	0.138	0.015	37.6	0.46	2.18	4.77	3	2	1	3	1	Other or unknown
58008	68	NA	7.54	0.85	0.71	1.62	0.42	3.92	0.64	0.38	0.057	0.057	1.75	0.33	0.023	0.044	0.033	13.6	0.14	1.71	2.97	2	NA	1	2	1	Other or unknown
58030	80	28.89	11.18	0.85	0.71	9.01	0.42	1.82	0.64	0.65	0.221	0.265	5.44	0.47	0.065	0.109	0.058	87.3	0.31	0.98	2.04	3	2	2	4	1	Other or unknown
58088	49	31.19	3.83	0.85	0.71	0.28	0.42	2.07	0.64	0.46	0.167	0.168	3.51	0.36	0.036	0.121	0.023	34.3	0.14	1.07	0.23	1	1	2	1	1	Other or unknown
58165	72	35.92	10.28	0.85	0.71	6.1	0.42	2.24	0.64	2.3	0.53	0.646	4.81	0.32	0.023	0.198	0.08	53.8	0.5	1	0.23	3	2	2	3	1	Other or unknown
58187	72	30.12	8.2	0.85	0.71	4.11	0.42	1.2	0.64	0.41	0.141	0.12	1.74	0.38	0.023	0.063	0.015	22.1	0.65	2.12	1.34	3	2	2	3	1	Other or unknown
58220	80	26.11	21.78	0.85	0.71	4.28	0.42	11.7	1.78	2.86	0.873	0.524	11	1.37	0.055	0.292	0.212	154	0.44	1.35	0.41	1	1	1	5	1	Other or unknown
58221	68	20.69	404.6	0.85	0.71	2.08	0.42	207	177	0.69	0.362	0.244	4.71	2.02	0.082	0.588	0.099	63.5	0.24	6.03	0.99	2	2	1	4	1	Other or unknown
58230	60	33.81	25.32	0.85	0.71	17.9	0.42	3.67	0.64	0.57	0.229	0.137	3.61	1.19	0.058	0.09	0.05	22.4	0.25	2.79	0.9	3	2	1	4	1	Other or unknown
58259	52	31.01	4.36	0.85	0.71	0.97	0.42	2.68	0.64	0.77	0.865	0.289	5.16	0.37	0.301	0.208	0.312	55.1	1.08	0.69	0.59	2	2	2	3	1	Other or unknown
58270	30	18.02	5.33	0.85	0.71	0.28	0.42	3.43	0.9	4.89	0.422	1.15	11.9	0.64	0.199	0.23	0.135	121	0.37	0.59	0.4	2	2	2	3	1	Other or unknown
58291	43	42.97	22.97	0.85	0.71	0.28	0.42	18.1	0.64	3.32	0.392	0.372	4.01	1.26	0.06	0.162	0.064	22.5	0.14	2.01	0.69	3	3	1	4	1	Other or unknown
58296	69	45.12	7.3	0.85	0.71	3.65	0.42	1.94	0.64	2.58	0.459	0.277	4.85	0.71	0.488	0.105	0.05	40	0.54	1.99	0.58	1	2	2	3	1	Other or unknown
58324	37	21.6	3.01	0.85	0.71	0.28	0.42	1.2	0.64	0.89	0.329	0.306	1.7	0.27	0.053	0.05	0.118	36.2	1.11	0.52	0.35	2	1	2	3	1	Other or unknown
58325	68	42.08	38.22	0.85	0.71	27.1	0.42	4.05	0.64	1.4	0.121	0.25	2.75	0.51	0.044	0.077	0.04	11.5	0.31	2.11	0.45	1	1	2	1	1	Other or unknown
58329	63	25.1	11.04	0.85	0.71	0.28	0.42	8.29	0.64	1.25	0.702	0.392	3.42	0.95	0.051	0.158	0.069	32.3	0.4	1.81	1.14	3	1	2	2	1	Other or unknown
58335	68	21.43	4.6	0.85	0.71	0.47	0.42	2.62	0.64	2.22	3.97	1.38	4.6	1.45	0.144	0.106	0.092	63.6	1.5	2.1	0.33	2	1	2	3	1	Other or unknown
58375	75	22.81	3.21	0.85	0.71	0.28	0.42	1.2	0.64	0.35	0.619	0.208	3.37	0.43	0.023	0.072	0.032	32.4	0.91	1.34	0.46	2	NA	2	3	1	Other or unknown
58436	63	NA	8.94	0.85	0.71	0.28	0.42	5.06	1.65	2.02	0.312	0.612	8.86	0.47	0.045	0.208	0.117	62.8	0.14	0.81	0.85	2	2	1	3	1	Other or unknown
58446	80	26.13	6.9	0.85	0.71	2.84	0.42	2.78	0.64	3.4	0.391	1.08	4.41	0.87	0.174	0.115	0.143	91.6	0.32	1.65	0.59	3	2	2	3	1	Other or unknown
58474	49	27.8	210.5	2.35	0.71	145	0.42	19.9	3.34	6.97	0.514	0.971	9.58	5.7	0.158	0.199	0.142	134	0.35	4.96	0.78	1	NA	1	2	1	Other or unknown
58501	60	29.2	44.16	0.85	0.71	24.4	0.42	8.93	1.52	0.43	0.915	0.512	2.98	2.91	0.124	0.137	0.188	79.9	0.23	3.14	0.56	2	1	1	4	1	Other or unknown
58519	50	21.98	7.65	0.85	0.71	1.39	0.42	4.41	1.47	1.15	0.126	0.394	2.46	0.69	0.074	0.13	0.298	130	0.14	1.58	1.3	2	NA	2	2	1	Other or unknown
58543	39	33.74	6.49	0.85	0.71	2.78	0.42	2.23	0.64	0.51	0.209	0.222	3.59	0.4	0.066	0.065	0.157	23.6	1.12	2.16	1.67	3	2	2	5	1	Other or unknown
58562	74	27.11	79.56	0.85	0.71	50.4	0.42	9.03	0.96	2.56	0.388	1.32	6.13	1.63	0.023	0.175	0.068	94.2	0.58	2.39	2.12	3	NA	1	3	1	Other or unknown
58577	46	30.18	357	2.05	0.71	234	0.42	42.6	2.04	3.05	0.322	0.675	9.92	1.25	0.116	0.405	0.05	55.1	0.14	1.14	13.89	3	3	1	2	1	Other or unknown
58592	71	30.52	11.55	0.85	0.71	0.98	0.42	7.25	1.38	0.89	0.299	0.188	3.48	0.27	0.023	0.147	0.125	226	0.42	1.3	2.51	2	2	1	4	1	Other or unknown
58601	45	34.72	4.69	0.85	0.71	0.28	0.42	2.37	0.64	1.17	0.209	0.398	6.15	0.5	0.2	0.25	0.288	112	0.14	0.62	1.4	2	3	1	2	1	Other or unknown
58613	45	36.44	8.23	0.85	0.71	0.28	0.42	4.5	0.64	3.06	0.202	0.314	6.72	1.36	0.122	0.323	0.015	63.3	0.25	2.06	0.55	3	2	1	3	1	Other or unknown
58624	75	35.42	100.5	0.85	0.71	54.7	0.42	24.4	1.37	0.55	0.946	0.363	4.71	1.2	0.045	0.266	0.058	38.1	0.83	2.64	0.45	2	NA	2	4	1	Other or unknown
58651	80	26.39	21.8	0.85	0.71	1.11	0.42	14.9	2.04	0.36	0.263	0.288	4.06	1.05	NA	0.084	0.315	60.3	0.31	2.78	0.76	2	NA	1	2	1	Other or unknown
58664	47	40.04	9.17	0.85	NA	3.62	0.42	3.45	0.64	0.8	0.201	0.334	1.98	0.13	0.056	0.119	0.026	32.1	0.53	1.18	2.86	3	2	2	3	1	Other or unknown
58690	66	36.22	11.6	0.85	1.06	1.16	0.42	6.65	1.62	3.4	0.03	0.38	2.77	0.44	0.1	0.086	0.048	18.1	0.14	1.4	1.41	3	3	1	3	1	Other or unknown
58703	78	25.59	1.25	0.85	0.71	0.28	0.42	1.2	0.64	2.22	0.133	0.118	1.85	0.19	0.023	0.079	0.015	15	0.54	0.6	0.97	1	2	2	3	1	Other or unknown
58718	58	34.83	9.13	0.85	0.71	3.94	0.42	2.67	0.64	2.11	0.587	0.298	7.78	0.28	0.047	0.113	0.091	49.7	0.65	1.27	0.43	3	2	2	1	1	Other or unknown
58723	80	17.34	11.63	0.85	0.71	7.85	0.42	1.2	0.64	0.42	1.28	0.331	2.38	1.71	0.102	0.046	0.11	8.02	1.71	6.88	0.35	2	2	1	4	1	Other or unknown
58734	67	27.44	18.23	0.85	0.71	10.4	0.42	4.32	2.05	6.98	0.447	0.601	5.11	1.24	0.043	0.108	0.138	17.4	0.33	1.77	0.76	1	NA	2	1	1	Other or unknown
58752	80	24.61	5.28	0.85	0.71	0.5	0.42	2.78	0.64	3.71	0.171	0.435	2.65	0.21	0.023	0.059	0.024	11	0.33	0.91	1.96	2	2	2	3	1	Other or unknown
58756	64	35.45	15.2	0.85	0.71	8.76	0.42	5.79	0.64	2.17	0.567	0.316	6.84	0.46	0.077	0.185	0.092	26.2	0.31	1.78	2.27	2	2	2	3	1	Other or unknown
58759	64	28.74	5.79	0.85	0.71	2.19	0.42	1.89	0.64	1.96	0.047	0.233	2.83	0.36	0.023	0.05	0.015	13.8	0.14	1.19	0.72	2	2	2	2	1	Other or unknown
58760	41	32.18	6.19	0.85	0.71	1.66	0.42	3.3	0.64	0.78	0.137	0.582	3.69	0.39	0.049	0.225	0.045	29.6	0.45	0.63	2.29	3	3	2	2	1	Other or unknown
58772	74	23.81	133.1	0.85	0.71	102	0.42	10.8	1.82	4.13	0.708	0.346	4.43	0.61	0.044	0.116	0.121	50.4	0.7	1.54	3.16	3	3	1	3	1	Other or unknown
58816	80	28.67	10.74	0.85	0.71	1.29	0.42	6.19	1.11	4.4	0.765	0.431	9.67	1.44	0.082	0.407	0.083	88.8	0.41	1.45	2.18	1	NA	1	3	1	Other or unknown
58818	39	NA	52.72	0.85	0.71	33.4	0.42	2.04	0.64	10.8	0.105	0.12	1.9	0.11	0.078	0.045	0.096	48.7	0.14	0.37	0.23	3	1	1	3	1	Other or unknown
58821	51	18.62	2.05	0.85	0.71	0.28	0.42	1.2	0.64	3.03	0.444	0.157	1.87	0.74	0.023	0.069	0.079	17.2	2.6	2.45	0.23	1	1	2	3	1	Other or unknown
58845	63	37.68	2.71	0.85	0.71	1.03	0.42	1.2	0.64	1.06	0.208	0.204	2.62	0.26	0.023	0.075	0.015	10.8	3.12	2.17	2.43	1	3	1	3	1	Other or unknown
58876	64	31.86	42.56	0.85	0.71	25.7	0.42	8.71	0.97	4.45	0.44	1.76	4.86	0.86	0.146	0.218	0.089	119	0.62	1.69	0.72	2	3	1	3	1	Other or unknown
58908	80	31.63	83.13	0.85	0.71	58.8	0.42	10.6	0.64	5.92	1.01	0.364	3.54	0.68	0.077	0.151	0.05	30.3	1.4	2.34	1.49	3	NA	2	3	1	Other or unknown
58927	74	27.3	3.35	0.85	0.71	0.28	0.42	1.2	0.64	0.64	0.236	0.338	2.85	0.16	0.023	0.068	0.052	20	0.4	0.67	1.19	1	2	2	1	1	Other or unknown
58935	61	35.06	9.8	0.85	0.71	4.99	0.42	1.2	0.64	0.87	0.229	0.065	3.64	0.22	0.023	0.087	0.034	15.9	0.76	1.86	0.55	1	1	2	3	1	Other or unknown
58943	65	25.67	4.16	0.85	0.71	0.28	0.42	2.28	0.64	0.31	0.599	0.435	14.4	0.47	0.061	0.164	0.097	60.9	1.3	1.24	0.68	1	NA	2	1	1	Other or unknown
59026	73	24.99	3.95	0.85	0.71	0.28	0.42	3.39	0.64	0.25	0.132	0.177	2.7	0.44	0.023	0.181	0.015	14	0.27	2.54	1.38	3	3	2	3	1	Other or unknown
59049	39	44.98	1.57	0.85	0.71	0.28	0.42	1.2	0.64	0.91	0.03	0.748	2.85	0.1	0.023	0.094	0.015	20.6	0.52	0.45	0.23	1	1	2	3	1	Other or unknown
59102	72	25.05	1.45	0.85	0.71	0.28	0.42	1.2	0.64	0.74	0.354	0.152	3.24	0.36	0.023	0.045	0.032	4.88	0.33	1.53	1.6	1	1	2	1	1	Other or unknown
59103	28	36.84	63.46	0.85	0.71	49.3	0.42	3.87	0.64	0.47	0.265	0.603	7.53	0.33	0.035	0.345	0.207	66.9	0.14	0.42	0.93	3	2	2	3	1	Other or unknown
59106	72	24.25	16.84	0.85	0.71	7.77	0.42	6.35	0.64	0.37	0.474	0.159	5.7	0.3	0.023	0.089	0.046	30.2	0.79	1.53	16.25	3	2	1	5	1	Other or unknown
59117	56	54.93	3.18	0.85	0.71	0.28	0.42	1.87	0.64	0.62	0.05	0.284	2.92	0.67	0.023	0.238	0.023	13.1	0.14	1.97	0.23	3	2	1	4	1	Other or unknown
59140	58	27.87	21.15	0.85	0.71	19.2	0.42	4.49	0.64	1.7	0.165	0.199	7.9	0.44	0.033	0.196	0.015	53.1	0.29	1.16	2.2	3	3	1	3	1	Other or unknown
59149	61	33.07	1.36	0.85	0.71	0.28	0.42	1.2	0.64	1.09	0.094	0.625	1.43	0.41	0.023	0.049	0.184	10.9	0.29	1.65	1.22	2	1	2	3	1	Other or unknown
59157	75	17.64	11.8	0.85	0.71	5.99	0.42	3.04	0.64	1.42	0.388	0.155	2.13	0.75	0.037	0.141	0.026	68.4	0.67	3.54	1.77	2	2	1	3	1	Other or unknown
59198	34	24.23	37.09	0.85	0.71	14.6	0.42	11.9	1.93	0.9	0.354	0.291	3.47	0.16	0.056	0.184	0.074	33.6	0.14	0.55	1.31	3	2	2	4	1	Other or unknown
59211	63	29.72	46.76	0.85	0.71	35.7	0.42	4.6	0.64	1.44	0.512	1.94	4.93	0.58	0.058	0.131	0.138	31.4	0.37	1.48	0.94	3	2	2	4	1	Other or unknown
59214	73	21.37	30.42	0.85	0.71	15.9	0.42	9.53	0.64	0.59	0.078	0.147	3.37	0.46	0.023	0.094	0.221	55.2	0.26	2.91	6.01	3	3	1	3	1	Other or unknown
59226	64	29.25	2.68	0.85	0.71	0.28	0.42	1.2	0.64	1.85	0.37	0.512	3.77	0.84	0.053	0.092	0.05	28.6	0.77	3.27	0.23	2	1	1	3	1	Other or unknown
59247	48	40.18	15.62	0.85	0.71	4.71	0.42	8.12	1.48	0.83	0.22	0.268	3.46	0.72	0.089	0.118	0.71	39.6	0.14	2.09	1.27	3	2	2	4	1	Other or unknown
59250	66	31.29	15.23	0.85	0.71	10.4	0.42	1.2	0.64	0.8	0.082	0.112	1.73	0.35	0.023	0.045	0.015	9.11	0.34	1.83	1.85	3	3	2	4	1	Other or unknown
59271	43	32.42	0.52	0.85	0.71	0.28	0.42	1.2	0.64	0.58	0.052	0.219	1.13	0.1	0.023	0.041	0.015	3.5	0.39	1.36	0.59	3	2	2	3	1	Other or unknown
59294	43	24.12	9.85	0.85	1.04	0.44	0.42	5.48	0.64	5.65	0.257	0.814	2.86	0.85	0.048	0.139	0.127	93.2	0.14	1.2	1.33	2	2	1	3	1	Other or unknown
59310	30	22.78	1.31	0.85	0.71	0.28	0.42	1.2	0.64	0.87	0.103	0.112	1.25	0.17	0.045	0.022	0.015	9.09	0.65	1.12	0.4	1	2	1	3	1	Other or unknown
59316	54	18.29	3.64	0.85	0.71	0.28	0.42	2.24	0.64	1.26	1.28	0.254	7.78	0.9	0.1	0.118	0.028	27	1.1	2.69	0.45	1	1	1	3	1	Other or unknown
59320	72	28.47	5.82	0.85	0.71	0.28	0.42	3.82	0.64	3.56	0.352	1.49	4.25	0.34	0.046	0.133	0.052	34.9	0.25	1.05	0.42	3	3	1	3	1	Other or unknown
59324	65	33.99	12.25	0.85	0.71	0.28	0.42	7.76	0.64	6.81	0.374	0.66	5.93	1.89	0.129	0.182	0.09	41.9	0.27	2.35	0.61	2	2	1	3	1	Other or unknown
59340	64	34.24	3.74	0.85	0.71	0.28	0.42	2.46	0.64	0.78	0.283	0.119	1.96	0.24	0.023	0.065	0.015	21.7	0.4	1.1	1.42	3	2	2	1	1	Other or unknown
59347	35	32.01	3.66	0.85	0.71	0.28	0.42	1.2	0.64	0.63	0.097	0.115	2.2	0.19	0.023	0.133	0.06	24.8	0.28	1.09	0.52	3	2	1	3	1	Other or unknown
59386	61	26.38	17.12	0.85	0.71	9.2	0.42	4.27	0.64	1.12	1.56	0.73	6.61	3.73	0.068	0.226	0.122	33.8	0.45	3.64	1.72	3	2	2	4	1	Other or unknown
59412	71	38.99	7.69	0.85	0.71	4.17	0.42	1.2	0.64	4.97	0.388	0.259	2.16	0.41	0.023	0.094	0.051	44.5	0.48	1.01	0.56	3	2	1	3	1	Other or unknown
59419	71	46.02	27.51	0.85	0.71	7.14	0.42	12.3	0.97	2.22	0.323	1.2	7.08	0.92	0.07	0.156	0.216	34.9	0.14	1.79	2.1	3	2	1	4	1	Other or unknown
59433	63	24.15	17.37	0.85	0.71	3.66	0.42	8.93	0.64	0.69	0.34	0.239	8.03	0.95	0.023	0.239	0.072	75.9	0.39	2.08	5.94	3	3	1	3	1	Other or unknown
59434	80	30.67	13.43	0.85	0.71	2.71	0.42	6.57	0.64	0.62	0.542	0.303	5.48	2.82	0.079	0.196	0.104	192	0.61	5.06	0.87	1	2	1	3	1	Other or unknown
59514	41	51.3	13.55	0.85	0.71	5.41	0.42	3.87	0.64	1.55	0.244	0.646	4.87	0.32	0.079	0.266	0.142	82.5	0.14	0.39	1.26	1	1	2	3	1	Other or unknown
59516	62	32.35	5.55	0.85	0.71	1.89	0.42	1.2	0.64	0.23	0.235	0.082	1.02	0.27	0.023	0.057	0.031	34.3	0.31	1.54	1.46	1	1	2	4	1	Other or unknown
59582	71	35.33	2.64	0.85	0.71	0.28	0.42	1.2	0.64	1.76	0.391	0.247	4.08	0.85	0.023	0.064	0.036	41	0.57	3.15	0.23	3	1	1	1	1	Other or unknown
59591	76	39.53	7.77	0.85	0.71	0.28	0.42	4.93	0.64	0.96	0.647	0.476	8.12	0.53	0.052	1.07	0.386	96.1	0.47	0.92	1.6	3	2	2	4	1	Other or unknown
59606	30	28.12	29.51	0.85	1.33	9.97	0.42	13.3	1.43	6.78	0.214	1.25	2.75	0.38	0.023	0.202	0.074	47.4	0.44	0.81	1.15	3	NA	2	2	1	Other or unknown
59607	71	34.38	2.53	0.85	0.71	0.28	0.42	2.3	0.64	0.71	0.467	0.202	3.41	0.27	0.058	0.071	0.043	23.1	0.28	0.71	0.23	2	2	2	3	1	Other or unknown
59612	69	31.62	14.24	0.85	0.71	0.89	0.42	7.95	1.28	0.27	0.215	0.139	3.07	0.6	0.056	0.296	0.046	92.2	0.4	1.07	1.96	2	1	1	2	1	Other or unknown
59618	71	30.43	3.9	0.85	0.71	0.42	0.42	1.9	0.64	0.7	0.318	0.135	2.87	0.22	0.023	0.134	0.037	15.4	0.51	1.57	2.36	2	NA	2	3	1	Other or unknown
59644	64	32.59	11.24	0.85	0.71	7.11	0.42	1.2	0.64	0.34	0.124	0.099	1.3	0.12	0.023	0.052	0.074	40.8	0.95	0.85	0.49	1	1	2	1	1	Other or unknown
59674	61	35.34	33.28	0.85	0.71	15.2	0.63	7.78	1.64	1.56	0.37	0.182	6.66	0.53	0.053	0.17	0.082	19.1	0.21	1.63	1.23	3	2	2	3	1	Other or unknown
59675	80	21.5	19.93	0.85	0.71	3.01	0.42	12.3	1.41	1.31	0.66	0.614	11.5	2.2	0.056	0.252	0.182	61.1	0.5	3.08	1.98	3	3	2	3	1	Other or unknown
59688	39	67.83	4.06	0.85	0.71	0.28	0.42	2.21	0.64	1.95	0.524	0.442	2.97	0.33	0.073	0.127	0.133	83.3	0.26	0.34	0.33	1	2	2	3	1	Other or unknown
59716	41	24.85	12.39	0.85	0.71	7.27	0.42	2.32	0.64	0.56	0.281	0.222	4.98	0.96	0.034	0.129	0.044	143	0.37	1.63	2.64	3	2	1	3	1	Other or unknown
59748	48	23.11	16.09	0.85	0.71	10.1	0.42	3.98	0.64	0.79	1.08	0.289	9.35	0.83	0.036	0.358	0.072	96.5	1	1.43	5.39	1	2	2	3	1	Other or unknown
59749	52	20.76	4.25	0.85	0.71	0.28	0.42	2.74	2	5.89	0.414	0.476	5.35	1.71	0.104	0.152	0.241	82	0.22	2.02	0.38	2	2	1	3	1	Other or unknown
59792	77	28.35	3.02	0.85	0.71	0.28	0.42	1.2	0.64	0.25	0.201	0.246	3.55	0.92	0.023	0.101	0.107	19.5	0.41	2.8	1.01	1	2	1	3	1	Other or unknown
59801	65	37.98	2.93	0.85	0.71	0.28	0.42	1.2	0.64	0.44	0.064	0.093	1.92	0.22	0.023	0.096	0.015	12.6	0.35	1.76	0.45	2	2	1	3	1	Other or unknown
59818	51	30.82	23.18	1.24	0.71	0.28	0.42	17.2	2.18	0.87	0.706	0.341	7.39	0.57	0.097	0.233	0.346	74	0.14	0.78	0.23	1	1	2	2	1	Other or unknown
59831	71	31.81	5.44	0.85	0.71	0.88	0.42	3.56	0.64	0.58	0.461	0.306	5.19	0.81	0.044	0.239	0.015	34.6	0.46	1.84	1.23	3	2	1	2	1	Other or unknown
59833	62	36.45	3.3	0.85	0.71	0.56	0.42	1.81	0.64	0.68	0.087	0.318	3.52	0.28	0.033	0.079	0.015	13.6	0.2	1.14	0.71	3	NA	2	3	1	Other or unknown
59844	79	42.14	6.04	0.85	0.71	0.28	0.42	3.16	0.64	1.29	0.272	0.651	4.08	1.25	0.135	0.188	0.062	19.4	0.4	1.43	0.42	1	2	2	4	1	Other or unknown
59873	55	44.51	6.71	0.85	0.71	2.52	0.42	1.2	0.64	2	0.389	0.268	1.73	0.48	0.023	0.051	0.025	62.8	0.7	1.97	0.88	1	2	2	4	1	Other or unknown
59931	78	31.6	2.91	0.85	0.71	0.28	0.42	2	0.64	0.55	0.449	0.249	1.9	0.46	0.047	0.062	0.041	43.4	0.91	1.13	0.82	2	2	2	3	1	Other or unknown
59937	49	30.88	11.68	0.85	0.71	2.08	0.42	5.33	1.33	1.84	1.01	0.601	9.35	1.97	0.136	0.236	0.196	35.7	0.74	2.42	2.02	2	3	1	3	1	Other or unknown
59938	50	28.69	8.76	0.85	0.71	1.63	0.42	5.69	0.64	1.05	0.152	0.186	3.97	0.36	0.052	0.192	0.079	31.1	0.14	0.81	1.61	1	2	1	1	1	Other or unknown
59945	48	23.95	21.49	0.85	0.71	17.5	0.42	2.98	0.64	1	0.09	0.09	3.19	0.25	0.023	0.059	0.015	8.71	0.58	3.14	28.2	1	NA	1	5	1	Other or unknown
59977	44	30.72	2.88	0.85	0.71	0.28	0.42	1.86	0.64	0.26	0.094	0.362	6.5	0.32	0.023	0.128	0.021	24.3	0.14	1.21	1.15	3	2	1	3	1	Other or unknown
59989	68	NA	3.79	0.85	0.71	1.23	0.42	1.76	0.64	0.22	0.328	0.126	3.44	0.23	0.023	0.042	0.053	45.5	0.46	0.9	0.23	1	2	2	3	1	Other or unknown
60057	61	39.37	32.71	0.85	0.71	11.6	0.42	11.9	0.64	2.48	0.375	0.263	4.25	1.33	0.04	0.132	0.06	36.5	0.69	3.63	2.51	3	2	2	5	1	Other or unknown
60091	69	46.01	9.65	0.85	0.71	0.28	0.42	7.62	1.35	2.82	0.773	0.574	18.7	4.4	0.041	0.88	0.04	86.7	0.76	6.52	1.26	1	NA	2	2	1	Other or unknown
60098	42	29.82	4.4	0.85	0.71	0.28	0.42	2.43	0.64	1.09	0.134	0.218	2.59	0.32	0.023	0.065	0.256	13.8	1.4	1.91	1.55	1	1	1	4	1	Other or unknown
60103	62	38.62	4.74	0.85	0.71	0.48	0.42	2.88	0.64	0.35	0.03	0.092	0.921	0.12	0.023	0.056	0.015	18.4	0.14	0.76	0.91	2	2	2	2	1	Other or unknown
60104	74	36.22	5.79	0.85	0.71	0.28	0.42	4.67	0.64	0.29	0.11	0.306	5.12	0.46	0.023	0.047	0.151	313	0.14	1.15	0.83	1	2	2	1	1	Other or unknown
60119	66	24.67	18.09	0.85	0.71	12.7	0.42	1.95	0.64	1.2	1.1	0.431	5.78	0.67	0.112	0.174	0.123	41.4	0.82	1	0.49	1	1	1	5	1	Other or unknown
60151	71	39.44	26	0.85	0.71	17.9	0.42	4.12	2.21	0.28	0.299	0.501	4.87	0.51	0.07	0.107	0.08	70.9	0.42	1.86	1.33	3	2	1	3	1	Other or unknown
60157	29	27.72	2.69	0.85	0.71	0.28	0.42	1.8	0.64	2.68	0.199	0.392	4.21	1.03	0.066	0.113	0.312	64.3	1.65	2.76	0.71	2	1	1	3	1	Other or unknown
60160	63	33.43	14.76	0.85	0.71	8.8	0.42	4.9	0.64	0.81	0.226	0.176	2.87	0.35	0.037	0.165	0.043	16.1	0.27	1.96	1.38	3	3	2	3	1	Other or unknown
60201	80	26.63	18.02	0.85	0.71	10.3	0.42	3.71	0.64	3.65	0.523	6.19	4.19	0.82	0.041	0.075	0.029	34.4	0.93	3.75	0.34	1	2	1	3	1	Other or unknown
60236	42	31.09	85.61	0.85	0.71	60.4	0.42	8.54	1.15	0.62	0.419	0.656	4.38	0.45	0.062	0.144	0.015	31.9	0.46	0.88	1.02	2	NA	2	4	1	Other or unknown
60238	80	31.05	26.03	0.85	0.71	15.6	0.42	4.95	0.64	1.23	0.371	0.452	7.77	0.94	0.023	0.297	0.084	66.5	0.52	1.9	1.66	3	3	1	3	1	Other or unknown
60241	64	29.97	5.21	0.85	0.71	0.28	0.42	2.7	0.64	0.96	0.596	0.285	2.42	0.97	0.09	0.146	0.063	53.9	1.55	2.91	0.48	1	1	2	4	1	Other or unknown
60248	26	20.32	0.89	0.85	0.71	0.28	0.42	1.2	0.64	0.84	0.03	0.183	1.34	0.16	0.048	0.025	0.054	30.9	0.45	0.81	0.43	3	1	1	1	1	Other or unknown
60259	55	41.71	89.33	0.85	0.71	57.8	1.64	7.6	0.64	4.61	0.149	37.4	7.26	0.81	0.056	0.238	0.163	74.3	0.26	1.03	1.43	3	3	2	3	1	Other or unknown
60274	62	35.55	2.98	0.85	0.71	0.28	0.42	1.2	0.64	0.69	0.429	0.049	2.14	0.38	0.148	0.068	0.064	15.5	0.57	1.53	0.23	1	2	2	3	1	Other or unknown
60305	43	22.48	21.68	0.85	0.71	1.98	0.42	15	2.54	1.28	0.506	0.392	10	0.4	0.08	0.254	0.034	47.3	0.27	0.45	0.52	3	1	2	3	1	Other or unknown
60385	69	26.75	9.39	0.85	0.71	0.71	0.42	5.14	1.22	0.39	0.286	0.278	6.06	0.55	0.023	0.13	0.015	8.19	0.29	1.08	1.14	1	NA	2	2	1	Other or unknown
60400	80	23.86	4.12	0.85	0.71	0.28	0.42	2.55	0.64	0.21	0.24	0.155	5.36	0.51	0.06	0.238	0.038	71	0.14	1.09	1.13	1	3	1	4	1	Other or unknown
60410	80	28.83	30.64	0.85	0.71	16.2	0.42	3.14	0.64	0.98	0.21	0.3	3.67	1.83	0.047	0.131	0.04	30.3	0.27	3.06	1.22	1	2	1	3	1	Other or unknown
60454	65	27.53	33.15	0.85	0.71	8.32	0.42	10.6	0.64	0.75	0.614	0.215	6.56	1.25	0.417	0.249	0.144	15	0.49	3.23	1.5	3	2	1	3	1	Other or unknown
60461	67	29.43	13.15	0.85	0.71	8.39	0.42	2.07	1	0.26	0.298	0.431	3.81	0.16	0.042	0.038	0.084	14.7	0.21	1.09	3.36	3	3	1	3	1	Other or unknown
60465	39	23.15	1.91	0.85	0.71	0.58	0.42	1.2	0.64	0.51	0.073	0.047	0.582	0.07	0.023	0.044	0.025	5.49	0.21	0.26	0.52	3	3	2	3	1	Other or unknown
60506	62	47.22	7.15	0.85	0.71	1.04	0.42	4.27	1.26	1.84	0.408	0.558	5.52	1.41	0.104	0.213	0.108	65.1	0.2	2.17	0.36	3	NA	2	4	1	Other or unknown
60584	43	32.68	8.67	0.85	0.71	3.05	0.42	3.21	0.64	2.69	0.446	0.414	8.84	0.32	0.096	0.299	0.063	45.9	0.31	0.82	1.16	2	3	1	4	1	Other or unknown
60598	80	32.94	56.97	0.85	0.71	31.9	0.42	11.7	1.04	3.7	0.563	0.53	9.81	1.07	0.148	0.47	0.187	148	0.31	2.04	0.76	2	2	1	3	1	Other or unknown
60599	50	24.11	1.31	0.85	0.71	0.28	0.42	1.2	0.64	0.39	0.062	0.064	0.892	0.07	0.023	0.011	0.015	1.96	0.91	1.22	0.74	2	3	2	3	1	Other or unknown
60607	70	29.62	24.85	0.85	0.71	15.1	0.42	4.12	0.64	0.37	0.557	0.909	6.66	1.24	0.057	0.09	0.054	53.6	0.31	1.22	0.76	1	NA	2	1	1	Other or unknown
60612	45	25.39	5.83	0.85	0.71	2.13	0.42	1.92	0.64	0.48	0.076	0.162	2.74	0.29	0.023	0.12	0.025	28.1	0.37	0.89	3.3	1	3	2	3	1	Other or unknown
60635	76	34.38	1.46	0.85	0.71	0.28	0.42	1.2	0.64	0.4	0.03	0.161	2.03	0.12	0.023	0.037	0.015	8.98	0.14	0.88	0.55	1	2	2	2	1	Other or unknown
60638	67	34.43	4.92	0.85	0.71	0.28	0.42	2.03	0.64	4.81	0.223	0.496	4.21	0.74	0.102	0.095	0.181	79.4	0.14	0.76	0.42	2	2	1	3	1	Other or unknown
60642	29	27.54	4.96	0.85	0.71	0.89	0.42	2.86	0.64	0.45	0.201	0.364	5.61	0.32	0.064	0.144	0.057	50.1	1.1	0.62	0.23	2	1	1	3	1	Other or unknown
60664	70	45.17	7.36	0.85	0.71	2.1	0.42	3.62	0.64	2.29	0.195	1.52	2.99	0.27	0.023	0.087	0.118	29.6	0.35	1.33	0.81	2	3	2	3	1	Other or unknown
60748	61	46.97	39.41	0.85	0.71	24.6	0.42	5.87	0.64	1.55	0.528	0.312	1.66	0.33	0.098	0.14	0.03	18	1.48	2.9	1.12	1	1	2	4	1	Other or unknown
60753	66	31.96	11.36	0.85	0.71	0.4	0.42	7.8	1.86	3.57	0.948	0.704	5.03	0.62	0.073	0.255	0.073	53.1	0.52	1.07	0.56	3	2	2	3	1	Other or unknown
60799	76	35.92	37.85	0.85	0.71	27.2	0.42	5.02	0.64	3	0.364	0.463	5.46	0.83	0.039	0.152	0.042	77.9	0.26	1.39	2.04	3	3	1	3	1	Other or unknown
60805	65	35.11	5.99	0.85	0.71	1.28	0.42	2.33	0.64	0.51	0.397	0.289	5.16	0.58	0.119	0.099	0.064	47.1	0.81	1.39	0.86	1	1	2	3	1	Other or unknown
60820	64	34.21	6.82	0.85	0.71	1.41	0.42	3.5	0.64	0.67	0.131	0.087	3.66	0.26	0.032	0.098	0.015	12	0.42	1.38	0.69	3	NA	2	1	1	Other or unknown
60827	72	31.23	4.7	0.85	0.71	0.28	0.42	2.57	0.64	3.26	0.436	0.275	2.8	0.56	0.039	0.067	0.015	16.8	0.26	1.7	0.67	2	2	1	3	1	Other or unknown
60833	52	21.23	7.24	0.85	0.71	0.62	0.42	3.59	1.27	0.91	1.68	0.269	6.14	1.5	0.331	0.091	0.161	56.9	0.33	1.54	0.41	1	1	1	3	1	Other or unknown
60856	46	28.77	2.46	0.85	0.71	0.28	0.42	1.2	0.64	0.19	0.313	0.281	4.74	0.41	0.023	0.116	0.07	35.6	0.88	0.86	0.83	2	1	2	3	1	Other or unknown
60863	52	31.27	49.48	0.85	0.71	22.1	0.42	7.67	0.64	4.74	0.693	0.225	4.09	0.55	0.023	0.115	0.037	39.2	1.33	1.6	1.98	2	2	2	3	1	Other or unknown
60866	56	26.99	2.36	0.85	0.71	0.41	0.42	1.2	0.64	1.14	0.165	0.112	1.96	0.27	0.023	0.044	0.015	14.3	1.2	1.36	0.94	1	2	1	3	1	Other or unknown
60877	69	26.2	21.68	0.85	0.71	0.28	0.42	12.9	1.87	3.6	0.802	0.473	4.88	0.67	0.087	0.216	0.043	96.7	0.63	1.23	0.56	1	2	1	2	1	Other or unknown
60953	53	24.61	66.14	0.85	0.71	47.4	0.42	3.37	0.64	3.24	1.16	0.414	3.09	0.52	0.114	0.069	0.138	25	1.61	2.07	1.06	1	2	1	4	1	Other or unknown
60956	69	32.83	13.09	0.85	0.71	4.26	0.42	4.87	0.64	0.4	0.085	0.135	2.12	0.43	0.023	0.05	0.36	32.7	0.26	0.93	1.26	1	2	2	1	1	Other or unknown
60971	64	23.83	19.29	0.85	0.71	2.77	0.42	9.24	1.35	4.25	0.332	0.517	9.74	0.72	0.039	0.313	0.044	31.9	0.25	1.71	8.81	3	3	1	3	1	Other or unknown
60975	80	30.23	40.43	0.85	0.71	18.9	0.42	6.26	0.64	0.39	0.403	0.268	7.88	1.06	0.035	0.12	0.029	27.7	0.73	2.82	1.17	2	2	1	3	1	Other or unknown
61000	34	48.07	7.31	0.85	0.71	0.28	0.42	5.03	0.64	3.34	0.56	0.65	9.28	0.73	0.063	0.438	0.118	22.3	0.73	0.56	0.23	1	2	2	3	1	Other or unknown
61051	44	23.35	10.66	0.85	0.71	1.88	0.42	5.17	1.13	3.92	0.159	0.604	6.28	0.25	0.064	0.219	0.086	26.7	0.14	0.32	2.64	3	3	2	3	1	Other or unknown
61053	78	29.95	24.78	0.85	0.71	11	0.42	7.55	0.64	0.15	0.259	0.304	3.61	0.48	0.088	0.139	0.029	32	0.33	1.77	2.26	1	1	1	4	1	Other or unknown
61073	70	26.54	12.68	0.85	0.71	4.3	0.42	4.55	0.64	0.32	0.455	0.206	6.39	0.3	0.023	0.127	0.015	31.7	0.3	0.8	5.29	3	3	1	3	1	Other or unknown
61110	58	41.09	12.74	0.85	0.71	6.2	0.42	2.07	0.64	0.78	0.064	0.065	1.53	0.17	0.035	0.117	0.015	13	0.14	0.87	2.76	2	2	2	4	1	Other or unknown
61126	74	32.7	7.85	0.85	0.71	4.71	0.42	2.1	0.64	0.22	0.141	0.115	3.02	0.24	0.051	0.095	0.084	17.8	0.46	1.69	0.95	3	2	1	3	1	Other or unknown
61200	51	37.32	28.89	0.85	0.71	37.6	0.42	3.68	0.64	0.67	0.128	0.216	3	0.29	0.074	0.101	0.059	43	0.24	0.74	0.76	1	2	2	4	1	Other or unknown
61231	48	37.71	11.58	0.85	0.71	5.5	0.42	3.17	0.64	1.43	1.17	0.412	5.68	0.68	0.066	0.399	0.091	58.3	0.65	0.94	1.02	3	2	2	4	1	Other or unknown
61239	56	34.6	4.33	0.85	0.71	1.39	0.42	2.4	0.93	0.62	0.165	0.113	3.34	0.34	0.023	0.073	0.015	27.9	0.33	1.26	2.06	1	2	2	3	1	Other or unknown
61273	80	25.39	11.14	0.85	0.71	0.28	0.42	4.99	1.67	0.61	1.18	1.24	6.56	0.74	0.178	0.137	0.097	66.7	0.51	1.69	0.91	3	2	1	3	1	Other or unknown
61291	80	NA	5.9	0.85	0.71	1.37	0.42	2.86	0.64	1.79	0.473	0.525	2.71	1.32	0.04	0.087	0.045	36.6	0.55	3.03	1.22	3	2	1	3	1	Other or unknown
61311	80	28.42	2.54	0.85	0.71	0.28	0.42	1.2	0.64	2.24	0.47	0.519	4.38	1.66	0.023	0.068	0.06	34.6	0.85	5.23	0.23	3	3	1	3	1	Other or unknown
61338	58	23.81	9.63	0.85	0.71	1.14	0.42	2.27	0.64	2.15	0.222	0.294	8.79	0.8	0.056	0.255	0.04	26.5	0.23	2.32	0.84	2	3	1	1	1	Other or unknown
61340	56	29.45	16.16	0.85	0.71	6.08	0.42	6.86	0.64	1.13	0.387	0.279	14.7	49.6	0.035	0.314	0.06	36.8	0.3	23.6	1.36	1	2	2	1	1	Other or unknown
61349	63	30.18	21	0.85	0.71	12.4	0.42	2.33	0.64	0.78	0.366	0.375	9.99	0.12	0.023	0.184	0.034	12.6	0.23	0.57	0.34	3	3	2	3	1	Other or unknown
61377	73	36.92	6.18	0.85	1.08	0.28	0.42	3.22	1.16	0.9	1.22	0.475	7.62	0.9	0.165	0.352	0.504	130	0.55	1.57	0.23	1	1	2	4	1	Other or unknown
61382	79	40.6	5.49	0.85	0.71	0.58	0.42	2.93	0.64	0.34	0.248	0.312	3.79	1.23	0.05	0.447	0.125	62	3.1	3.53	0.68	1	2	1	4	1	Other or unknown
61442	52	24.46	36.2	0.85	0.71	3.18	0.42	17.1	1.09	1.19	1.38	0.301	5.34	0.83	0.081	0.353	0.091	53	0.41	1.19	1.32	3	2	2	3	1	Other or unknown
61487	80	26.83	4.41	0.85	NA	0.28	0.42	1.2	0.64	1.32	0.425	0.44	7	0.58	0.087	0.134	0.035	47.2	0.25	1.15	0.23	1	2	2	3	1	Other or unknown
61496	37	28.85	9.97	0.85	0.71	0.82	0.42	6.41	1.18	1.37	0.097	0.542	4.49	0.24	0.06	0.238	0.136	52.4	0.14	0.4	0.7	3	3	1	3	1	Other or unknown
61507	68	28.23	2.39	0.85	0.71	0.8	0.42	1.2	0.64	0.15	0.282	0.029	1.36	0.07	0.023	0.07	0.015	7.85	1.41	1.22	0.51	1	1	2	1	1	Other or unknown
61514	80	21.47	9.95	0.85	0.71	4.5	0.42	3.4	0.64	0.87	0.208	0.374	2.31	0.47	0.069	0.06	0.228	71.2	0.4	2.22	0.44	1	2	1	3	1	Other or unknown
61517	77	25.3	1.95	0.85	0.71	0.28	0.42	1.2	0.64	0.52	0.204	0.113	2.08	0.18	0.023	0.045	0.015	13.2	0.67	1.22	0.95	1	3	2	3	1	Other or unknown
61550	62	50.49	4.36	0.85	0.71	0.28	0.42	1.94	0.64	0.47	0.078	0.285	3.07	0.97	0.06	0.095	0.084	66.5	0.14	1.71	0.23	1	2	1	3	1	Other or unknown
61579	51	26.67	85.6	0.85	0.71	56.9	0.42	5.21	0.96	3.06	0.224	0.654	3.56	0.28	0.126	0.246	0.17	49.5	0.22	0.44	4.04	2	3	2	3	1	Other or unknown
61652	80	30.29	2.58	0.85	0.71	0.28	0.42	1.2	0.64	1.6	0.21	0.488	2.1	0.22	0.078	0.163	0.177	43.8	0.2	2.48	0.49	2	2	2	4	1	Other or unknown
61653	56	26.54	2.68	0.85	0.71	0.28	0.42	1.2	0.64	0.43	0.091	0.065	1.4	0.2	0.023	0.05	0.099	15.9	0.25	1.25	1.1	3	2	1	3	1	Other or unknown
61685	59	26.49	8.36	0.85	0.71	0.28	0.42	6.16	0.64	1.66	0.458	0.432	5.34	0.66	0.033	0.244	0.049	90.5	0.28	1.29	0.95	3	3	2	3	1	Other or unknown
61696	62	25.22	77.78	0.85	0.71	52.7	1.4	12.7	1.04	1.33	1.64	0.365	4.31	0.93	0.123	0.123	0.07	53.5	1.1	2.14	1.94	2	2	2	1	1	Other or unknown
61773	60	30.26	14.68	0.85	0.71	1.8	0.42	8.23	0.64	4.33	0.547	1.18	6.32	1.25	0.075	0.168	0.067	82.1	0.32	1.05	2.08	1	2	1	1	1	Other or unknown
61775	61	30.71	13.94	0.85	0.71	2.68	0.42	6.95	0.64	0.69	0.179	0.319	2.08	0.39	0.023	0.09	0.027	17.7	0.27	0.95	0.52	1	2	1	1	1	Other or unknown
61808	49	62.81	8.31	0.85	0.71	0.68	0.42	6.37	0.64	2.95	1.65	0.494	8.42	1.75	0.2	0.53	0.178	118	1	0.92	2.52	3	2	2	4	1	Other or unknown
61817	73	19.83	1.44	0.85	0.71	0.28	0.42	1.2	0.64	0.35	0.299	0.104	2.65	0.52	0.023	0.097	0.015	6.59	0.58	3.51	0.97	3	2	1	4	1	Other or unknown
61830	57	26.91	8.19	0.85	0.71	2.34	0.42	3.33	0.64	1.62	0.167	1.58	3.55	0.55	0.023	0.187	0.026	26.4	0.49	2.69	3.9	2	2	2	3	1	Other or unknown
61834	46	25.51	11.15	0.85	0.71	4.17	0.42	6.13	1.81	2.19	0.228	0.348	5.16	0.84	0.124	0.211	0.091	31	0.29	2.36	1.54	3	2	2	1	1	Other or unknown
61874	66	33.47	2.95	0.85	0.71	0.28	0.42	1.94	0.64	0.84	0.302	0.136	2.47	1.28	0.055	0.069	0.241	27.8	0.34	3.07	0.33	2	2	1	4	1	Other or unknown
61877	40	35.04	11.66	0.85	0.71	1.44	0.42	6.81	1.89	0.87	0.246	0.656	6.5	0.67	0.063	0.203	0.215	121	0.51	0.68	0.92	3	1	2	2	1	Other or unknown
61878	50	24.12	1.35	0.85	0.71	0.28	0.42	1.2	0.64	1.37	0.105	0.108	1.1	0.23	0.023	0.011	0.015	13.2	1.71	2.26	0.79	3	1	1	3	1	Other or unknown
61931	25	NA	4.63	0.85	0.71	1.16	0.42	3.29	1.94	2.48	0.454	1.95	5.54	0.39	0.153	0.112	0.122	50.1	0.38	0.45	0.45	2	NA	2	3	1	Other or unknown
61932	64	41.2	15.01	0.85	0.71	2.76	0.42	8.69	0.64	2.79	0.469	0.447	5.85	0.68	0.071	0.148	0.308	29.1	0.42	0.75	1.59	3	2	2	1	1	Other or unknown
61947	56	32.21	7.03	0.85	0.71	2.24	0.42	2.8	0.64	1.01	0.142	0.352	6.35	0.38	0.067	0.193	0.065	52.7	0.14	0.94	1.19	1	3	1	3	1	Other or unknown
61948	71	30.64	3.15	0.85	0.71	0.28	0.42	1.2	0.64	0.33	0.125	0.202	2.14	0.24	0.023	0.065	0.024	22.2	0.14	2.57	1.1	3	2	1	1	1	Other or unknown
61951	80	33.24	14.53	0.85	0.71	0.89	0.42	9.43	0.64	0.46	0.745	0.377	7.89	0.5	0.023	0.117	0.093	128	1.1	0.93	1.25	1	1	2	2	1	Other or unknown
61964	80	19.15	4	0.85	0.71	0.92	0.42	1.2	0.64	0.96	0.383	4.62	2.57	0.35	0.081	0.064	0.135	45.1	0.6	0.8	0.42	3	2	2	3	1	Other or unknown
61974	50	30.74	6.75	0.85	0.71	3.82	0.42	1.2	0.64	1.25	0.207	0.18	1.91	0.69	0.023	0.054	0.023	17.6	0.2	3.26	2.17	3	1	1	3	1	Other or unknown
61987	80	28.31	23.17	0.85	0.71	10.4	0.42	4.41	0.93	1.29	0.671	0.36	10.3	0.66	0.037	0.248	0.048	62.5	0.36	1.01	2.83	2	NA	1	3	1	Other or unknown
62035	75	26.67	9.07	0.85	0.71	2.71	0.42	4.61	0.64	0.6	0.113	0.092	2.12	0.25	0.033	0.069	0.015	6.48	0.68	1.67	0.5	3	NA	2	1	1	Other or unknown
62048	55	40.37	6.46	0.85	0.71	0.91	0.42	4.21	0.64	0.2	0.087	0.113	4.43	0.11	0.069	0.24	0.077	28	0.14	1.07	0.56	3	2	1	4	1	Other or unknown
62085	54	27.8	40.35	0.85	0.71	22.9	0.42	8.68	0.64	2.56	0.519	0.282	4.55	0.58	0.146	0.185	0.037	41.9	0.21	1.54	1.51	3	3	1	4	1	Other or unknown
62087	74	39.97	2.8	0.85	0.71	0.28	0.42	1.2	0.64	0.49	0.076	0.203	3.4	0.27	0.023	0.061	0.027	47.4	0.26	1.06	1.08	2	2	2	3	1	Other or unknown
62091	66	36.23	12.75	0.85	0.71	5.77	0.42	3.92	0.64	0.39	0.8	0.333	3.66	1.54	0.045	0.196	0.074	64.4	0.54	3.06	0.67	1	1	2	1	1	Other or unknown
62097	69	27.44	122	0.85	0.71	86.7	1.32	15.9	1.52	1.33	0.676	0.29	10.7	1.5	0.069	0.246	0.068	104	0.32	2.24	11.83	2	3	1	1	1	Other or unknown
62117	72	29.11	59.92	0.85	0.71	51.2	0.42	4.18	0.64	0.46	0.676	0.322	1.94	0.19	0.044	0.038	0.336	22.4	0.98	1	1.87	2	2	2	4	1	Other or unknown
62132	66	45.39	190.4	0.85	0.71	123	0.42	29.1	0.93	1.86	0.343	0.342	6.97	0.73	0.163	0.213	0.181	31.6	0.14	1.47	3.19	1	1	2	3	1	Other or unknown
62158	75	28.37	21.27	0.85	0.71	12.2	0.42	6.41	0.64	0.29	0.619	0.202	6.83	0.38	0.049	0.123	0.032	52.2	0.32	0.85	1.98	1	1	1	4	1	Other or unknown
62174	80	33.9	24.85	0.34	0.62	25.9	0.2	3.92	0.63	7.62	0.119	0.246	7.42	1.1	0.029	0.139	0.037	24.1	0.26	1.63	1.62	3	3	1	3	1	Osteoarthritis
62178	80	28.5	2.99	0.34	0.62	0.84	0.2	4.01	1.09	2.01	0.665	5.97	6.15	0.7	0.049	0.153	0.164	103	0.11	1.01	0.37	2	1	1	3	1	Rheumatoid arthritis
62215	65	26.7	3.36	0.34	0.62	0.84	0.2	2.77	0.63	1.94	0.267	0.442	5.73	0.53	0.169	0.324	0.15	68.7	0.22	0.45	0.23	3	NA	2	3	1	Other or unknown
62251	51	31.9	39.36	0.74	0.62	20.1	0.4	9.63	0.63	3.83	0.405	0.58	7.59	0.66	0.048	0.246	0.149	157	0.6	1.45	3.08	3	NA	2	5	1	Other or unknown
62259	61	41.7	8.34	0.34	0.62	1.79	0.2	4.66	0.63	1.06	0.354	0.428	2.95	0.52	0.185	0.172	0.224	21.6	0.28	2.25	0.72	3	1	1	4	1	Rheumatoid arthritis
62264	77	31.1	7.41	0.34	0.62	5.26	0.2	2.54	0.63	1.59	0.19	0.164	4.72	0.47	0.069	0.12	0.042	40	0.27	1.5	1.22	1	2	1	3	1	Osteoarthritis
62279	80	21.9	14.01	0.34	0.62	2.52	0.2	7.8	1.06	0.78	2.16	0.352	5.73	0.49	0.161	0.199	0.173	119	0.67	0.66	1.19	1	NA	1	4	1	Other or unknown
62280	54	24.3	17.95	1.35	0.62	1.47	0.2	14.1	0.63	1.76	2.46	0.461	4.78	0.75	0.073	0.109	0.088	40.3	1.31	1.58	1.26	3	2	2	4	1	Rheumatoid arthritis
62289	71	28.8	6.17	0.74	0.62	0.84	0.2	5.03	0.99	0.39	0.679	0.571	6.09	1.14	0.057	0.326	0.058	166	0.39	1.53	0.62	1	2	1	5	1	Other or unknown
62291	56	29.9	13.41	0.34	0.62	8.27	0.2	5.76	0.63	0.72	0.241	0.213	4.25	0.24	0.029	0.212	0.066	45.7	0.39	1.13	2.06	3	3	1	5	1	Osteoarthritis
62308	78	24.6	50.56	0.34	0.62	56.8	0.2	4.15	0.63	3.96	0.426	0.258	3.63	0.3	0.051	0.104	0.062	35.3	0.58	1.25	2.32	2	2	2	3	1	Osteoarthritis
62454	64	36.8	16.6	0.34	0.62	5.46	0.2	7.43	0.63	0.29	0.143	0.168	3.1	0.4	0.067	0.106	0.027	8.72	0.37	0.9	1.02	3	2	2	2	1	Rheumatoid arthritis
62471	76	28	9.42	0.34	0.62	0.84	0.2	6.27	0.63	1.04	0.643	0.464	5.9	0.44	0.029	0.085	0.093	131	0.38	0.41	0.24	1	NA	2	3	1	Osteoarthritis
62495	44	28.6	36.55	0.34	0.62	24.1	0.2	7.58	0.63	0.7	0.162	0.352	7.44	0.42	0.167	0.346	0.098	36.6	0.11	0.9	0.76	1	2	1	3	1	Rheumatoid arthritis
62509	60	24.1	2.25	0.34	0.62	0.84	0.2	1.88	0.63	2.71	0.135	0.225	4.3	0.49	0.072	0.134	0.077	26.7	0.36	1.6	0.59	3	2	2	3	1	Osteoarthritis
62529	59	45.6	39.88	2.05	0.62	27.4	0.2	14.3	2.3	2.22	0.286	0.209	7.19	0.26	0.029	0.282	0.06	102	0.23	0.69	4.07	3	NA	1	4	1	Other or unknown
62548	57	34.2	21.2	1	0.62	0.84	0.2	21.9	2.6	2.95	0.452	0.335	5.97	1.16	0.177	0.202	0.122	85.3	0.19	1.61	1.57	2	2	1	2	1	Osteoarthritis
62586	70	40.1	3.14	0.34	0.62	0.84	0.2	2.28	0.63	1.79	0.04	0.172	3.93	0.18	0.029	0.051	0.088	37.6	0.11	0.81	0.55	2	2	1	3	1	Osteoarthritis
62603	38	52.2	5.36	0.34	0.62	0.84	0.2	3.11	0.63	0.81	1.27	0.273	4.5	0.39	0.087	0.181	0.084	49.7	0.8	0.44	0.39	1	2	2	1	1	Other or unknown
62604	73	22.2	21.67	0.34	0.62	16.6	0.2	2.99	0.63	0.11	0.217	0.116	0.915	0.17	0.029	0.058	0.05	19.7	0.66	1.48	1.26	2	2	2	3	1	Osteoarthritis
62634	68	32.6	28.33	0.34	0.62	18	0.2	5.43	0.63	4.29	0.807	0.86	6.67	0.76	0.077	0.2	0.167	120	0.54	1.37	0.65	1	2	1	3	1	Osteoarthritis
62642	30	26.9	4.83	0.34	0.62	2.87	0.2	1.27	0.63	0.6	0.168	0.15	5.58	0.24	0.029	0.078	0.055	34.1	0.11	0.75	0.45	2	1	1	3	1	Osteoarthritis
62644	61	42	3.87	0.6	0.62	0.84	0.2	3.03	0.63	1.06	0.338	0.541	7.62	0.24	0.044	0.124	0.272	98.9	0.11	0.83	0.11	3	2	1	4	1	Other or unknown
62648	80	NA	13.62	0.34	0.62	4.72	0.2	6.53	0.63	0.74	0.497	0.219	2.64	0.28	0.029	0.158	0.116	45.1	0.88	1.28	0.89	1	3	2	5	1	Osteoarthritis
62742	70	28.8	11.9	0.51	0.62	0.84	0.2	8.42	0.98	1.28	0.234	0.259	5.17	0.42	0.029	0.161	0.031	58.8	0.35	0.88	0.88	1	2	1	2	1	Rheumatoid arthritis
62764	51	48.6	29.5	0.53	0.62	18.4	0.2	7.01	0.63	1.44	0.191	0.306	2.95	0.31	0.06	0.149	0.053	31.2	0.24	0.7	2.81	2	1	2	2	1	Osteoarthritis
62807	67	30.8	6.41	0.34	0.62	2.58	0.2	2.37	0.63	0.65	0.121	0.179	4.34	0.36	0.053	0.152	0.053	41.7	0.19	2.17	0.84	3	3	1	3	1	Osteoarthritis
62814	72	24.4	7.47	0.34	0.62	2	0.2	3.76	0.63	11.6	1.02	0.292	4.39	3.14	0.079	0.159	0.036	35.3	0.48	5.3	1.74	1	2	1	4	1	Other or unknown
62820	53	24.5	23.58	0.34	0.62	8.07	0.2	18.4	0.63	1.92	0.228	0.165	2.52	0.33	0.029	0.123	0.031	13.7	1.77	2.94	40.03	1	1	2	5	1	Other or unknown
62840	60	35.8	8.77	0.34	0.62	5.54	0.2	1.27	0.63	0.51	0.408	0.254	3.56	0.43	0.029	0.088	0.032	12.3	0.96	3.08	1	1	2	1	3	1	Other or unknown
62883	80	25.1	11.39	0.53	0.62	1.56	0.2	7.91	1.38	2.2	1.27	1.36	6.68	1.21	0.118	0.231	0.11	43.1	1.51	2.53	0.24	3	2	2	3	1	Osteoarthritis
62927	63	30.8	82.81	0.34	0.62	68.3	1.13	7.98	0.95	0.38	0.169	0.19	3.22	0.42	0.029	0.122	0.07	69.6	0.11	1.08	1.88	3	3	1	3	1	Osteoarthritis
62982	66	33.6	14.77	0.34	0.62	1.52	0.2	13.3	0.63	0.52	0.806	0.3	3.72	0.16	0.069	0.14	0.094	40.9	0.61	1.28	1.06	2	2	2	3	1	Osteoarthritis
63036	74	35.3	20.58	0.34	0.62	13.3	0.2	6.71	0.63	0.21	0.625	0.322	5.46	0.13	0.029	0.164	0.09	23.2	0.69	1.22	5.3	1	1	2	5	1	Other or unknown
63083	71	34.3	5.51	0.34	0.62	2.45	0.2	1.27	0.63	4.76	0.311	0.341	4.01	0.59	0.157	0.168	0.084	38.8	0.28	1.28	0.87	3	2	2	3	1	Other or unknown
63134	66	34.6	6.34	0.56	0.62	0.84	0.2	4.97	1.46	1.88	0.432	0.455	6.2	0.96	0.058	0.122	0.018	34.6	0.32	1.12	1.86	2	1	2	2	1	Other or unknown
63147	41	30	5.65	0.82	0.62	0.84	0.2	3.42	0.99	1.58	0.138	0.986	9.69	0.67	0.086	0.602	0.202	32.9	0.11	1.61	0.11	3	2	1	3	1	Rheumatoid arthritis
63181	67	31	4.39	0.34	0.62	1.81	0.2	1.27	0.63	3.96	0.163	0.221	2.26	0.08	0.029	0.507	0.018	7.32	0.57	0.6	6.97	3	2	2	2	1	Osteoarthritis
63209	39	27.6	29.21	0.34	0.62	23.4	0.2	7.06	0.63	1.87	0.266	0.385	14.5	0.2	0.029	0.533	0.018	7.93	0.32	0.55	0.59	2	2	1	3	1	Rheumatoid arthritis
63212	62	26	18.57	0.34	0.62	19.4	0.2	1.27	0.63	0.82	0.206	0.242	2.94	0.13	0.078	0.166	0.053	9.52	0.2	1.98	2.13	3	2	1	4	1	Osteoarthritis
63262	76	22	3.13	0.34	0.62	0.84	0.2	2.75	0.63	0.37	0.187	0.127	3.27	0.3	0.044	0.119	0.032	16	0.31	0.9	0.17	1	1	2	1	1	Osteoarthritis
63269	80	32	8.57	0.34	0.62	0.84	0.2	6.61	1.05	0.96	0.522	31	4.43	0.58	0.029	0.136	0.088	267	0.54	1.03	0.11	1	NA	2	3	1	Rheumatoid arthritis
63287	78	25.9	1.64	0.34	0.62	0.84	0.2	1.27	0.63	1.4	0.436	0.601	5.33	0.38	0.029	0.584	0.033	48	0.31	1.18	2.61	1	NA	2	4	1	Other or unknown
63383	51	33.5	25.31	0.34	0.62	15.9	0.2	5.3	0.63	1.57	0.379	0.202	3.83	0.53	0.093	0.163	0.043	44.6	0.24	1.21	0.89	1	2	1	4	1	Other or unknown
63389	80	22.7	20.27	0.34	0.62	18.3	0.2	3.22	0.63	1.98	0.39	0.365	6.29	0.31	0.029	0.629	0.034	39.8	0.44	1.08	0.63	3	2	1	3	1	Other or unknown
63404	48	28.4	11.85	0.61	0.62	0.84	0.2	7.89	1.55	1.64	2.07	0.514	6.28	2.22	0.225	0.347	0.209	14.6	3.78	2.76	0.25	1	1	2	3	1	Other or unknown
63436	80	21.2	6.24	0.34	0.62	5.43	0.2	1.27	0.63	0.14	0.238	0.972	1.19	0.11	0.029	0.03	0.049	18.8	0.36	0.98	0.94	1	3	2	3	1	Osteoarthritis
63439	51	32.3	14.45	0.34	0.62	3.83	0.2	7.8	1.28	0.55	0.103	0.226	2.89	0.19	0.055	0.153	0.315	84	0.28	0.79	1.16	2	2	1	2	1	Osteoarthritis
63471	65	19.3	8.56	0.34	0.62	2.81	0.2	3.35	0.63	5.74	0.401	1.14	3.4	2.7	0.184	0.133	0.115	51.4	0.25	3.09	0.48	2	2	2	3	1	Osteoarthritis
63491	56	29.5	7.23	0.34	0.62	1.63	0.2	4.39	1.01	3.02	0.222	0.453	10.8	0.78	0.029	0.361	0.097	55.9	0.11	1.26	2.28	3	3	1	3	1	Osteoarthritis
63512	64	32	10.71	0.73	0.62	4.26	0.2	4.35	0.63	3.33	0.301	0.339	4.26	0.65	0.05	0.303	0.049	24.9	0.23	1.71	0.33	1	1	1	2	1	Osteoarthritis
63528	34	49.2	4.42	0.34	0.62	0.84	0.2	2.27	0.63	0.53	0.361	0.223	4.94	0.32	0.029	0.26	0.05	39.3	3.9	0.74	1.72	3	2	2	4	1	Osteoarthritis
63546	80	33.3	5.97	0.34	0.62	0.84	0.2	4.15	0.63	0.92	0.176	0.034	3.32	0.86	0.041	0.051	0.018	28.1	0.4	5.36	0.34	1	2	2	3	1	Other or unknown
63578	41	40.8	19.39	0.34	0.62	8.72	0.2	7.76	0.63	0.89	0.064	0.286	0.389	0.46	0.029	0.131	0.034	1.39	0.93	4.58	2.01	1	2	2	4	1	Other or unknown
63627	80	28.7	5.95	0.34	0.62	3.12	0.2	1.27	0.63	0.45	0.142	0.165	2.48	0.21	0.029	0.115	0.194	33.7	0.48	1.33	0.57	3	2	2	3	1	Rheumatoid arthritis
63638	47	35	3.51	0.34	0.62	0.84	0.2	1.99	0.63	1.09	0.461	1	4.44	0.68	0.06	0.18	0.327	192	0.11	1.35	0.31	3	2	2	3	1	Osteoarthritis
63686	60	25.7	10.16	0.34	0.62	5.02	0.2	5.67	0.63	1.74	0.25	0.395	5.79	0.91	0.029	0.195	0.053	21.2	1.87	1.77	5.66	3	2	2	2	1	Osteoarthritis
63698	42	33.5	3.63	0.52	0.62	0.84	0.2	3.09	0.63	0.59	0.04	0.254	2.67	0.17	0.029	0.061	0.092	12.8	0.11	0.44	0.25	1	1	1	2	1	Other or unknown
63723	62	32.1	4.1	0.34	0.62	0.84	0.2	3.16	0.63	0.59	0.399	0.139	2.88	0.21	0.029	0.104	0.033	20	0.42	0.89	0.21	1	2	2	1	1	Rheumatoid arthritis
63771	43	39.9	5.94	0.34	0.62	2.52	0.2	3.2	0.63	3.45	0.247	0.453	15.4	0.36	0.029	0.323	0.246	44.3	0.17	0.78	0.22	3	2	1	3	1	Osteoarthritis
63799	69	27.2	39.99	1.05	0.62	18.4	0.91	18	1.01	0.42	1.75	0.291	7.94	0.34	0.029	0.26	0.018	31.4	0.8	1.23	8.34	2	2	1	5	1	Other or unknown
63802	48	34.9	155.9	0.87	0.62	131	0.32	13.8	1.15	1.69	1.73	0.306	7.35	0.97	0.594	0.301	0.131	49.6	0.3	0.93	1.1	3	2	2	4	1	Other or unknown
63804	61	41	11.92	0.34	0.62	5.57	0.2	2.16	0.63	3.85	0.498	0.206	8.53	0.5	0.077	0.225	0.049	31.5	0.41	0.95	0.58	3	3	1	4	1	Other or unknown
63828	64	26.1	13.19	0.34	0.62	7.95	0.2	2.79	0.63	1.06	0.306	0.265	9.49	0.38	0.051	0.14	0.046	75	0.22	0.95	1.54	3	3	2	3	1	Other or unknown
63837	70	39.7	5.22	0.34	0.62	2.92	0.2	1.27	0.63	1.46	0.244	0.284	1.77	0.24	0.029	0.077	0.018	18.9	0.31	0.92	1.87	3	3	2	3	1	Osteoarthritis
63867	35	26.3	6.34	0.34	0.62	3.15	0.2	2.75	0.63	0.45	0.04	0.528	3.37	0.16	0.057	0.115	0.096	60	0.11	0.41	0.8	3	2	2	3	1	Osteoarthritis
63875	64	41.6	2.4	0.34	0.62	0.84	0.2	1.27	0.63	0.7	0.077	0.151	2.22	0.06	0.062	0.107	0.032	13	0.11	0.88	1.07	1	2	2	4	1	Rheumatoid arthritis
63909	62	32.2	1.93	0.34	0.62	0.84	0.2	1.27	0.63	0.26	0.118	0.116	2.19	0.16	0.029	0.061	0.018	22.3	0.43	0.61	0.17	3	1	2	3	1	Osteoarthritis
63911	67	32.5	1.53	0.34	0.62	0.84	0.2	1.27	0.63	0.21	0.307	0.088	1.1	0.08	0.029	0.055	0.018	11.4	1.41	1.4	1.49	3	3	2	4	1	Other or unknown
63942	42	18.1	3.13	0.34	0.62	0.84	0.2	2.34	0.63	3.14	0.458	0.371	2.59	1.96	0.029	0.131	0.064	51.2	2.7	5.98	0.47	1	NA	2	3	1	Other or unknown
63946	39	29.8	3.92	0.5	0.62	1.81	0.2	1.89	0.63	0.26	0.082	0.13	1.42	0.17	0.029	0.075	0.026	13.8	2.32	1.01	1.62	1	2	1	3	1	Other or unknown
63957	59	35.4	12.18	0.34	0.62	6.75	0.2	5.74	0.63	0.65	0.386	0.203	4.15	0.6	0.029	0.103	0.027	3.77	0.78	1.4	0.81	2	2	2	1	1	Osteoarthritis
63997	79	24.3	64.8	0.34	0.62	38.8	0.2	15.3	0.63	1.38	0.272	0.352	5.57	0.41	0.044	0.218	0.069	34.4	0.22	0.98	1.45	1	NA	2	3	1	Osteoarthritis
64024	62	47.2	8.29	0.34	0.62	6.6	0.2	2.11	0.63	2.58	0.355	0.561	3.9	0.56	0.045	0.206	0.106	42.8	0.31	0.89	0.39	3	2	2	3	1	Other or unknown
64034	62	27.1	55.78	0.34	0.62	0.84	0.2	47.4	4.49	0.26	0.386	0.245	16.9	0.4	0.052	0.243	0.114	42.5	0.45	0.95	0.38	1	1	2	1	1	Rheumatoid arthritis
64055	59	39.1	44.5	0.34	0.62	36.1	0.41	5.66	0.63	7.75	3.11	0.586	9.55	1.63	0.181	0.497	0.095	85.1	0.68	1.83	3.16	2	2	2	4	1	Rheumatoid arthritis
64107	80	29.5	2.04	0.34	0.62	1.34	0.2	1.27	0.63	2.36	0.123	0.134	0.8	0.84	0.029	0.024	0.028	11.6	0.31	5.3	0.35	3	2	2	3	1	Osteoarthritis
64130	69	23.9	21.54	0.7	0.62	4.67	0.2	9.17	1.76	0.3	0.468	0.179	7.64	0.15	0.029	0.142	0.115	60.7	0.44	0.6	1.39	1	NA	1	5	1	Osteoarthritis
64134	49	28.3	4.5	0.34	0.62	0.84	0.2	1.27	0.63	2.34	0.249	0.341	9.26	0.82	0.074	0.515	0.063	58.8	0.29	0.81	3.87	3	2	2	4	1	Osteoarthritis
64141	80	NA	16.04	0.34	0.62	9.07	0.2	4.43	0.63	1.3	0.939	0.348	9.24	0.62	0.029	0.251	0.018	26.2	0.65	1.74	0.25	1	2	1	3	1	Osteoarthritis
64143	58	26.9	13.17	1.03	0.62	8.19	0.2	4.63	1.43	1.79	0.172	0.352	2.56	0.31	0.081	0.1	0.066	69.1	0.18	0.58	0.42	1	1	1	1	1	Other or unknown
64172	80	26.5	8.53	0.34	0.62	6.1	0.2	1.8	0.63	0.6	0.152	0.197	3.19	0.38	0.029	0.129	0.128	39.4	0.34	1.42	1.15	1	1	1	3	1	Osteoarthritis
64175	80	32.1	2.76	0.34	0.62	0.84	0.2	1.27	0.63	1.3	0.206	0.132	2.06	0.22	0.029	0.042	NA	16.4	1.6	1.52	1.21	1	1	2	3	1	Osteoarthritis
64181	56	36.3	1.79	0.34	0.62	0.84	0.2	1.27	0.63	0.33	0.199	0.182	2.21	0.38	0.029	0.08	0.018	10.8	0.41	2.08	1.04	2	3	2	1	1	Osteoarthritis
64198	76	31.4	30.15	0.34	0.62	19.2	0.2	7.91	1.54	0.21	0.54	0.118	4.75	0.44	0.029	0.155	0.091	39.3	0.4	0.92	2.5	2	1	2	4	1	Other or unknown
64219	80	30.5	106.7	0.34	0.62	52.9	1.35	36.8	0.63	1.23	2.23	0.664	6.48	0.98	0.061	0.2	0.046	21.3	1	1.05	6.48	1	3	2	4	1	Osteoarthritis
64227	59	26.8	2.33	0.54	0.62	0.84	0.2	2.01	0.95	1.52	0.179	0.178	2.31	0.3	0.029	0.085	0.038	23.5	0.28	0.47	0.64	3	1	2	2	1	Other or unknown
64256	67	34.5	5.78	0.34	0.62	0.84	0.2	3.01	0.63	0.4	0.166	0.195	2.68	0.27	0.064	0.36	0.17	50.9	0.25	1.1	0.64	2	2	2	4	1	Other or unknown
64270	47	42	3.55	0.57	0.62	0.84	0.2	3.06	0.9	2.41	0.425	0.423	5.33	0.29	0.092	0.217	0.195	58.1	1.48	0.96	0.66	3	2	2	5	1	Osteoarthritis
64292	45	20.7	2.57	0.34	0.62	0.84	0.2	1.27	0.63	0.3	0.116	0.167	1.75	0.38	0.055	0.072	0.128	33.3	0.11	2.34	0.26	2	1	1	4	1	Other or unknown
64298	68	33.5	3.63	0.34	0.62	0.84	0.2	2.32	0.63	0.28	0.258	0.262	2.74	0.29	0.029	0.135	0.027	18	0.4	1.55	1.02	3	3	2	4	1	Osteoarthritis
64328	78	17.7	3.65	0.34	0.62	0.84	0.2	2.02	0.63	0.56	0.546	0.451	6.26	0.69	0.064	0.164	0.129	65.5	0.3	0.8	0.44	1	1	1	1	1	Other or unknown
64329	80	34.9	4.64	0.34	0.62	0.84	0.2	2.66	0.63	2.2	0.143	0.27	3.09	0.33	0.045	0.092	0.018	33.6	0.11	1.22	0.67	3	3	1	3	1	Other or unknown
64335	27	18.4	6.16	0.51	0.62	0.84	0.2	3.32	1.26	0.34	1.1	1.68	3.4	0.53	0.114	0.098	0.18	80.4	0.73	0.69	0.11	1	NA	2	3	1	Other or unknown
64347	50	47.7	8.36	0.34	0.62	1.82	0.2	6.88	0.63	2.92	0.842	0.394	10.1	0.44	0.074	0.166	0.127	107	0.11	0.82	2.17	2	1	1	3	1	Other or unknown
64354	80	20.5	10.46	0.69	0.62	0.84	0.2	8.96	1.49	0.22	0.585	0.201	7.06	0.42	0.068	0.094	0.033	47.1	0.46	0.96	1.1	1	1	2	2	1	Other or unknown
64376	58	22.5	1.64	0.34	0.62	0.84	0.2	1.27	0.63	2.52	0.941	0.172	1.9	0.55	0.049	0.063	0.1	42.6	4	2.65	0.36	2	1	1	3	1	Other or unknown
64390	45	34.2	45.15	0.34	0.62	28.5	0.2	11.5	0.63	0.94	1.07	0.966	5.76	0.7	0.072	0.432	0.05	61.3	1.68	0.71	2.38	2	1	2	4	1	Rheumatoid arthritis
64420	54	37.2	9.36	0.8	0.62	3.23	0.2	4.85	1.05	4.37	0.648	0.427	8.81	0.96	0.052	0.431	0.122	132	0.19	1.25	3.08	2	3	2	4	1	Rheumatoid arthritis
64430	65	28.4	16.19	0.34	0.62	10.6	0.2	8.26	0.63	1.08	0.537	0.311	7.62	0.88	0.154	0.413	0.069	46.7	0.27	1.51	3.01	3	NA	1	5	1	Other or unknown
64433	80	23.1	12.31	0.53	0.62	7.34	0.2	5.97	0.63	0.54	2.73	0.48	7.88	3.55	0.135	0.074	0.047	12.9	0.53	3.75	0.56	1	2	1	3	1	Other or unknown
64489	65	25	256.17	2.68	0.62	205	1	18.7	2.47	5.88	0.923	0.425	12.6	1.32	0.059	0.588	0.06	124	0.7	2.43	12.23	3	2	2	5	1	Rheumatoid arthritis
64495	55	54.5	5.25	0.34	0.62	1.58	0.2	2.61	0.63	3.01	0.193	0.482	3.56	0.39	0.056	0.172	0.018	30.2	0.18	0.81	0.74	2	3	2	3	1	Osteoarthritis
64564	54	24	71.22	0.99	0.62	58.3	0.45	9.5	0.63	1.26	0.115	0.24	2.35	0.24	0.029	0.087	0.132	56.1	0.47	0.85	5.21	3	3	2	5	1	Other or unknown
64606	59	40.2	6.25	0.34	0.62	0.84	0.2	6.21	0.63	1.14	0.319	0.203	3.2	0.62	0.029	0.138	0.041	23.2	0.9	1.66	3.5	3	2	2	2	1	Other or unknown
64607	42	37.5	147.75	0.78	0.62	151	0.41	8.11	0.63	1.21	0.304	0.195	4.61	0.66	0.104	0.165	0.192	48.8	2.05	0.69	2.88	3	3	2	4	1	Other or unknown
64634	74	34.5	7.76	0.49	0.62	0.84	0.2	4.53	1.19	2.27	0.559	0.621	9.33	2.56	0.125	0.205	0.074	54.3	1.06	5.32	0.37	1	1	2	4	1	Other or unknown
64663	33	34.7	21.45	0.73	0.62	16.8	0.2	3.93	0.63	1.07	0.348	1.02	6.8	0.25	0.041	0.236	0.052	24.7	0.26	0.41	0.39	3	1	2	5	1	Osteoarthritis
64727	50	28.8	10.53	0.65	0.62	0.84	0.2	7.49	1.01	2.06	0.451	0.943	5.1	1.18	0.092	0.162	0.039	73.3	1.7	1.26	0.3	1	NA	1	1	1	Rheumatoid arthritis
64752	62	33.5	5.19	0.34	0.62	0.84	0.2	3.94	0.63	0.85	0.448	0.237	3.17	0.33	0.054	0.173	0.178	45.3	0.38	0.77	0.71	3	2	2	1	1	Rheumatoid arthritis
64753	68	34.6	4.86	0.34	0.62	1.22	0.2	2.58	0.63	0.53	0.255	0.092	3.54	0.26	0.029	0.123	0.046	36.3	0.26	0.72	1.77	1	NA	2	2	1	Other or unknown
64785	76	26.7	19.97	2.07	0.62	0.84	0.2	14.4	3.65	0.44	0.547	0.579	8.73	1.01	0.066	0.409	0.63	206	0.29	1.64	0.11	1	2	1	1	1	Rheumatoid arthritis
64857	54	47.7	7.89	0.34	0.62	3.21	0.2	3.96	0.63	1.14	0.122	0.277	3.9	0.21	0.029	0.285	0.086	31.8	0.11	0.92	1.01	3	2	2	3	1	Osteoarthritis
64859	46	26.5	3.96	0.58	0.62	0.84	0.2	3.03	0.63	1.47	2.05	1.32	4.52	12.7	0.149	0.084	0.06	27	2.07	12.42	0.3	2	2	2	3	1	Other or unknown
64923	64	32.8	17.07	0.34	0.62	13.2	0.2	5.44	0.63	41	0.52	0.358	6.25	0.68	0.029	0.221	0.042	25.3	0.5	2.35	5.71	1	2	2	4	1	Osteoarthritis
64937	80	19.4	6.61	0.34	0.62	0.84	0.2	3.74	0.63	4.44	0.04	0.266	4.81	1.41	0.047	0.086	0.068	101	0.8	3.68	0.88	1	2	2	3	1	Osteoarthritis
64942	69	32.4	3.8	0.34	0.62	0.84	0.2	1.27	0.63	0.5	0.437	0.3	2.06	1.18	0.029	0.036	0.08	83.8	0.54	3.12	3.2	1	2	1	4	1	Other or unknown
64948	61	35.9	17.2	0.34	0.62	3.25	0.2	9.29	0.63	0.66	0.141	0.148	2.86	0.34	0.056	0.078	0.099	30.9	0.11	0.64	0.38	3	2	2	4	1	Rheumatoid arthritis
64954	54	18.6	28.92	0.52	0.62	11	0.2	17.9	2.44	0.84	1.97	0.388	5.78	0.84	0.029	0.378	0.038	64.5	1.37	3.03	2.76	1	2	2	5	1	Other or unknown
64995	68	26.5	2.56	0.34	0.62	0.84	0.2	1.27	0.63	0.3	0.198	0.094	1.18	0.4	0.029	0.06	0.018	24.6	0.32	1.92	0.59	1	1	2	3	1	Osteoarthritis
65002	68	23	12.75	0.34	0.62	10.6	0.2	1.89	0.63	0.79	0.146	0.267	2.19	8.05	0.101	0.071	0.033	39.6	0.32	27	13.67	2	NA	1	3	1	Osteoarthritis
65005	71	29.1	86.77	0.34	0.62	72.7	0.2	7.71	0.63	0.29	0.269	0.151	3.31	0.3	0.029	0.08	0.034	14.1	0.48	1.56	3.04	1	NA	2	3	1	Other or unknown
65014	59	33.7	0.88	0.34	0.62	0.84	0.2	1.27	0.63	0.33	0.392	0.153	9.76	0.22	0.029	0.245	0.038	29	0.18	0.56	0.72	2	3	2	3	1	Osteoarthritis
65051	80	27.2	17.91	0.34	0.62	3.98	0.2	10.2	0.96	0.29	0.284	0.376	2.7	0.18	0.029	0.08	0.069	66.5	0.48	1.11	1.52	1	1	2	2	1	Osteoarthritis
65058	80	20	15.52	0.34	0.62	7.49	0.2	5.06	0.63	2.21	1.8	0.492	7.42	2.17	0.112	0.111	0.064	55.4	0.79	3.36	3	3	NA	2	3	1	Osteoarthritis
65071	79	21.6	5.39	0.34	0.62	0.84	0.2	4.66	1.11	2.5	1.58	0.755	10.8	1.14	0.099	0.186	0.258	52.8	1.5	1.28	0.11	2	2	2	3	1	Osteoarthritis
65078	80	26.6	4.32	0.34	0.62	0.84	0.2	2.25	0.63	0.33	0.221	0.131	1.54	0.29	0.029	0.049	0.018	10.7	0.4	2.91	0.94	1	1	2	3	1	Other or unknown
65087	74	27.7	10.28	0.67	0.62	0.84	0.2	7.01	0.95	0.47	0.247	0.163	3.49	0.45	0.029	0.082	0.018	23.3	0.11	1.03	0.66	1	2	2	2	1	Osteoarthritis
65101	75	NA	13.53	0.34	0.62	4.64	0.2	6.53	0.63	0.74	0.187	0.334	4.36	0.47	0.063	0.255	0.037	106	0.35	1.09	1.98	3	1	1	3	1	Osteoarthritis
65105	24	27.7	40.52	2.2	0.62	6.43	0.2	25.1	3.06	1.05	0.509	1.45	8.21	0.36	0.094	0.392	0.089	160	0.17	0.18	0.33	3	2	2	4	1	Other or unknown
65163	70	31.3	11.89	0.34	0.62	7.36	0.2	3.8	1.07	0.41	0.822	0.345	5.33	0.81	0.082	0.241	0.068	71.8	0.29	0.93	5.09	1	NA	1	3	1	Osteoarthritis
65165	63	27.6	12.74	0.34	0.62	9.8	0.2	2.95	0.63	1.4	1.02	0.448	16.8	1.07	0.112	0.163	0.115	43.3	0.39	1.01	1.62	2	2	2	4	1	Rheumatoid arthritis
65169	59	21.8	12.39	0.54	0.62	4.32	0.2	6.14	0.63	0.94	0.109	0.119	1.68	0.36	0.029	0.083	0.046	19.4	0.31	1.67	5.46	2	1	2	5	1	Other or unknown
65182	45	24.7	4.95	0.34	0.62	0.84	0.2	3.51	0.63	1.29	0.419	0.221	3.47	1.66	0.029	0.097	0.113	66.4	0.93	3.18	1.92	1	1	1	2	1	Other or unknown
65195	43	39.4	19.01	0.34	0.62	16.2	0.2	2.32	0.63	0.43	0.141	0.121	2.63	0.21	0.029	0.178	0.032	28.2	0.23	0.76	2.17	3	3	1	4	1	Osteoarthritis
65201	77	22.9	4.41	0.34	0.62	0.84	0.2	3.32	0.63	1.17	0.834	4.99	7.22	0.88	0.157	0.213	0.098	44.1	0.33	1.84	0.75	3	3	2	3	1	Osteoarthritis
65213	64	36.1	0.88	0.34	0.62	0.84	0.2	1.27	0.63	0.9	0.04	0.113	0.775	0.06	0.029	0.04	0.018	3.63	0.11	1.59	0.58	2	3	2	4	1	Osteoarthritis
65236	73	27	2	0.34	0.62	0.84	0.2	1.27	0.63	3.29	0.328	1.45	2.73	2.52	0.053	0.166	0.165	52.2	0.63	8.4	0.31	1	2	2	4	1	Osteoarthritis
65239	60	32.3	5.56	0.34	0.62	2.21	0.2	2.81	0.63	1.79	0.604	0.311	3.07	0.63	0.07	0.115	0.055	27.8	0.64	1.77	4.88	3	1	2	4	1	Other or unknown
65244	49	40	84.53	0.34	0.62	84.5	0.2	5.17	0.63	3.73	0.544	1.53	2.03	0.63	0.056	0.095	0.484	65.7	0.82	1.15	0.55	1	1	2	4	1	Rheumatoid arthritis
65280	62	32.2	5.34	0.34	0.62	0.84	0.2	2.53	0.63	0.07	0.331	0.156	3.58	0.45	0.047	0.11	0.072	38.1	0.11	1.43	0.47	2	1	1	1	1	Other or unknown
65297	72	28.2	81.54	1.12	0.62	64.3	0.2	14.5	1.59	1.41	0.04	0.227	2.83	0.28	0.099	0.112	0.054	49.6	0.84	1.4	5.39	2	2	1	5	1	Rheumatoid arthritis
65334	60	34.4	41.99	0.69	0.62	10.7	0.2	25.4	2.96	0.83	1.49	1.36	7.45	0.77	0.047	0.267	0.038	109	0.48	0.84	2.96	1	1	2	2	1	Other or unknown
65339	60	37.5	4.98	0.67	1.46	0.84	0.2	3.89	0.63	2.25	0.258	0.17	4.02	0.32	0.029	0.164	0.072	26.6	0.26	1.33	1.94	3	3	1	2	1	Other or unknown
65351	36	NA	4.13	0.34	0.62	0.84	0.2	3.31	0.63	1.96	0.147	0.293	4.08	0.32	0.029	0.28	0.075	49.9	0.18	0.66	0.48	2	2	1	3	1	Osteoarthritis
65353	42	28.9	247.8	1.48	0.62	171	0.2	24.2	0.63	1.4	0.339	0.963	5.11	0.25	0.073	0.303	0.037	23.8	0.43	0.31	1.14	3	3	2	4	1	Rheumatoid arthritis
65398	80	21.5	9.58	0.34	0.62	2.89	0.2	7.29	0.63	1.02	0.804	0.342	5.66	0.5	0.029	0.435	0.07	22.1	0.63	1.39	2.63	3	NA	2	5	1	Rheumatoid arthritis
65403	52	39	8.21	0.5	0.62	0.84	0.2	7.19	0.63	0.5	0.175	0.73	2.31	1.66	0.057	0.102	0.035	44.9	1.38	2.02	2.62	1	2	1	3	1	Osteoarthritis
65440	61	22.8	57.92	0.34	0.62	56.6	0.2	4.47	0.63	2.08	0.409	0.334	2.65	0.45	0.072	0.05	0.151	25.2	0.45	1.12	0.86	2	2	1	4	1	Rheumatoid arthritis
65478	61	27.4	11.25	0.34	0.62	5.95	0.2	3.75	0.63	0.57	0.146	0.251	2.55	0.52	0.029	0.126	0.028	20.7	0.51	2.26	3.98	3	3	2	4	1	Other or unknown
65481	62	37.9	2.12	0.34	0.62	1.33	0.2	1.27	0.63	0.31	0.103	0.123	2.04	0.09	0.085	0.193	0.091	45.6	0.24	1.31	0.53	2	1	2	4	1	Osteoarthritis
65510	65	20.5	0.88	0.34	0.62	0.84	0.2	1.27	0.63	1.89	0.67	0.132	0.276	0.36	0.029	0.014	0.018	3.76	2.1	3.63	1.02	1	1	2	3	1	Rheumatoid arthritis
65562	62	49.2	13.06	0.34	0.62	4.1	0.2	5.89	0.63	1.88	0.699	0.267	4.44	0.4	0.077	0.307	0.061	58.5	1.43	0.84	0.64	3	2	2	4	1	Osteoarthritis
65620	25	22.2	7.32	0.34	0.62	4.62	0.2	1.27	0.63	1.21	0.04	0.239	2.43	0.13	0.029	0.069	0.018	5.3	0.33	0.49	2.27	3	2	2	3	1	Other or unknown
65621	63	38.8	12.8	0.34	0.62	1.56	0.2	3.5	0.63	0.86	0.523	0.804	2.98	0.45	0.074	0.533	0.132	83.4	0.18	1.12	0.52	2	3	1	4	1	Other or unknown
65640	65	43.6	7.92	0.34	0.62	1.24	0.2	4.44	0.63	0.72	0.07	0.182	2.43	0.17	0.176	0.189	0.072	96.9	0.11	0.61	0.57	1	1	2	4	1	Osteoarthritis
65648	61	29.2	6.98	0.34	0.62	0.84	0.2	4.51	0.63	1.17	0.32	0.238	1.64	0.53	0.029	0.078	0.032	18.7	0.86	2.58	0.28	2	2	1	4	1	Other or unknown
65687	55	33.3	3.35	0.34	0.62	0.84	0.2	2.4	0.63	4.66	0.226	0.527	10.3	0.5	0.097	0.254	0.407	181	0.21	0.59	0.11	1	1	2	3	1	Osteoarthritis
65737	53	28.2	2.53	0.34	0.62	0.84	0.2	1.27	0.63	0.86	0.413	0.317	3.17	0.42	0.029	0.084	0.074	25.7	1.35	1.9	0.6	2	2	2	3	1	Rheumatoid arthritis
65738	35	26.9	1.54	0.34	0.62	0.84	0.2	1.27	0.63	0.44	0.091	0.092	0.789	0.3	0.029	0.057	0.035	9.46	1.51	2.39	0.98	2	1	1	3	1	Osteoarthritis
65739	71	23.6	2.19	0.34	0.62	0.84	0.2	1.27	0.63	0.84	0.471	0.706	2.4	0.44	0.029	0.04	0.018	27.4	2.8	2.46	0.33	3	2	1	3	1	Rheumatoid arthritis
65796	56	20.6	5.38	0.34	0.62	0.84	0.2	2.24	0.63	0.27	0.238	0.317	2.31	2.18	0.078	0.078	0.421	8.13	1.1	16.2	2.77	2	1	1	4	1	Osteoarthritis
65800	61	31	3.7	0.34	0.62	0.84	0.2	2.53	0.63	0.58	0.04	0.161	2.22	0.11	0.029	0.062	0.062	10.6	0.11	0.74	0.36	3	3	2	3	1	Osteoarthritis
65838	63	30.7	24.32	0.49	0.62	18.4	0.2	4.93	1.03	1.36	0.151	0.204	5.5	1.4	0.029	0.151	0.063	41.8	0.22	3.75	0.99	3	2	1	2	1	Osteoarthritis
65857	64	25.7	17.48	0.98	0.62	14.8	0.2	4.02	0.63	3.87	0.12	0.614	4.47	0.31	0.029	0.201	0.038	34.2	0.51	1.03	0.98	3	3	2	3	1	Other or unknown
65862	54	28.6	0.88	0.34	0.62	0.84	0.2	1.27	0.63	0.69	0.245	0.334	10.6	0.06	0.029	0.221	0.018	4.34	1.63	1.66	0.27	3	2	1	3	1	Rheumatoid arthritis
65868	70	29.3	12.12	0.34	0.62	8.67	0.2	1.86	0.63	0.46	0.063	0.085	2.62	0.45	0.029	0.08	0.018	17	0.24	2.74	2.67	3	3	1	3	1	Osteoarthritis
65892	80	28.3	9.06	0.34	0.62	8.05	0.2	2.19	0.63	0.3	0.291	0.219	3.98	0.33	0.094	0.116	0.051	54.7	0.5	0.74	0.51	1	1	2	3	1	Rheumatoid arthritis
65955	80	23.7	24.4	0.34	0.62	17	0.2	4.48	0.63	0.84	0.477	0.334	5.07	0.71	0.044	0.167	0.037	45.7	0.44	1.47	4.38	3	2	2	3	1	Osteoarthritis
66027	40	19.6	3.26	0.34	0.62	0.84	0.2	1.88	0.63	0.36	0.316	0.272	2.56	0.21	0.056	0.127	0.041	15.7	2	0.67	0.66	3	2	2	1	1	Other or unknown
66031	56	NA	8.09	0.34	0.62	8.26	0.2	1.27	0.63	1.53	0.04	0.085	1.14	0.06	0.029	0.054	0.034	15.2	0.38	0.55	1.93	3	2	2	5	1	Osteoarthritis
66051	40	38.7	3.28	0.34	0.62	0.84	0.2	1.84	0.63	0.23	0.188	1.2	6.49	0.74	0.124	0.117	0.08	143	0.21	1.53	0.11	3	1	1	3	1	Osteoarthritis
66056	57	21.5	1.36	0.34	0.62	0.84	0.2	1.27	0.63	2.43	0.241	0.252	3.27	0.32	0.029	0.113	0.095	20.3	0.33	1.2	0.71	2	3	2	4	1	Other or unknown
66091	41	62	3.98	0.34	0.62	0.84	0.2	2.85	0.63	1.02	0.607	0.336	6.17	0.95	0.096	0.099	0.246	42	0.76	1.18	0.35	1	1	1	3	1	Rheumatoid arthritis
66110	63	29.3	23.42	0.92	0.62	12.3	0.2	8.57	1.75	7.13	0.259	4.94	9.44	0.61	0.029	0.21	0.426	71.2	0.11	1.3	1.17	3	3	1	3	1	Osteoarthritis
66123	29	45.9	3.37	0.34	0.62	0.84	0.2	3.21	0.63	0.69	0.699	1.01	4.33	0.76	0.102	0.812	0.088	43.1	2.59	0.99	0.38	3	1	2	3	1	Osteoarthritis
66154	74	27.8	2.83	0.34	0.62	0.84	0.2	2.28	0.63	2.18	0.105	0.399	3.29	0.67	0.029	0.167	0.055	64.4	0.26	1.65	0.42	1	2	1	3	1	Other or unknown
66157	80	23.4	8.34	1.16	0.62	6.24	0.2	3.73	1.09	4.59	0.964	0.417	3.91	1.04	0.029	0.125	0.182	135	0.28	1.94	0.75	2	2	1	3	1	Other or unknown
66238	61	34.4	1269	0.34	0.62	1140	1.43	44	1.67	1.12	0.76	2.95	4.2	0.55	0.141	0.103	0.161	118	0.67	0.83	0.36	1	2	2	4	1	Osteoarthritis
66239	80	22.3	37.33	0.94	0.62	28.1	0.2	7.72	0.93	2.9	0.386	0.305	2.39	0.78	0.029	0.107	0.031	33.3	0.52	2.72	13.3	3	3	1	5	1	Rheumatoid arthritis
66247	70	32	96.65	0.34	0.62	52.6	6.37	22.1	0.63	0.66	0.529	0.263	4.87	2.51	0.042	0.101	0.066	49.3	0.51	6.96	1.19	1	1	1	4	1	Other or unknown
66256	49	35.3	9.32	0.34	0.62	5.33	0.2	3.1	0.63	3.95	0.152	0.434	4.23	0.57	0.029	0.115	0.018	21.5	0.36	1.62	1.46	3	2	2	1	1	Other or unknown
66268	58	28.5	34.17	0.34	0.62	26.6	0.2	5.5	0.63	0.48	0.169	0.214	4.59	0.41	0.048	0.081	0.063	42.4	0.29	1.18	3.36	3	3	1	3	1	Osteoarthritis
66297	68	26.5	3.23	0.34	0.62	0.84	0.2	2.35	0.63	1.13	0.261	0.24	3.62	0.14	0.059	0.131	0.092	37.9	0.21	2.91	0.42	2	2	1	4	1	Osteoarthritis
[truncated: 1,901 more rows]
